# Supplementary material for: Genome wide comparison of Ethiopian Leishmania donovani strains reveals differences potentially related to parasite survival
Source: PLoS Genet. 2018 Jan 9;14(1):e1007133. doi: 10.1371/journal.pgen.1007133 (PMC5777657; doi:10.1371/journal.pgen.1007133)
Supplement: S2 Table — A. Chromosome ploidy of the Leishmania donovani parasites analyzed by whole genome sequencing and used to compare strains from northern (NE) and southern (SE) Ethiopia. B. Chromosome ploidy of each strain and clone analyzed by whole genome sequencing. (XLSX) [file pgen.1007133.s006.xlsx]

## Sheet: Chromosome ploidy
Table S2a. Chromosome ploidy of the Leishmania donovani parasites analyzed by whole genome sequencing and used to compare strains from northern (NE) and southern (SE) Ethiopia
Chromosome	AM421	AM422	AM546	AM548	AM551	AM552	AM553	AM554	AM560*	AM563/cl.I	GR356*	GR363sk*	GR363sp*	GR364sk*	GR364sp	LDS373bm	LDS373sp	GR383		Chr	meanSE	meanNE	ttest
Ld01	2.55	2.88	2.97	2.29	3.24	3.9	2.67	3.53	5.03	3.2	2.91	2.06	2.84	3.13	2.87	2.79835	3	2.92		31	4.361	3.65857	0.00235679
Ld02	2.35	2.12	5.28	2.11	2.2	3.29	2.3	2.41	3.23	3.2	4.27	2.1	2.04	3.61	3.01	2.60082	2.7	2.03		13	3.192	2.44	0.00322074
Ld03	1.99	2.07	2.05	2.06	1.97	2.08	2.01	3.35	2.08	2.11	2.05	2.04	1.97	2.04	2.01	1.94239	1.96	1.98		23	3.941	2.82286	0.0180563
Ld04	1.95	2.07	2	2.01	1.93	2.02	2.34	2.82	2.05	2.11	2.16	2.01	2.91	2.17	2.86	1.90947	3.35	2.96		16	2.621	2.14143	0.020052
Ld05	2.19	2.2	2.51	2.01	2.12	2.82	2.3	3.71	4.45	3.13	2.24	2.12	1.98	2.7	3	2.73251	2.04	2		28	2.315	2.00714	0.0341243
Ld06	2.59	2.2	3.49	2.34	2.68	2.29	2.46	2.59	2.1	4.22	3.08	2.09	2.94	2.17	2.92	2.40329	2.39	2		15	2.682	2.08143	0.0376541
Ld07	1.99	3.09	2.92	2.34	2.01	3.16	2.05	2.18	4.12	2.11	2.17	2.04	1.97	2.65	2.02	1.90947	1.96	2		34	1.962	1.99429	0.0380407
Ld08	2.23	2.16	2.1	2.06	3.2	5.11	2.42	3.41	3.05	2.11	2.46	2.09	2.97	3.43	2.78	2.89712	2.91	2.03		4	2.13	2.63143	0.0411618
Ld09	2.55	3.09	2.51	2.11	2.05	2.96	2.63	3	2.07	3.13	2.93	2.03	1.99	2.78	2.88	2.46914	2.39	2		17	2.064	2.01143	0.0784305
Ld10	1.95	2.07	2.05	2.06	1.97	2.22	2.05	2.53	2.07	2.18	2.09	2.05	2.01	2	2.04	1.94239	2.04	2.03		7	2.597	2.11571	0.117406
Ld11	2.03	3.01	2.1	3.09	2.01	2.96	2.87	2.65	2.13	2.18	3.13	2.06	2.82	2.65	2.94	1.94239	2.04	2.06		5	2.744	2.29714	0.122785
Ld12	2.35	2.12	2.05	2.39	2.05	2.49	2.63	3.06	3.14	2.18	2.41	2.07	2.59	3.3	2.69	1.94239	2.04	2.04		1	3.226	2.81857	0.146698
Ld13	2.47	2.84	3.38	3.42	3.83	3.09	2.05	3.65	4.14	3.05	3.01	2.03	2.04	2.13	2.89	2.76543	2	2.98		29	2.39	2.11714	0.147651
Ld14	1.95	2.03	2	2.06	2.08	2.22	2.01	3	2.05	2.11	2.15	2.03	2	2.52	2.83	2.33745	2.04	2.01		36	2.044	1.99143	0.188673
Ld15	2.27	2.07	2.46	2.29	2.08	3.9	2.26	3.47	3.91	2.11	2.03	2.08	1.97	2.26	2.25	1.90947	2	1.98		10	2.115	2.03714	0.210811
Ld16	2.23	2.07	2.46	3.7	2.94	2.15	2.05	2.41	3.07	3.13	2.94	2.03	1.99	2	2.02	1.90947	2	2.01		22	2.276	2.11714	0.253047
Ld17	1.99	2.07	2.05	2.06	2.01	2.15	2.05	2	2.08	2.18	2.06	2.03	2	1.96	2.03	1.90947	2	2		3	2.177	2.00714	0.253132
Ld18	1.99	2.07	2.1	2.11	2.01	2.08	2.05	2.06	2.08	2.11	2.06	2.04	2.02	2	2.04	2.46914	2.43	2.03		30	1.996	2.01	0.263106
Ld19	1.91	2.03	2	2.01	1.93	2.82	2.01	2	2.01	2.11	2.79	2.02	1.99	2.17	2.01	1.90947	2	2.02		6	2.696	2.51286	0.385809
Ld20	2.27	2.2	2.56	2.48	2.79	3.36	2.05	3	4.14	3.13	4.03	2.08	2.46	2.26	3.02	2.8642	2.91	2.99		8	2.785	2.66714	0.574193
Ld21	1.95	2.03	2.05	2.06	2.01	2.22	2.01	2.06	2.07	3.13	2.04	2.02	1.98	1.96	2.02	1.90947	1.96	2.96		11	2.503	2.52857	0.576617
Ld22	2.27	2.07	2.05	2.11	2.12	2.08	2.26	2.59	2.08	3.13	2.15	2.04	2.01	2.57	2.04	1.94239	2	2.01		26	3.18	2.91857	0.580404
Ld23	2.55	2.24	4.21	3.46	3.01	4.3	3.2	4.88	6.4	5.16	3.18	2.49	2.06	2.17	2.57	4.01646	3.26	4.03		27	2	2.00571	0.582915
Ld24	2.47	2.03	2	2.11	1.97	2.02	2.34	2	2.01	2.04	2.01	2.01	1.97	2.09	2.13	1.90947	2.39	2		9	2.61	2.42857	0.608263
Ld25	1.91	2.03	2	2.01	1.93	2.02	2.01	2	2.01	2.04	2.02	2.03	1.97	1.96	2.01	1.87654	2	1.99		32	1.997	2.00571	0.621166
Ld26	2.51	3.94	3.9	2.57	2.31	3.03	3.08	3.35	3.04	4.07	3.89	2.44	2.97	2.78	3	3.29218	3.26	2.09		20	2.798	2.82143	0.661968
Ld27	1.87	2.03	2	2.01	2.01	2.02	2.01	2	2.01	2.04	2.02	2.01	2	2	2.01	1.90947	2	2		33	2.547	2.63	0.703482
Ld28	2.15	1.99	2.41	2.06	2.68	2.82	2.01	3.06	2.01	1.96	2.02	2.02	2	2	2.01	1.90947	2	2		35	2.839	2.72714	0.706563
Ld29	1.91	2.03	2.05	2.39	1.97	3.03	2.42	3.06	3	2.04	2.14	2.02	2.01	2.04	2.59	1.90947	2	2.02		25	1.996	1.99714	0.710098
Ld30	1.91	2.03	2	2.01	1.93	2.02	2.01	2	2.01	2.04	2.03	2.02	2	2	2.01	1.90947	2	2.01		2	2.849	2.82286	0.712257
Ld31	4.02	3.98	4.41	4.21	4.58	4.17	4.1	5.12	4.95	4.07	3.98	3.01	3.92	3.87	3.26	4.18107	3.57	4		18	2.066	2.08857	0.733889
Ld32	1.91	1.99	2	2.06	1.93	2.02	2.01	2	2.01	2.04	2.01	2.01	2	2	2.01	2.33745	2	2.01		21	2.159	2.13429	0.764269
Ld33	1.91	3.05	2.92	2.06	1.93	3.83	2.34	3.35	2.04	2.04	2.26	2.39	2.97	2.7	2.03	2.8642	3.04	3.02		19	2.083	2.14286	0.776944
Ld34	1.87	1.99	2	1.96	1.9	1.95	2.01	2	1.98	1.96	1.98	1.99	2	2	2	1.87654	2	1.99		14	2.151	2.22571	0.810288
Ld35	3.3	2.96	2.67	2.95	2.83	2.89	2.99	2.88	2.01	2.91	2.97	2.2	2.97	2.96	2.97	2.99588	2.96	2.06		24	2.099	2.08571	0.919627
Ld36	2.31	1.99	2	1.96	2.23	2.02	1.97	2	2	1.96	1.98	1.99	2	2	1.98	1.87654	2	1.99		12	2.446	2.44857	0.948453
Total Average Ploidy of all Chromosomes																				Total	2.52	2.35	0.0016
*Mean chromosome ploidy of all clones from an individual patient isolate

## Sheet: Individual isolates 
Table S2b. Chromosome ploidy of each strain and clone analyzed by whole genome sequencing																											Table S2b. Chromosome ploidy of each strain and clone analyzed by whole genome sequencing
Chromosome	AM421	AM422	AM546	AM548	AM551	AM552	AM553	AM554	AM560/cl.I	AM560/cl.II	AM560/cl.III	AM560/cl.IV	AM560	AM563/cl.I	GR356/cl.I	GR356/cl.II	GR356/cl.III	GR356/cl.IV	GR356/cl.V	GR356/cl.VI	GR356/cl.VII	GR356/cl.VIII	GR356/cl.XI	GR356	GR363sk/cl.I	GR363sk/cl.II	GR363sk/cl.X	GR363sk	GR363sp/cl.I	GR363sp/cl.II	GR363sp/cl.X	GR363sp	GR364sk	GR364sk/cl.I	GR364sk/cl.II	GR364sp/cl.I	GR364sp/cl.II	GR364sp/cl.III	GR364sp	LDS373bm	LDS373sp	GR383/cl.I	GR383/cl.II	GR383/cl.XIII	GR383/cl.X	GR383/cl.XII	GR383
Ld01	2.54726	2.87831	2.97436	2.2924	3.23721	3.89916	2.66667	3.52941	4.32	5.26316	5.625	4.91339	5.03039	3.2	2.98305	2.97674	2	2.98413	3.2	2.97521	2.91971	3.08257	3.08397	2.91171	2.04416	2.04082	2.09524	2.06007	2.77778	2.85714	2.89286	2.84259	3.13043	1.96296	2.61538	2.90196	2.76712	2.9404	2.86983	2.79835	3	2.82993	2.9304	2.93426	2.9313	2.9697	2.91912
Ld02	2.34826	2.1164	5.28205	2.10526	2.19535	3.29412	2.29744	2.41176	3.28	3.36842	3.1875	3.08661	3.23063	3.2	5.01695	4.09302	4.11429	4.12698	4.37551	4.16529	4.08759	4.22018	4.21374	4.26817	2.14511	2.09524	2.06803	2.10279	2.11111	2	2	2.03704	3.6087	4.03704	2.5641	3.00654	2.9589	3.07285	3.01276	2.60082	2.69565	1.98639	2.05128	2.02076	2.0458	2.06061	2.03297
Ld03	1.99005	2.07407	2.05128	2.05848	1.97209	2.08403	2.01026	3.35294	2.08	2.17544	2.0625	2.01575	2.08342	2.10909	2.0339	2.04651	2	2.03175	2.1551	2.04959	1.9854	2.09174	2.07634	2.05226	2.01893	2.06803	2.04082	2.04259	1.96296	1.96825	1.96429	1.96517	2.04348	2	2.25641	1.98693	2	2.03974	2.00889	1.94239	1.95652	1.93197	1.99267	1.93772	1.98473	2.06061	1.98154
Ld04	1.95025	2.07407	2	2.0117	1.93488	2.01681	2.33846	2.82353	2.08	2.10526	2	2.01575	2.05025	2.10909	2.98305	2.04651	2.05714	2.03175	2.12245	2.04959	1.9854	2.05505	2.07634	2.15636	1.96845	2.04082	2.01361	2.00763	2.88889	2.92063	2.92857	2.9127	2.17391	2	2.10256	2.87582	2.79452	2.91391	2.86141	1.90947	3.34783	2.91156	2.98901	2.96194	2.99237	2.9697	2.96492
Ld05	2.18905	2.20106	2.51282	2.0117	2.12093	2.82353	2.29744	3.70588	4	5.75439	4	4.0315	4.44647	3.12727	3.9322	2.04651	2	1.96825	2.0898	2.04959	1.9854	2.05505	2.0458	2.2414	2.04416	2.06803	2.2585	2.12356	2.03704	1.93651	1.96429	1.97928	2.69565	2.40741	2.30769	2.98039	2.9863	3.01987	2.99552	2.73251	2.04348	1.95918	1.99267	2.02076	2.01527	2	1.99758
Ld06	2.58706	2.20106	3.48718	2.33918	2.67907	2.28571	2.46154	2.58824	2.08	2.17544	2.0625	2.07874	2.09917	4.21818	3.05085	3.03876	3.02857	3.04762	3.2	3.10744	3.0365	3.11927	3.1145	3.08261	2.11987	2.06803	2.06803	2.08531	2.92593	2.92063	2.96429	2.93695	2.17391	3	2.25641	2.87582	2.87671	2.99338	2.9153	2.40329	2.3913	1.95918	2.02198	2.02076	2.01527	2	2.00344
Ld07	1.99005	3.08995	2.92308	2.33918	2.0093	3.15966	2.05128	2.17647	4	4.21053	4.0625	4.22047	4.12337	2.10909	3.05085	2.04651	2.05714	2.03175	2.12245	2.04959	1.9854	2.09174	2.07634	2.16797	1.99369	2.06803	2.06803	2.04325	1.96296	1.96825	1.96429	1.96517	2.65217	3.18519	2.51282	2.01307	2	2.03974	2.0176	1.90947	1.95652	1.95918	2.02198	1.99308	2.01527	2	1.9979
Ld08	2.22886	2.15873	2.10256	2.05848	3.2	5.10924	2.42051	3.41176	3.04	3.08772	3.0625	3.02362	3.05346	2.10909	5.89831	2.04651	2	2.03175	2.05714	2.04959	1.9854	2.05505	2.0458	2.46328	2.09464	2.04082	2.12245	2.08597	3	2.95238	2.96429	2.97222	3.43478	3.33333	3.33333	2.61438	2.84932	2.88742	2.7837	2.89712	2.91304	1.98639	2.02198	2.04844	2.01527	2.06061	2.02654
Ld09	2.54726	3.08995	2.51282	2.10526	2.04651	2.95798	2.62564	3	2.08	2.10526	2.0625	2.01575	2.06588	3.12727	2.0339	3.03876	3.02857	2.98413	3.13469	3.04132	2.9781	3.08257	3.08397	2.934	1.99369	2.04082	2.04082	2.02511	2	2	1.96429	1.9881	2.78261	3	2.15385	2.84967	2.84932	2.9404	2.8798	2.46914	2.3913	1.98639	2.02198	1.99308	2.01527	2	2.00334
Ld10	1.95025	2.07407	2.05128	2.05848	1.97209	2.21849	2.05128	2.52941	2.08	2.10526	2.0625	2.01575	2.06588	2.18182	2.10169	2.10853	2.05714	2.03175	2.12245	2.1157	2.0438	2.09174	2.10687	2.08663	2.01893	2.09524	2.04082	2.05166	2.03704	2	2	2.01235	2	2.03704	2.20513	2.03922	2.0274	2.06623	2.04428	1.94239	2.04348	1.98639	2.05128	1.99308	2.0458	2.06061	2.02743
Ld11	2.02985	3.00529	2.10256	3.08772	2.0093	2.95798	2.87179	2.64706	2.16	2.17544	2.125	2.07874	2.13479	2.18182	3.11864	3.10078	3.14286	3.11111	3.23265	3.10744	3.09489	3.15596	3.14504	3.13437	2.01893	2.09524	2.06803	2.06073	2.81481	2.63492	3	2.81658	2.65217	2.92593	2.71795	2.69281	3.0137	3.09934	2.93528	1.94239	2.04348	2.01361	2.08059	2.02076	2.07634	2.12121	2.0625
Ld12	2.34826	2.1164	2.05128	2.38596	2.04651	2.48739	2.62564	3.05882	3.12	3.22807	3.125	3.08661	3.13992	2.18182	5.08475	2.04651	2.05714	2.03175	2.12245	2.1157	2.0438	2.09174	2.10687	2.41119	2.04416	2.09524	2.06803	2.06914	2.85185	2.88889	2.03571	2.59215	3.30435	3.03704	2.20513	2.69281	2.9863	2.38411	2.68774	1.94239	2.04348	2.01361	2.05128	2.02076	2.0458	2.06061	2.03841
Ld13	2.46766	2.83598	3.38462	3.4152	3.83256	3.09244	2.05128	3.64706	4.08	4.14035	4.375	3.9685	4.14096	3.05455	2.98305	2.97674	3.02857	2.98413	3.06939	2.97521	2.9781	3.04587	3.05344	3.0105	1.99369	2.04082	2.04082	2.02511	2.14815	2	1.96429	2.03748	2.13043	2	2.71795	2.90196	2.76712	2.99338	2.88749	2.76543	2	2.93878	2.98901	2.98962	3.0229	2.9697	2.982
Ld14	1.95025	2.03175	2	2.05848	2.08372	2.21849	2.01026	3	2	2.10526	2.0625	2.01575	2.04588	2.10909	2.98305	1.9845	2.05714	2.03175	2.0898	2.04959	1.9854	2.05505	2.07634	2.14584	1.99369	2.04082	2.04082	2.02511	2	2	2	2	2.52174	2	2.20513	2.7451	2.79452	2.9404	2.82667	2.33745	2.04348	1.98639	2.02198	2.04844	2.01527	2	2.01442
Ld15	2.26866	2.07407	2.46154	2.2924	2.08372	3.89916	2.25641	3.47059	4.08	4.14035	3.4375	3.9685	3.90659	2.10909	2.0339	2.04651	2	2.03175	2.0898	2.04959	1.9854	2.01835	2.0458	2.03345	2.0694	2.06803	2.09524	2.07756	1.96296	1.96825	1.96429	1.96517	2.26087	2	3.33333	2.24837	2.30137	2.19868	2.24947	1.90947	2	1.95918	1.99267	1.9654	1.98473	2	1.9804
Ld16	2.22886	2.07407	2.46154	3.69591	2.93953	2.15126	2.05128	2.41176	3.04	3.15789	3.0625	3.02362	3.071	3.12727	2.0339	3.03876	3.02857	2.98413	3.13469	3.04132	3.0365	3.08257	3.08397	2.94049	1.99369	2.06803	2.04082	2.03418	2	1.96825	2	1.98942	2	2.22222	2.10256	2.01307	2	2.03974	2.0176	1.90947	2	1.95918	2.02198	1.99308	2.01527	2.06061	2.01002
Ld17	1.99005	2.07407	2.05128	2.05848	2.0093	2.15126	2.05128	2	2.08	2.17544	2.0625	2.01575	2.08342	2.18182	2.0339	2.04651	2.05714	2.03175	2.12245	2.04959	2.0438	2.09174	2.07634	2.06147	1.99369	2.06803	2.04082	2.03418	2	2	2	2	1.95652	2.03704	2.15385	2.01307	2.0274	2.03974	2.02673	1.90947	2	1.95918	2.02198	1.99308	2.0458	2	2.00401
Ld18	1.99005	2.07407	2.10256	2.10526	2.0093	2.08403	2.05128	2.05882	2.08	2.10526	2.0625	2.07874	2.08163	2.10909	2.0339	2.04651	2.05714	2.03175	2.12245	2.04959	2.0438	2.09174	2.07634	2.06147	2.01893	2.06803	2.04082	2.04259	2.03704	2.03175	2	2.02293	2	2.03704	2.25641	2.01307	2.0274	2.06623	2.03556	2.46914	2.43478	2.01361	2.05128	1.99308	2.0458	2.06061	2.03287
Ld19	1.91045	2.03175	2	2.0117	1.93488	2.82353	2.01026	2	2	2.03509	2	2.01575	2.01271	2.10909	2.0339	2.97674	3.02857	2.98413	2.02449	2.97521	2.9781	3.04587	3.05344	2.78894	1.99369	2.04082	2.01361	2.01604	2	1.96825	2	1.98942	2.17391	2.18519	2.05128	2.01307	2	2.01325	2.00877	1.90947	2	1.98639	2.02198	2.07612	2.01527	2	2.01995
Ld20	2.26866	2.20106	2.5641	2.47953	2.7907	3.36134	2.05128	3	4	4.07018	4	4.47244	4.13565	3.12727	4	3.96899	4	4	4.11429	4.03306	3.9708	4.07339	4.0916	4.02802	2.0694	2.04082	2.12245	2.07756	2.2963	2.12698	2.96429	2.46252	2.26087	2.11111	2.41026	3.03268	2.9863	3.04636	3.02178	2.8642	2.91304	2.96599	2.98901	2.98962	3.0229	2.9697	2.98744
Ld21	1.95025	2.03175	2.05128	2.05848	2.0093	2.21849	2.01026	2.05882	2.08	2.10526	2.0625	2.01575	2.06588	3.12727	2.0339	2.04651	2	2.03175	2.0898	2.04959	1.9854	2.05505	2.0458	2.03753	1.96845	2.04082	2.04082	2.0167	1.96296	1.96825	2	1.97707	1.95652	2	2.41026	2.01307	2	2.03974	2.0176	1.90947	1.95652	2.91156	2.98901	2.93426	2.99237	2.9697	2.95938
Ld22	2.26866	2.07407	2.05128	2.10526	2.12093	2.08403	2.25641	2.58824	2.08	2.10526	2.0625	2.07874	2.08163	3.12727	2.98305	2.04651	2.05714	2.03175	2.05714	2.04959	2.0438	2.05505	2.0458	2.1522	2.01893	2.06803	2.04082	2.04259	2.03704	2	2	2.01235	2.56522	2.22222	2.25641	2.03922	2.0274	2.03974	2.03545	1.94239	2	1.98639	2.02198	2.02076	2.0458	2	2.01499
Ld23	2.54726	2.24339	4.20513	3.46199	3.01395	4.30252	3.2	4.88235	6.16	6.24561	6.6875	6.48819	6.39533	5.16364	4.0678	3.03876	3.08571	3.04762	3.13469	3.04132	3.0365	3.08257	3.08397	3.17988	2.347	2.06803	3.04762	2.48755	2.11111	2.06349	2	2.0582	2.17391	2.22222	4.30769	2.53595	2.79452	2.38411	2.57152	4.01646	3.26087	3.97279	4.04396	4.01384	4.06107	4.06061	4.03045
Ld24	2.46766	2.03175	2	2.10526	1.97209	2.01681	2.33846	2	2	2.03509	2	2.01575	2.01271	2.03636	2.0339	1.9845	2	1.96825	2.05714	1.98347	1.9854	2.01835	2.01527	2.00514	1.99369	2.01361	2.01361	2.00697	1.96296	1.96825	1.96429	1.96517	2.08696	2.18519	2.15385	2.11765	2.13699	2.1457	2.13344	1.90947	2.3913	1.98639	1.99267	1.99308	2.01527	2	1.99748
Ld25	1.91045	2.03175	2	2.0117	1.93488	2.01681	2.01026	2	2	2.03509	2	2.01575	2.01271	2.03636	2.0339	1.9845	2	2.03175	2.05714	2.04959	1.9854	2.01835	2.0458	2.02294	1.99369	2.04082	2.04082	2.02511	1.96296	1.96825	1.96429	1.96517	1.95652	2	2.10256	2.01307	2	2.01325	2.00877	1.87654	2	1.95918	1.99267	1.9654	2.01527	2	1.9865
Ld26	2.50746	3.93651	3.89744	2.5731	2.30698	3.02521	3.07692	3.35294	3.04	3.08772	3	3.02362	3.03784	4.07273	2.98305	3.96899	4	3.93651	4.04898	3.96694	3.9708	4.0367	4.06107	3.88589	2.27129	2.04082	3.02041	2.44417	2.96296	2.98413	2.96429	2.97046	2.78261	2.62963	3.33333	3.00654	2.9863	2.99338	2.9954	3.29218	3.26087	2.04082	2.05128	2.24221	2.07634	2.06061	2.09425
Ld27	1.87065	2.03175	2	2.0117	2.0093	2.01681	2.01026	2	2	2.03509	2	2.01575	2.01271	2.03636	2.0339	2.04651	2	1.96825	2.02449	2.04959	1.9854	2.01835	2.01527	2.01575	1.99369	2.01361	2.01361	2.00697	2	2	2	2	2	2	2	2.01307	2	2.01325	2.00877	1.90947	2	1.98639	1.99267	1.99308	2.01527	2	1.99748
Ld28	2.14925	1.98942	2.41026	2.05848	2.67907	2.82353	2.01026	3.05882	2	2.03509	2	2.01575	2.01271	1.96364	2.0339	1.9845	2	2.03175	2.02449	2.04959	1.9854	2.01835	2.01527	2.01591	1.99369	2.04082	2.01361	2.01604	2	2	2	2	2	2	2	2.01307	2	2.01325	2.00877	1.90947	2	1.98639	1.99267	1.99308	2.01527	2	1.99748
Ld29	1.91045	2.03175	2.05128	2.38596	1.97209	3.02521	2.42051	3.05882	2.96	3.01754	3	3.02362	3.00029	2.03636	2.98305	2.04651	2.05714	2.03175	2.05714	1.98347	2.0438	2.05505	2.0458	2.14486	2.01893	2.04082	2.01361	2.02445	2.03704	2	2	2.01235	2.04348	2	3.07692	2.58824	2.79452	2.38411	2.58895	1.90947	2	2.01361	2.02198	2.02076	2.0458	2	2.02043
Ld30	1.91045	2.03175	2	2.0117	1.93488	2.01681	2.01026	2	2	2.03509	2	2.01575	2.01271	2.03636	2.0339	2.04651	2	2.03175	2.02449	2.04959	2.0438	2.01835	2.01527	2.02929	2.01893	2.01361	2.01361	2.01538	2	2	2	2	2	2	2	2.01307	2	2.01325	2.00877	1.90947	2	2.01361	2.02198	1.99308	2.01527	2	2.00879
Ld31	4.0199	3.97884	4.41026	4.21053	4.57674	4.16807	4.10256	5.11765	4.96	4.98246	4.9375	4.91339	4.94834	4.07273	4	3.96899	4	3.93651	3.98367	3.96694	3.9708	4	4.03053	3.98416	2.97792	3.02041	3.02041	3.00624	3.88889	3.93651	3.92857	3.91799	3.86957	3.88889	4.05128	3.37255	3.23288	3.17881	3.26141	4.18107	3.56522	3.97279	3.95604	4.04152	4.03053	4	4.00018
Ld32	1.91045	1.98942	2	2.05848	1.93488	2.01681	2.01026	2	2	2.03509	2	2.01575	2.01271	2.03636	2.0339	1.9845	2	2.03175	2.02449	1.98347	1.9854	2.01835	2.01527	2.00857	1.99369	2.01361	2.01361	2.00697	2	2	2	2	2	2	2.05128	1.98693	2.0274	2.01325	2.00919	2.33745	2	2.01361	2.02198	2.02076	2.01527	2	2.01432
Ld33	1.91045	3.04762	2.92308	2.05848	1.93488	3.83193	2.33846	3.35294	2	2.03509	2.0625	2.07874	2.04408	2.03636	4	2.04651	2.05714	2.03175	2.02449	2.04959	2.0438	2.01835	2.0458	2.25749	2.14511	2.01361	3.02041	2.39304	3	2.98413	2.92857	2.9709	2.69565	2.18519	2.10256	2.01307	2.0274	2.03974	2.02673	2.8642	3.04348	2.9932	3.01832	3.0173	3.0229	3.0303	3.0164
Ld34	1.87065	1.98942	2	1.96491	1.89767	1.94958	2.01026	2	2	1.96491	2	1.95276	1.97942	1.96364	1.9661	1.9845	2	1.96825	1.99184	1.98347	1.9854	1.98165	1.98473	1.98288	1.99369	1.98639	1.98639	1.98883	2	2	2	2	2	2	2	2.01307	2	1.98675	1.99994	1.87654	2	1.98639	1.99267	1.99308	1.98473	2	1.99138
Ld35	3.30348	2.96296	2.66667	2.94737	2.82791	2.89076	2.99487	2.88235	2	2.03509	2	2.01575	2.01271	2.90909	2.98305	2.97674	2.97143	2.98413	2.93878	2.97521	2.9781	2.97248	2.96183	2.9713	2.19558	2.20408	2.20408	2.20125	2.96296	2.98413	2.96429	2.97046	2.95652	2.96296	2.15385	2.98039	2.9589	2.96689	2.96873	2.99588	2.95652	2.04082	2.05128	2.04844	2.07634	2.06061	2.0555
Ld36	2.30846	1.98942	2	1.96491	2.23256	2.01681	1.96923	2	2	1.96491	2	2.01575	1.99517	1.96364	1.9661	1.9845	2	1.96825	1.95918	1.98347	1.9854	1.98165	1.98473	1.97925	1.99369	1.98639	1.98639	1.98883	2	2	2	2	2	2	1.94872	1.98693	1.9726	1.98675	1.9821	1.87654	2	1.98639	1.96337	1.99308	1.98473	2	1.98552
Columns highlighted in red are the mean aneuploidy for the clones of appropirate strain
