# Supplementary material for: Genome wide comparison of Ethiopian Leishmania donovani strains reveals differences potentially related to parasite survival
Source: PLoS Genet. 2018 Jan 9;14(1):e1007133. doi: 10.1371/journal.pgen.1007133 (PMC5777657; doi:10.1371/journal.pgen.1007133)
Supplement: S3 Table — A. Absolute number of SNPs in Ethiopian Leishmania donovani strains analyzed by whole genome sequencing. B. Absolute number of SNPs in each Ethiopian Leishmania donovani strain and clone analyzed by whole genome sequencing. (XLSX) [file pgen.1007133.s007.xlsx]

## Sheet: SNPs
Table S3. Absolute number of SNPs in Ethiopian Leishmania donovani strains and clones analyzed by whole genome sequencing
hom_AA_count(1) = homozygous for a single alternate allele.
het_RA_count(2) = one reference allele and one alternate allele
het_AA (3) = both alleles are non-reference but they are not the same allele
absolute number of SNPs
						AM421	AM422	AM546	AM548	AM551	AM552	AM553	AM554	AM560*	AM563/cl.I		GR356*	GR363sk*	GR363sp*	GR364sk	GR364sp*	LDS373bm	LDS373sp	GR383*
'A>C'						5847	6973	5822	5816	5857	5791	8140	5802	5898	5907		6825	7188	7052	6826	7214	5626	6601	7112
'A>G'						18965	23637	18945	18960	18993	18759	28428	18831	18855	18800		22450	23296	23085	23058	23400	19065	22257	23230
'A>T'						2108	2855	2103	2097	2128	2105	3459	2072	2081	2059		2681	2796	2764	2730	2758	2155	2668	2762
'C>A'						6079	7966	5977	6013	6075	6022	10422	6003	5974	5958		7115	7503	7444	7445	7522	5964	7071	7436
'C>G'						5791	6887	5722	5738	5804	5689	8899	5725	5693	5687		6579	6892	6779	6782	6904	5420	6507	6852
'C>T'						18990	25443	18862	18888	19019	18818	31901	18882	18775	18753		22912	23926	23723	23749	23982	19320	22749	23848
'G>A'						19021	25640	18956	19014	19055	18896	32236	18892	18890	18827		23323	24377	24192	24129	24318	19463	23131	24315
'G>C'						5564	6896	5523	5555	5571	5488	8741	5511	5497	5494		6487	6752	6651	6695	6822	5306	6352	6696
'G>T'						6237	8098	6214	6218	6277	6191	10500	6149	6170	6097		7162	7554	7486	7468	7516	6166	7088	7443
'T>A'						2153	2839	2118	2136	2166	2124	3547	2126	2112	2116		2699	2799	2765	2776	2802	2113	2681	2789
'T>C'						19029	23948	18981	19000	19059	18837	28395	18901	18916	18886		22415	23210	23017	23032	23370	19125	22232	23141
'T>G'						5934	7183	5872	5871	5904	5826	8324	5853	5948	5900		7037	7382	7218	7049	7392	5784	6857	7283
indels						27507	32578	27119	27206	27598	26701	33669	27075	26597	26576		29713	31478	30555	30818	31356	27750	29643	30882		MeanSE	MeanNE
sumSNP						143225	180943	142214	142512	143506	141247	216661	141822	141406	141060		167398	175153	172731	172557	175356	143257	165837	173789	p-value=0.043	153460	168260
hom_AA_count(1)						133199	123650	132569	132738	133164	131988	70993	132510	131946	131873		143912	141268	140503	139720	140861	127214	146093	140914	p-value=0.003	125463	140061
het_RA_count(2)						9857	56617	9489	9629	10161	9117	144593	9175	9307	9059		23248	33526	31899	32468	34104	15783	19566	32541	p-value=0.034	27700.4	27891.9
het_AA (3)						169	676	156	145	181	142	1075	137	152	128		237	360	329	369	390	260	178	335.8
*Mean of absolute number of SNPs from all clones of an individual patient isolate are highlighted in yellow
Relative number of SNPs
	mean(SE)	median(SE)	mean(NE)	median(NE)		AM421	AM422	AM546	AM548	AM551	AM552	AM553	AM554	AM560*	AM563/cl.I		GR356*	GR363sk*	GR363sp*	GR364sk	GR364sp*	LDS373bm	LDS373sp	GR383*
'A>C'	0.041	0.041	0.041	0.041		0.041	0.039	0.041	0.041	0.041	0.041	0.038	0.041	0.042	0.042		0.041	0.041	0.041	0.04	0.041	0.039	0.04	0.041
'A>G'	0.133	0.133	0.134	0.134		0.132	0.131	0.133	0.133	0.132	0.133	0.131	0.133	0.133	0.133		0.134	0.133	0.134	0.134	0.133	0.133	0.134	0.134
'T>G'	0.015	0.015	0.016	0.016		0.015	0.016	0.015	0.015	0.015	0.015	0.016	0.015	0.015	0.015		0.016	0.016	0.016	0.016	0.016	0.015	0.016	0.016
'T>A'	0.043	0.042	0.043	0.043		0.042	0.044	0.042	0.042	0.042	0.043	0.048	0.042	0.042	0.042		0.043	0.043	0.043	0.043	0.043	0.042	0.043	0.043
'T>C'	0.04	0.04	0.039	0.039		0.04	0.038	0.04	0.04	0.04	0.04	0.041	0.04	0.04	0.04		0.039	0.039	0.039	0.039	0.039	0.038	0.039	0.039
'C>T'	0.135	0.133	0.137	0.137		0.133	0.141	0.133	0.133	0.133	0.133	0.147	0.133	0.133	0.133		0.137	0.137	0.137	0.138	0.137	0.135	0.137	0.137
'C>A'	0.135	0.133	0.139	0.139		0.133	0.142	0.133	0.133	0.133	0.134	0.149	0.133	0.134	0.133		0.139	0.139	0.14	0.14	0.139	0.136	0.139	0.14
'A>T'	0.039	0.039	0.039	0.039		0.039	0.038	0.039	0.039	0.039	0.039	0.04	0.039	0.039	0.039		0.039	0.039	0.039	0.039	0.039	0.037	0.038	0.039
'G>T'	0.044	0.044	0.043	0.043		0.044	0.045	0.044	0.044	0.044	0.044	0.048	0.043	0.044	0.043		0.043	0.043	0.043	0.043	0.043	0.043	0.043	0.043
'C>G'	0.015	0.015	0.016	0.016		0.015	0.016	0.015	0.015	0.015	0.015	0.016	0.015	0.015	0.015		0.016	0.016	0.016	0.016	0.016	0.015	0.016	0.016
'G>C'	0.133	0.133	0.133	0.133		0.133	0.132	0.133	0.133	0.133	0.133	0.131	0.133	0.134	0.134		0.134	0.133	0.133	0.133	0.133	0.134	0.134	0.133
'G>A'	0.041	0.041	0.042	0.042		0.041	0.04	0.041	0.041	0.041	0.041	0.038	0.041	0.042	0.042		0.042	0.042	0.042	0.041	0.042	0.04	0.041	0.042
indels	0.186	0.189	0.179	0.178		0.192	0.18	0.191	0.191	0.192	0.189	0.155	0.191	0.188	0.188		0.177	0.18	0.177	0.179	0.179	0.194	0.179	0.178
sumSNP	1	1	1	1		1	1	1	1	1	1	1	1	1	1		1	1	1	1	1	1	1	1
hom_AA_count(1)	0.872	0.932	0.833	0.813		0.93	0.683	0.932	0.931	0.928	0.934	0.328	0.934	0.933	0.935		0.86	0.807	0.813	0.81	0.803	0.888	0.881	0.811
het_RA_count(2)	0.127	0.067	0.166	0.185		0.069	0.313	0.067	0.068	0.071	0.065	0.667	0.065	0.066	0.064		0.139	0.191	0.185	0.188	0.194	0.11	0.118	0.187
het_AA (3)	0.002	0.001	0.002	0.002		0.001	0.004	0.001	0.001	0.001	0.001	0.005	0.001	0.001	0.001		0.001	0.002	0.002	0.002	0.002	0.002	0.001	0.002
*Mean relative number of SNPs of all clones from an individual patient isolate

## Sheet: Individual isolates
Table S3. Absolute number of SNPs in each Ethiopian Leishmania donovani strains and clones analyzed by whole genome sequencing
hom_AA_count(1) = homozygous for a single alternate allele.
het_RA_count(2) = one reference allele and one alternate allele
het_AA (3) = both alleles are non-reference but they are not the same allele
absolute number of SNPs
									AM421	AM422	AM546	AM548	AM551	AM552	AM553	AM554	AM560/cl.I	AM560/cl.II	AM560/cl.III	AM560/cl.IV	AM560*	AM563/cl.I		GR356/cl.I	GR356/cl.II	GR356/cl.III	GR356/cl.IV	GR356/cl.V	GR356/cl.VI	GR356/cl.VII	GR356/cl.VIII	GR356/cl.XI	GR356*	GR363sk/cl.I	GR363sk/cl.II	GR363sk/cl.X	GR363sk*	GR363sp/cl.I	GR363sp/cl.II	GR363sp/cl.X	GR363sp*	GR364sk	GR364sk/c.I	GR364sk/cl.II	GR364sp/c.I	GR364sp/cl.II	GR364sp/cl.III	GR364sp*	LDS373bm
'A>C'									5847	6973	5822	5816	5857	5791	8140	5802	5872	5882	5921	5915	5897.5	5907		6717	6719	6727	6732	6989	6705	6749	7022	7069	6825.44	7219	7170	7174	7187.67	7032	7084	7039	7051.67	6826	7013	5862	7208	7203	7230	7213.67	5626
'A>G'									18965	23637	18945	18960	18993	18759	28428	18831	18777	18807	18922	18914	18855	18800		22248	22323	22371	22276	22756	22249	22389	22657	22779	22449.8	23339	23278	23272	23296.3	23041	23144	23070	23085	23058	23142	18872	23425	23385	23389	23399.7	19065
'A>T'									2108	2855	2103	2097	2128	2105	3459	2072	2072	2076	2087	2090	2081.25	2059		2661	2671	2661	2665	2714	2656	2659	2711	2728	2680.67	2801	2790	2798	2796.33	2762	2764	2767	2764.33	2730	2723	2109	2765	2758	2750	2757.67	2155
'C>A'									6079	7966	5977	6013	6075	6022	10422	6003	5939	5970	5991	5996	5974	5958		7057	7099	7078	7067	7201	7031	7091	7184	7226	7114.89	7515	7497	7498	7503.33	7420	7465	7446	7443.67	7445	7442	5982	7531	7524	7511	7522	5964
'C>G'									5791	6887	5722	5738	5804	5689	8899	5725	5645	5694	5713	5721	5693.25	5687		6513	6538	6521	6522	6689	6498	6529	6670	6728	6578.67	6911	6879	6885	6891.67	6791	6776	6769	6778.67	6782	6789	5715	6896	6904	6913	6904.33	5420
'C>T'									18990	25443	18862	18888	19019	18818	31901	18882	18710	18767	18814	18810	18775.2	18753		22792	22781	22818	22750	23190	22752	22797	23108	23216	22911.6	23929	23924	23926	23926.3	23703	23776	23690	23723	23749	23795	18815	23991	23975	23981	23982.3	19320
'G>A'									19021	25640	18956	19014	19055	18896	32236	18892	18816	18906	18924	18914	18890	18827		23219	23179	23215	23206	23612	23106	23241	23545	23588	23323.4	24373	24363	24395	24377	24119	24268	24189	24192	24129	24143	18969	24327	24319	24307	24317.7	19463
'G>C'									5564	6896	5523	5555	5571	5488	8741	5511	5453	5484	5523	5528	5497	5494		6433	6420	6441	6413	6593	6406	6452	6580	6646	6487.11	6767	6755	6734	6752	6620	6663	6669	6650.67	6695	6699	5501	6819	6821	6827	6822.33	5306
'G>T'									6237	8098	6214	6218	6277	6191	10500	6149	6128	6169	6201	6181	6169.75	6097		7097	7083	7138	7097	7292	7058	7140	7264	7288	7161.89	7555	7548	7560	7554.33	7481	7478	7499	7486	7468	7435	6165	7536	7498	7515	7516.33	6166
'T>A'									2153	2839	2118	2136	2166	2124	3547	2126	2101	2098	2130	2117	2111.5	2116		2685	2685	2679	2681	2746	2666	2698	2720	2735	2699.44	2815	2785	2796	2798.67	2754	2774	2768	2765.33	2776	2759	2136	2809	2798	2798	2801.67	2113
'T>C'									19029	23948	18981	19000	19059	18837	28395	18901	18855	18889	18968	18950	18915.5	18886		22279	22321	22327	22239	22680	22200	22345	22633	22712	22415.1	23209	23203	23218	23210	22997	23071	22982	23016.7	23032	23119	18931	23378	23356	23376	23370	19125
'T>G'									5934	7183	5872	5871	5904	5826	8324	5853	5914	5919	5973	5986	5948	5900		6918	6938	6996	6946	7241	6920	6957	7159	7254	7036.56	7402	7374	7371	7382.33	7183	7234	7238	7218.33	7049	7209	5905	7394	7409	7372	7391.67	5784
indels									27507	32578	27119	27206	27598	26701	33669	27075	26152	26600	26835	26802	26597.2	26576		29218	29452	29496	29303	30375	29221	29508	30365	30477	29712.8	31500	31485	31449	31478	30517	30663	30486	30555.3	30818	30544	27203	31373	31305	31391	31356.3	27750
sumSNP									143225	180943	142214	142512	143506	141247	216661	141822	140434	141261	142002	141924	141405	141060	0	165837	166209	166468	165897	170078	165468	166555	169618	170446	167397	175335	175051	175076	175154	172420	173160	172612	172731	172557	172812	142165	175452	175255	175360	175356	143257
hom_AA_count(1)									133199	123650	132569	132738	133164	131988	70993	132510	131341	131890	132288	132264	131946	131873		143193	143378	144045	143177	144931	142987	143536	144843	145121	143912	141274	141249	141281	141268	140769	140356	140384	140503	139720	139836	132511	140917	140762	140904	140861	127214
het_RA_count(2)									9857	56617	9489	9629	10161	9117	144593	9175	8950	9230	9547	9502	9307.25	9059		22429	22571	22202	22499	24897	22275	22775	24523	25064	23248.3	33688	33452	33439	33526.3	31347	32464	31885	31899	32468	32626	9496	34153	34102	34058	34104.3	15783
het_AA (3)									169	676	156	145	181	142	1075	137	143	141	167	158	152.25	128		215	260	221	221	250	206	244	252	261	236.667	373	350	356	359.667	304	340	343	329	369	350	158	382	391	398	390.333	260
*Mean of absolute number of SNPs from all clones of an individual patient isolate are highlighted in yellow
Relative number of SNPs
	mean(SE)	median(SE)	mean(NE)	median(NE)					AM421	AM422	AM546	AM548	AM551	AM552	AM553	AM554	AM560/cl.I	AM560/cl.II	AM560/cl.III	AM560/cl.IV	AM560*	AM563/cl.I		GR356/cl.I	GR356/cl.II	GR356/cl.III	GR356/cl.IV	GR356/cl.V	GR356/cl.VI	GR356/cl.VII	GR356/cl.VIII	GR356/cl.XI	GR356*	GR363sk/cl.I	GR363sk/cl.II	GR363sk/cl.X	GR363sk*	GR363sp/cl.I	GR363sp/cl.II	GR363sp/cl.X	GR363sp*	GR364sk	GR364sk/c.I	GR364sk/cl.II	GR364sp/c.I	GR364sp/cl.II	GR364sp/cl.III	GR364sp*	LDS373bm
'A>C'	0.0408437	0.0409687	0.0407776	0.0409348					0.0408239	0.038537	0.0409383	0.0408106	0.0408136	0.0409991	0.0375702	0.0409104	0.0418132	0.0416392	0.0416966	0.0416772	0.0417064	0.0418758		0.0405036	0.040425	0.0404102	0.0405794	0.0410929	0.0405214	0.0405211	0.0413989	0.0414735	0.0407739	0.0411726	0.0409595	0.0409765	0.0410363	0.0407841	0.0409101	0.0407793	0.0408246	0.0395579	0.0405817	0.0412338	0.0410825	0.0411001	0.0412295	0.0411373	0.0392721
'A>G'	0.132745	0.133089	0.13367	0.133638					0.132414	0.130632	0.133215	0.133041	0.13235	0.13281	0.13121	0.132779	0.133707	0.133137	0.133252	0.133269	0.13334	0.133277	#DIV/0!	0.134156	0.134307	0.134386	0.134276	0.133797	0.134461	0.134424	0.133577	0.133643	0.134111	0.133111	0.132978	0.132925	0.133005	0.133633	0.133657	0.133652	0.133647	0.133625	0.133914	0.132747	0.133512	0.133434	0.133377	0.133441	0.133083
'T>G'	0.0148924	0.0147223	0.0158731	0.0159634					0.0147181	0.0157784	0.0147876	0.0147146	0.0148286	0.014903	0.015965	0.0146099	0.0147543	0.0146962	0.014697	0.0147262	0.0147183	0.0145966	#DIV/0!	0.0160459	0.0160701	0.0159851	0.0160642	0.0159574	0.0160514	0.0159647	0.015983	0.0160051	0.0160138	0.0159751	0.0159382	0.0159816	0.015965	0.016019	0.0159621	0.0160302	0.0160037	0.0158209	0.015757	0.0148349	0.0157593	0.0157371	0.015682	0.0157261	0.0150429
'T>A'	0.0428259	0.0422763	0.0427161	0.0427976					0.0424437	0.0440249	0.0420282	0.0421929	0.0423327	0.0426345	0.0481028	0.0423277	0.0422903	0.0422622	0.0421895	0.042248	0.0422474	0.0422373	#DIV/0!	0.0425538	0.0427113	0.0425187	0.0425987	0.0423394	0.0424916	0.0425745	0.042354	0.0423947	0.042503	0.0428608	0.0428275	0.0428271	0.0428385	0.0430345	0.0431104	0.0431372	0.0430941	0.0431452	0.0430641	0.0420779	0.0429234	0.0429317	0.0428319	0.0428957	0.0416315
'T>C'	0.0401986	0.0402927	0.0393111	0.0393186					0.0404329	0.0380617	0.0402351	0.0402633	0.0404443	0.040277	0.0410734	0.0403675	0.0401968	0.0403084	0.0402318	0.0403103	0.0402619	0.0403162	#DIV/0!	0.0392735	0.039336	0.0391727	0.0393135	0.039329	0.0392704	0.0392003	0.0393237	0.0394729	0.0392997	0.039416	0.0392971	0.0393258	0.0393463	0.0393864	0.0391314	0.0392151	0.0392441	0.039303	0.0392855	0.0401998	0.0393042	0.039394	0.0394218	0.0393733	0.0378341
'C>T'	0.134381	0.132815	0.136807	0.136948					0.132589	0.140613	0.132631	0.132536	0.132531	0.133228	0.147239	0.133139	0.13323	0.132853	0.132491	0.132536	0.132776	0.132943	#DIV/0!	0.137436	0.137062	0.137071	0.137133	0.136349	0.137501	0.136874	0.136236	0.136207	0.136869	0.136476	0.136669	0.136661	0.136602	0.137472	0.137307	0.137244	0.137341	0.13763	0.137693	0.132346	0.136738	0.136801	0.136753	0.136764	0.134863
'C>A'	0.135085	0.133444	0.139175	0.139459					0.132805	0.141702	0.133292	0.13342	0.132782	0.13378	0.148785	0.133209	0.133985	0.133837	0.133266	0.133269	0.133588	0.133468	#DIV/0!	0.140011	0.139457	0.139456	0.139882	0.13883	0.13964	0.139539	0.138812	0.13839	0.13933	0.139008	0.139177	0.139339	0.139175	0.139885	0.140148	0.140135	0.140056	0.139832	0.139707	0.133429	0.138653	0.138764	0.138612	0.138676	0.135861
'A>T'	0.0389264	0.0388562	0.0386102	0.0386462					0.038848	0.0381114	0.0388358	0.0389792	0.0388207	0.0388539	0.0403441	0.0388586	0.0388296	0.0388218	0.0388938	0.0389504	0.0388741	0.038948	#DIV/0!	0.0387911	0.0386261	0.0386921	0.0386565	0.0387646	0.0387144	0.038738	0.0387931	0.0389918	0.0387528	0.0385947	0.0385888	0.0384633	0.0385489	0.0383946	0.0384789	0.0386358	0.0385031	0.0387988	0.0387647	0.0386945	0.0388653	0.0389204	0.0389313	0.0389057	0.0370383
'G>T'	0.0440286	0.0436523	0.0429571	0.0428716					0.0435469	0.0447544	0.0436947	0.0436314	0.0437403	0.043831	0.0484628	0.0433572	0.0436362	0.0436709	0.0436684	0.0435515	0.0436317	0.0432227	#DIV/0!	0.042795	0.042615	0.0428791	0.0427796	0.0428744	0.0426548	0.0428687	0.0428256	0.0427584	0.0427838	0.0430889	0.0431189	0.0431812	0.0431297	0.0433882	0.0431855	0.0434443	0.0433391	0.0432785	0.0430236	0.0433651	0.0429519	0.0427834	0.0428547	0.0428634	0.0430415
'C>G'	0.0151256	0.0149952	0.0159822	0.0160324					0.0150323	0.01569	0.014893	0.0149882	0.0150934	0.0150375	0.0163712	0.0149906	0.0149608	0.0148519	0.0149998	0.0149164	0.0149323	0.0150007	#DIV/0!	0.0161906	0.0161544	0.0160932	0.0161606	0.0161455	0.0161119	0.0161989	0.016036	0.0160461	0.016126	0.016055	0.0159096	0.0159702	0.0159783	0.0159726	0.0160199	0.016036	0.0160095	0.0160874	0.0159653	0.0150248	0.0160101	0.0159653	0.0159557	0.0159771	0.0147497
'G>C'	0.133231	0.133415	0.133398	0.133287					0.132861	0.132351	0.133468	0.133322	0.13281	0.133362	0.131057	0.133273	0.134262	0.133717	0.133576	0.133522	0.133768	0.133886	#DIV/0!	0.134343	0.134295	0.134122	0.134053	0.133351	0.134165	0.13416	0.133435	0.13325	0.133904	0.132369	0.13255	0.132617	0.132512	0.133378	0.133235	0.133143	0.133252	0.133475	0.133781	0.133162	0.133244	0.133269	0.133303	0.133272	0.133501
'G>A'	0.041274	0.0413606	0.0418761	0.0420306					0.0414313	0.0396976	0.0412899	0.0411965	0.0411411	0.0412469	0.0384195	0.04127	0.0421123	0.0419012	0.0420628	0.0421775	0.0420635	0.0418262	#DIV/0!	0.0417157	0.0417426	0.0420261	0.0418694	0.0425746	0.0418208	0.04177	0.0422066	0.0425589	0.0420351	0.0422163	0.0421249	0.0421017	0.0421477	0.0416599	0.0417764	0.0419322	0.0417895	0.0408503	0.0417159	0.0415362	0.0421426	0.0422755	0.0420392	0.0421524	0.040375
indels	0.186443	0.188912	0.178845	0.178237					0.192054	0.180046	0.190691	0.190903	0.192313	0.189038	0.155399	0.190908	0.186223	0.188304	0.188976	0.188848	0.188092	0.188402	#DIV/0!	0.176185	0.177199	0.177187	0.176634	0.178595	0.176596	0.177167	0.17902	0.178807	0.177499	0.179656	0.179862	0.179631	0.179716	0.176992	0.177079	0.176616	0.176896	0.178596	0.176747	0.191348	0.178812	0.178625	0.179009	0.178816	0.193708
sumSNP	1	1	1	1					1	1	1	1	1	1	1	1	1	1	1	1	1	1	#DIV/0!	1	1	1	1	1	1	1	1	1	1	1	1	1	1	1	1	1	1	1	1	1	1	1	1	1	1
hom_AA_count(1)	0.871555	0.932058	0.832597	0.813357					0.929998	0.683364	0.93218	0.931416	0.927933	0.934448	0.327669	0.93434	0.935251	0.933662	0.931593	0.931935	0.933104	0.934872	#DIV/0!	0.863456	0.862637	0.865301	0.863048	0.852144	0.864137	0.861793	0.853936	0.851419	0.859705	0.805738	0.806902	0.80697	0.806536	0.816431	0.810557	0.813292	0.813422	0.809703	0.80918	0.932093	0.803166	0.803184	0.803513	0.803287	0.888012
het_RA_count(2)	0.126909	0.0668374	0.165627	0.184698					0.0688218	0.3129	0.0667234	0.0675662	0.0708054	0.0645465	0.66737	0.0646938	0.063731	0.06534	0.0672314	0.0669513	0.0658197	0.0642209	#DIV/0!	0.135247	0.135799	0.133371	0.13562	0.146386	0.134618	0.136742	0.144578	0.14705	0.138881	0.192135	0.191099	0.190997	0.191411	0.181806	0.18748	0.184721	0.184675	0.188158	0.188795	0.0667956	0.194657	0.194585	0.194218	0.194487	0.110173
het_AA (3)	0.00153675	0.00108682	0.00177632	0.0019156					0.00117996	0.00373598	0.00109694	0.00101746	0.00126127	0.00100533	0.00496167	0.000966	0.00101827	0.000998152	0.00117604	0.00111327	0.00107669	0.000907415	#DIV/0!	0.00129645	0.0015643	0.00132758	0.00133215	0.00146991	0.00124495	0.00146498	0.00148569	0.00153128	0.0014138	0.00212736	0.00199942	0.0020334	0.00205343	0.00176314	0.0019635	0.00198712	0.0019047	0.00213842	0.00202532	0.00111138	0.00217723	0.00223103	0.00226962	0.00222595	0.00181492
*Mean of relative number of SNPs from all clones of an individual patient isolate are highlighted in yellow
[truncated: 7 more columns]
