# Supplementary material for: Genome wide comparison of Ethiopian Leishmania donovani strains reveals differences potentially related to parasite survival
Source: PLoS Genet. 2018 Jan 9;14(1):e1007133. doi: 10.1371/journal.pgen.1007133 (PMC5777657; doi:10.1371/journal.pgen.1007133)
Supplement: S5 Table — (XLS) [file pgen.1007133.s009.xls]

## Sheet: Sheet1
Table S5. List of SNPs causing nonsynonymous and nonsense mutations that are unique for northern or southern Ethiopian Leishmania donovani populations
Column #
(1) north (NE) or south (SE) Ethiopia
(2) Gene ID
(3) nucleotide in LDBPK reference sequence
(4) nucleotide in gived Ethiopian population (SNP)
(5) genotype: homo(1/1)/hetero(1/0)- zygote
(6) genomic position
(7) reference amino acid sequence
(8) alternative amino acid sequence
(9) percentage of identity between two amino acid sequences (REF)
(10) nonsense mutation = TRUE
population(1)	ID(2)	Gene name	REFnuc(3)	ALTnuc(4)	GT(5)	position(6)	REF(7)	ALT(8)	iden(9)	stopcod(10)
NE	LDBPK_010050	Carboxylase	A	G	1/1	15252	MPAPIFDKVLVANRGEIACRVMATCQRLGIKTVAVYSTADEQAKHVKVADEGVCIGPPASVESYLCIDKIVDACKKTGAQAVHPGYGFLSENGEFQSALHKNNIIFVGPDAHSIEAMGDKIESKRLARSAGVTCIPGFIGEVKTHEDVLKFAREVGYPVMIKASGGGGGKGMRVAYNDNQCVEYYDMCKEEAKAAFNSDKMLVEKFIENPRHIEIQVIADRRGNTLYLPERECSIQRRNQKVIEEAPSVLLDAKTRKAMGEEAVAMARAVQYVSAGTVENVVNPQKQFYFLEMNTRLQVEHPITEEITGIDLVEQMLRAAADLPLSITQDDIKINGHAMECRVYAEDPMKNYFPSIGRLTMYQEPTGPGVRCDSGIIEGSQISVYYDPLICKLSTWGKD…	MPAPIFDKVLVANRGEIACRVMATCQRLGIKTVAVYSTADEQAKHVKVADEGVCIGPPASVESYLCIDKIVDACKKTGAQAVHPGYGFLSENGEFQSALHKNNIIFVGPDAHSIEAMGDKIESKRLARSAGVTCIPGFIGEVKTHEDVLKFAREVGYPVMIKASGGGGGKGMRVAYNDNQCVEYYDMCKEEAKAAFNSDKMLVEKFIENPRHIEIQVIADRRGNTLYLPERECSIQRRNQKVIEEAPSVLLDAKTRKAMGEEAVAMARAVQYVSAGTVENVVNPQKQFYFLEMNTRLQVEHPITEEITGIDLVEQMLRAAADLPLSITQDDIKINGHAMECRVYAEDPMKNYFPSIGRLTMYQEPTGPGVRCDSGIIEGSQISVYYDPLICKLSTWGKD…	99.8498	FALSE
NE	LDBPK_010180	CLC-type chloride channel	G	A	1/1	44870	MHSSLPMAEQMARAGGGGGAASGADEGITNLVVNVPEADWATIDCISSHTEAAERAAMWRRHSATAAASSSYGDTWSVYSPEGEAFFAAMACGIVLGCLGVFSDACAHWVSAFRSGICANFFWLGRNMCCVDSRECGEYYSWGEFFLGRDNHVVAFVDFVMYVSFSTMAAVTAAYLCKTYAPYASGGGIAEVKTIVSGHHVKRYLGGWTLITKVVGMCFSTGSGLTVGKEGPFVHIGACVGGIISGALPSYQQEAKERELITAGAGGGMAVAFGAPVGGVIFALEDVSTSYNFKALMAALICGVTAVLLQSRVDLWHTGRIVQFSVNYQHNWHFFELPMFAAIGCFGGFIGSTFSVVNLHVGRWRKRHLRQWRIVEVAVVAAVTAVVNFLTPYGSGSML…	MHSSLPMAEQMARAGGGGGAASGADEGITNLVVNVPEADWATIDCISSHTEAAERAAMWRRHSATAAASSSYGDTWSVYSPEGEAFFAAMACGIVLGCLGVFSDACAHWVSAFRSGICANFFWLGRNMCCVDSRECGEYYSWGEFFLGRDNHVVAFVDFVMYVSFSTMAAVTAAYLCKTYAPYASGGGIAEVKTIVSGHHVKRYLGGWTLITKVVGMCFSTGSGLTVGKEGPFVHIGACVGGIISGALPSYQQEAKERELITAGAGGGMAVAFGAPVGGVIFALEDVSTSYNFKALMAALICGVTAVLLQSRVDLWHTGRIVQFSVNYQHNWHFFELPMFAAIGCFGGFIGSTFSVVNLHVGRWRKRHLRQWRIVEVAVVAAVTAVVNFLTPYGSGSML…	99.8703	FALSE
NE	LDBPK_010220	Cyclophilin type peptidyl-prolyl cis-trans isomerase	G	A	1/1	58926	MKGVTSFTVYGLVTAADFQRCAEAAAHVNDKYPESYAVVVKLELPRDFAERRAAWASAGQLPSQQQPTDTSFCESGGPATTASAAAAEPASVLVEQHGSDSEPQRLLTAETFLHNIATHTDYKPDATEDYYTAQGKSAWRAFLASRGRQYCWMDVSVDGVAVGRVWFELYATVAPLTCKNFCELCRGTTVATGNTVAHSSVFDPPPSQHIGYKGTTFFRTLKDAWVMGGDVTGAHSGNGGYSCYGRCFPDETYAVPHDAAGILGMCNDGPHTNSSAFYITLRPMSWMNGKYVAFGRVMDGMHVVDAIHAVEVRHNQAPKASIVITDCEVLDTSV*	MKGVTSFTVYGLVTAADFQRCAEAAAHVNDKYPESYAVVVKLELPRDFAERRAAWASAGQLPSQQQPTDTLFCESGGPATTASAAAAEPASVLVEQHGSDSEPQRLLTAETFLHNIATHTDYKPDATEDYYTAQGKSAWRAFLASRGRQYCWMDVSVDGVAVGRVWFELYATVAPLTCKNFCELCRGTTVATGNTVAHSSVFDPPPSQHIGYKGTTFFRTLKDAWVMGGDVTGAHSGNGGYSCYGRCFPDETYAVPHDAAGILGMCNDGPHTNSSAFYITLRPMSWMNGKYVAFGRVMDGMHVVDAIHAVEVRHNQAPKASIVITDCEVLDTSV*	99.7015	FALSE
NE	LDBPK_010240	DNA excision/repair protein SNF2	C	G	1/1	65496	MGLGKTVQVAAFLGQLYARQMIKTTILVVPPTLVSIWTAAFAEWGGASLTRVVEVIHNEPRKKRQARWRKLRYGLPCVLLTTYGVLRQDAADMSVTLVDYVVLDEAHLIKDPNTCVFKSALTLAARHKIALTGTPLMNTFDDMWSIFRFLDGSILDMDKSNFNAVSATLLRGNERDASAAQREAASSELAKLQAAIRPFMLRREKKDVAAQVLSSSKEDVVVWVRLTDVQQQLYAAFLDSKEVASAREGAADVDLTEGTTDEDGVVMEKSSLGGGDSSAAATVRTNPLLLLTMLSQICNHPWLSLLDEAFAAALSRNPYKAPVAEMGDVFGGAKLWVALQLLRRCVSEQRKTLVFSRSRRFLHLLSFLLQEWRLTHTQVDGNTPSERRCAEVERFNNDA…	MGLGKTVQVAAFLGQLYARQMIKTTILVVPPTLVSIWTAAFAEWGGASLTRVVEVIHNEPRKKRQARWRKLRYGLPCVLLTTYGVLRQDAADMSVTLVDYVVLDEAHLIKDPNTCVFKSALTLAARHKIALTGTPLMNTFDDMWSIFRFLDGSILDMDKSNFNAVSATLLRGNERDASAAQREAASSELAKLQAAIRPFMLRREKKDVAAQVLSSSKEDVVVWVRLTDVQQQLYAAFLDSKEVASAREGAADVDLTEGTTDEDGVVIEKSSLGGGDSSAAATVRTNPLLLLTMLSQICNHPWLSLLDEAFAAALSRNPYKAPVAEMGDVFGGAKLWVALQLLRRCVSEQRKTLVFSRSRRFLHLLSFLLQEWRLTHTQVDGNTPSERRCAEVERFNNDA…	99.8713	FALSE
NE	LDBPK_010310	Acidocalcisomal exopolyphosphatase	G	C	1/1	80665	MSGVINDFLRRCLKKVAGKVQPLTVVQGNEGGDMDSIVGCIYLAMLFDKQPKFGFENPVPALNFPQEDFGLRNDVANFFKELGVDASLLMSVQRGQIAHNFVDIAALNASVVLYDHNKLRENQSDFASRVVGVVDHHFDEKQYLETTSKLRLLRTVGSACTLVTELYRECGEDVVCPTLLTAPIVLDTVNFEPAQKKVTPEDIAAYEWLHAKEVADTAAAAALFEKLSKWKDDVLTLSVPEILRRDYKQFSFKARTQKGVMSTGTSSVPCACKQLEAHFSVDLIVAEAAKYVEQHQLDVLILAFAGKVGGKHTREVAFCAKTDVISFFAPFVAEAPDGVSFTMITKCQTVDGSYEYASYSLSDPSVSRKKLVPALSEFLAEGTRSLL*	MSGVINDFLRRCLKKVAGKVQPLTVVQGNEGGDMDSIVGCIYLAMLFDKQPKFGFENPVPALNFPQEDFGLRNDVANFFKELGVDASLLMSVQRGQIAHNFVDIAALNASVVLYDHNKLRENQSDFASRVVGVVDHHFDEKQYLETTSKLRLLRTVGSACTLVTELYRECGEDVVCPTLLTAPIVLDTVNFEAAQKKVTPEDIAAYEWLHAKEVADTAAAAALFEKLSKWKDDVLTLSVPEILRRDYKQFSFKARTQKGVMSTGTSSVPCACKQLEAHFSVDLIVAEAAKYVEQHQLDVLILAFAGKVGGKHTREVAFCAKTDVISFFAPFVAEAPDGVSFTMITKCQTVDGSYEYASYSLSDPSVSRKKLVPALSEFLAEGTRSLL*	99.7423	FALSE
NE	LDBPK_010490	Fatty acyl CoA syntetase 1	C	A	1/1	128084	MGGCVVSLMEVLNSTRLVEHPDFAARRVYGVINQRVTEDEADRSGVYRCARLTDAQHVECFNWYEGPTILQRLAIICTERGDQRAMAYRTVEKVVKESTKDEKGGTREWAYTFLNEPTYITYAEVWSRLVAFGRGLVELGLQKGSHVALYEDTRWEWLVTMLGVWTQEMIGVTVYANLGEDALLYALKEATCEALVCNGKNVGKLISLMNQYGVHNATIIYLDALPSNLNTESHKVVAWADVLAKGTPSTAPYKVQDNKDEEVLVMYTSGTTGNPKGVVHTIGALTQGALGLEERLTELIGKEENESYVAYLPAAHIFEFTCENIMLLRGALICFGTPRTLTDTYARPCGDLRAFNPFFFIGVPRIFETIKKAVEAKLPPVGTLKRQVFDHAYQSRLAA…	MGGCVVSLMEVLNSTRLVEHPEFAARRVYGVINQRVTEDEADRSGVYRCARLTDAQHVECFNWYEGPTILQRLAIICTERGDQRAMAYRTVEKVVKESTKDEKGGTREWAYTFLNEPTYITYAEVWSRLVAFGRGLVELGLQKGSHVALYEDTRWEWLVTMLGVWTQEMIGVTVYANLGEDALLYALKEATCEALVCNGKNVGKLISLMNQYGVHNATIIYLDALPSNLNTESHKVVAWADVLAKGTPSTAPYKVQDNKDEEVLVMYTSGTTGNPKGVVHTIGALTQGALGLEERLTELIGKEENESYVAYLPAAHIFEFTCENIMLLRGALICFGTPRTLTDTYARPCGDLRAFNPFFFIGVPRIFETIKKAVEAKLPPVGTLKRQVFDHAYQSRLAA…	99.8565	FALSE
NE	LDBPK_010490	Fatty acyl CoA syntetase 1	C	T	1/1	128358	MGGCVVSLMEVLNSTRLVEHPDFAARRVYGVINQRVTEDEADRSGVYRCARLTDAQHVECFNWYEGPTILQRLAIICTERGDQRAMAYRTVEKVVKESTKDEKGGTREWAYTFLNEPTYITYAEVWSRLVAFGRGLVELGLQKGSHVALYEDTRWEWLVTMLGVWTQEMIGVTVYANLGEDALLYALKEATCEALVCNGKNVGKLISLMNQYGVHNATIIYLDALPSNLNTESHKVVAWADVLAKGTPSTAPYKVQDNKDEEVLVMYTSGTTGNPKGVVHTIGALTQGALGLEERLTELIGKEENESYVAYLPAAHIFEFTCENIMLLRGALICFGTPRTLTDTYARPCGDLRAFNPFFFIGVPRIFETIKKAVEAKLPPVGTLKRQVFDHAYQSRLAA…	MGGCVVSLMEVLNSTRLVEHPDFAARRVYGVINQRVTEDEADRSGVYRCARLTDAQHVECFNWYEGPTILQRLAIICTERGDQRAMAYRTVEKVVKESTKDEKGGTREWAYTFFNEPTYITYAEVWSRLVAFGRGLVELGLQKGSHVALYEDTRWEWLVTMLGVWTQEMIGVTVYANLGEDALLYALKEATCEALVCNGKNVGKLISLMNQYGVHNATIIYLDALPSNLNTESHKVVAWADVLAKGTPSTAPYKVQDNKDEEVLVMYTSGTTGNPKGVVHTIGALTQGALGLEERLTELIGKEENESYVAYLPAAHIFEFTCENIMLLRGALICFGTPRTLTDTYARPCGDLRAFNPFFFIGVPRIFETIKKAVEAKLPPVGTLKRQVFDHAYQSRLAA…	99.8565	FALSE
NE	LDBPK_010520	Fatty acyl CoA synthetase 2	A	G	1/1	137635	MDIPSHCSSLEATVLQLMDDANARRVVPDPRAMRYQQIGDENVALEGTESEKSTPIYRQAKVTDAMQRRLENEWYNGPNFVQRFESMCKSRGSKRALAYRPISRVSHQLVREPESGLERLFEVTFYDATQYLTYDDVWTVVQNFGRGLRELALTPDCKVGMYLETRWEWLASAYGVWSQSMVLATVYANLGKEALSEAFAETSCAAIVTVGERVPSLIAMMRSGAMPHCILIYLDTLPEGIDAAGVTLKAWEDVVKDGALSNYPVNLPTNNDDVSLIMYTSGTTGGPKGVMHTYGSMTAGINGMGGRLNELCGGVEPDERYCSSLPLAHIFEFTVTNVFLARGCWIGFGHTRTLLSTYARPHGDLVEFKPIFLIGVPRIFDSYKKTMEASLAQRGALER…	MDIPSHCSSLEATVLQLMDDANARRVVPDPRAMRYQQIGDENVALEGTESERSTPIYRQAKVTDAMQRRLENEWYNGPNFVQRFESMCKSRGSKRALAYRPISRVSHQLVREPESGLERLFEVTFYDATQYLTYDDVWTVVQNFGRGLRELALTPDCKVGMYLETRWEWLASAYGVWSQSMVLATVYANLGKEALSEAFAETSCAAIVTVGERVPSLIAMMRSGAMPHCILIYLDTLPEGIDAAGVTLKAWEDVVKDGALSNYPVNLPTNNDDVSLIMYTSGTTGGPKGVMHTYGSMTAGINGMGGRLNELCGGVEPDERYCSSLPLAHIFEFTVTNVFLARGCWIGFGHTRTLLSTYARPHGDLVEFKPIFLIGVPRIFDSYKKTMEASLAQRGALER…	99.8588	FALSE
NE	LDBPK_010590	Tricarboxylate carrier	A	G	1/1	164799	MAAATFSMEGSKYEMSTFLGRARYWSEAINPMLLLENERTLQKHQMLLDRWKDGQAGNVPSADLWRARTAVESCIHPTTQEVIPPACRMSMFLPINYFVVPFMMLPSTVMSVGRTVAIQWFNQSYNSAVNYANRSSDKQPVSEILKAYTAAVVVACGGSLLATMWLKRIPSGTATSTLIRATVPFLAVSCAATVNLASMRKNEWLSSGQGIRVVDDDGVTRGTSTAAGWDSLKKCSVARVIWNLPCMMLPALSTMPLMRISPFARRHSALTECLLQLFGLTLGVPLALAAYDLHQTIPASKLEPRFHNLKRRDGSPVQTLKYYKGL*	MAAATFSMEGSKYEMSTFLGRARYWSEAINPMLLLENERTLQKHQMLLDRWKDGQAGNVPSADLWRARTAVESCIHPTTQEVIPPACRMSMFLPINYFVVPFMMLPSTVMSVGRTVAIQWFNQSYNSAVNYANRSSDKQPVSEILKAYTAAVVVACGGSLLATMWLKRIPSGTATSTLIRATVPFLAVSCAATVNLASMRKNEWLSSGQGIRVVDDDGVTRGTSTAAGWDSLKKCSVARVIWNLPCMMLPALSTMPLMRISPFARRHSALTECLLQLFGLTLGVPLALAAYDLHQAIPASKLEPRFHNLKRRDGSPVQTLKYYKGL*	99.6942	FALSE
NE	LDBPK_010630	DNA-damage inducible protein DDI1-like protein	G	A	1/1	179582	MDERQLELQRRIYAQIQQQQIDENLANALEYTPEAFAKVAMLYVPCTINQVLVKAFVDSGAQNSIMNKRTAERCGLMRLVDVRMRGVAVGVGRQEICGRIHMTPVNLAGMYIPFAFYVIEDQAMDLIIGLDQLRRHQMMIDLKHNCLTIDNINVPFLPENDPPALTALDDDENAMHAPRHQDPAATAIPASIPAAPVLSEGERQARIEGFMTFSGITDPTQAAELLEAADWDPNVAAALLFDT*	MDERQLELQRRIYAQIQQQQIDENLANALEYTPEAFAKVAMLYVPCTINQVLVKAFVDSGAQNSIMNKRTAERCGLMRLVDVRMRGVAVGVGRQEICGRIHMTPVNLAGMYIPFAFYVIEDQAMDLIIGLDQLRRHQMMIDLKHNCLTIDNINVPFLPENDPPALTTLDDDENAMHAPRHQDPAATAIPASIPAAPVLSEGERQARIEGFMTFSGITDPTQAAELLEAADWDPNVAAALLFDT*	99.5902	FALSE
NE	LDBPK_010630	DNA-damage inducible protein DDI1-like protein	C	T	1/1	179583	MDERQLELQRRIYAQIQQQQIDENLANALEYTPEAFAKVAMLYVPCTINQVLVKAFVDSGAQNSIMNKRTAERCGLMRLVDVRMRGVAVGVGRQEICGRIHMTPVNLAGMYIPFAFYVIEDQAMDLIIGLDQLRRHQMMIDLKHNCLTIDNINVPFLPENDPPALTALDDDENAMHAPRHQDPAATAIPASIPAAPVLSEGERQARIEGFMTFSGITDPTQAAELLEAADWDPNVAAALLFDT*	MDERQLELQRRIYAQIQQQQIDENLANALEYTPEAFAKVAMLYVPCTINQVLVKAFVDSGAQNSIMNKRTAERCGLMRLVDVRMRGVAVGVGRQEICGRIHMTPVNLAGMYIPFAFYVIEDQAMDLIIGLDQLRRHQMMIDLKHNCLTIDNINVPFLPENDPPALTVLDDDENAMHAPRHQDPAATAIPASIPAAPVLSEGERQARIEGFMTFSGITDPTQAAELLEAADWDPNVAAALLFDT*	99.5902	FALSE
NE	LDBPK_010660	HSP70-like protein	T	G	1/1	190584	MHRASHLRLRPCMLSSSSSSSAAAAAAARRCGRRCRLPHSTQPWMQLLLLSLALFLLGAVDFALPRCRASPLFARAAGDAGFTNTAAAPPLLAISETALISVDLGQESMKVSAWRVQQQAPHNGMAEGGDAAAATSTGSVTMVLNDQANRKSPPCVAFRYFRDPVATAGSGGVSTDASPSGRGDGEQPPAHRPYTALHPRGYQLERAFAEQAQALAPRFPEQVVCSAAQLLGCTAASTNAATVESRACALTSEQLTTAYSCHVVPLTALRSTGTTTANIMDKAQQPRDSVVGRQALGAYVPFYITSNAPGQQWRRAAGDHSTGIAAAAEEEGVLFSSEELTAMLLGHARRMAEKTDAADNALSEEDQRLLADMRQNAGSVDAAAGETRASATVRYAALT…	MHRASHLRLRPCMLSSSSSSSAAAAAAARRCGRRCRLPHSTQPWMQLLLLSLALFLLGAVDFALPRCRASPLFARAAGDAGFTNTAAAPPLLAISETALISVDLGQESMKVSAWRVQQQAPHNGMAEGGDAAAATSTGSVTMVLNDQANRKSPPCVAFRYFRDPVATAGSGGVSTDASPSGRGDGEQPPAHRPYTALHPRGYQLERAFAEQAQALAPRFPEQVVCSAAQLLGCTAASTNAATVESRACALTSEQLTTAYSCHVVPLTALRSTGTTTANIMDKAQQPRDSVVGRQALGAYVPFYITSNAPGQQWRRAAGDHSTGIAAAAEEEGVLFSSEELTAMLLGHARRMAEKTDAADNALSEEDQRLLADMRQNAGSVDAAAGETRASATVRYAALT…	99.9099	FALSE
NE	LDBPK_010660	HSP70-like protein	C	G	1/1	190791	MHRASHLRLRPCMLSSSSSSSAAAAAAARRCGRRCRLPHSTQPWMQLLLLSLALFLLGAVDFALPRCRASPLFARAAGDAGFTNTAAAPPLLAISETALISVDLGQESMKVSAWRVQQQAPHNGMAEGGDAAAATSTGSVTMVLNDQANRKSPPCVAFRYFRDPVATAGSGGVSTDASPSGRGDGEQPPAHRPYTALHPRGYQLERAFAEQAQALAPRFPEQVVCSAAQLLGCTAASTNAATVESRACALTSEQLTTAYSCHVVPLTALRSTGTTTANIMDKAQQPRDSVVGRQALGAYVPFYITSNAPGQQWRRAAGDHSTGIAAAAEEEGVLFSSEELTAMLLGHARRMAEKTDAADNALSEEDQRLLADMRQNAGSVDAAAGETRASATVRYAALT…	MHRASHLRLRPCMLSSSSSSSAAAAAAARRCGRRCRLPHSTQPWMQLLLLSLALFLLGAVDFALPRCRASPLFARAAGDAGFTNTAAAPPLLAISETALISVDLGQESMKVSAWRVQQQAPHNGMAEGGDAAAATSTGSVTMVLNDQANRKSPPCVAFRYFRDPVATAGSGGVSTDASPSGRGDGEQPPAHRPYTALHPRGYQLERAFAEQAQALAPRFPEQVVCSAAQLLGCTAASTNAATVESRACALTSEQLTTAYSCHVVPLTALRSTGTTTANIMDKAQQPRDSVVGRQALGAYVPFYITSNAPGQQWRRAAGDHSTGIAAAAEEEGVLFSSEELTAMLLGHARRMAEKTDAADNALSEEDQRLLADMRQNAGSVDAAAGETRASATVRYAALT…	99.9099	FALSE
NE	LDBPK_010660	HSP70-like protein	G	A	1/1	191499	MHRASHLRLRPCMLSSSSSSSAAAAAAARRCGRRCRLPHSTQPWMQLLLLSLALFLLGAVDFALPRCRASPLFARAAGDAGFTNTAAAPPLLAISETALISVDLGQESMKVSAWRVQQQAPHNGMAEGGDAAAATSTGSVTMVLNDQANRKSPPCVAFRYFRDPVATAGSGGVSTDASPSGRGDGEQPPAHRPYTALHPRGYQLERAFAEQAQALAPRFPEQVVCSAAQLLGCTAASTNAATVESRACALTSEQLTTAYSCHVVPLTALRSTGTTTANIMDKAQQPRDSVVGRQALGAYVPFYITSNAPGQQWRRAAGDHSTGIAAAAEEEGVLFSSEELTAMLLGHARRMAEKTDAADNALSEEDQRLLADMRQNAGSVDAAAGETRASATVRYAALT…	MHRASHLRLRPCMLSSSSSSSAAAAAAARRCGRRCRLPHSTQPWMQLLLLSLALFLLGAVDFALPRCRASPLFARAAGDAGFTNTAAAPPLLAISETALISVDLGQESMKVSAWRVQQQAPHNGMAEGGDAAAATSTGSVTMVLNDQANRKSPPCVAFRYFRDPVATAGSGGVSTDASPSGRGDGEQPPAHRPYTALHPRGYQLERAFAEQAQALAPRFPEQVVCSAAQLLGCTAASTNAATVESRACALTSEQLTTAYSCHVVPLTALRSTGTTTANIMDKAQQPRDSVVGRQALGAYVPFYITSNAPGQQWRRAAGDHSTGIAAAAEEEGVLFSSEELTAMLLGHARRMAEKTDAADNALSEEDQRLLADMRQNAGSVDAAAGETRASATVRYAALT…	99.9099	FALSE
NE	LDBPK_010730	Ubiquitin activating enzyme	G	A	1/1	218736	MSSQTPSRLAFTQASDALATLTSPSAQFATADFDPALKDWSFVKPLVVGAGGIGCELLHLLALSGFAHLTVIDMDLIELSNLNRQFLFTHSDIGKAKSTTAAAAVQARCPGVSVTAVVGCLEDQPDDFYRSFDAVLLAVDSIPARRWINRKVAEIAKRVVVPTPASASPPAARSTAPPEDAVAASTAQAPAVVYRVGDYVMEDAKLIIDTGTEGFEGHCRVIHMAHNRTPCIECEMYLYNDGATRATVPLCTLESVPRAPEHCVLYVQLKEWPEHHRHRRRRRSQGDDGDGAVAGGGCEEDSKDGDRDEPLDPDNAEHVRWVAERARARQAAFGIGGAPIDDLFTVGVIKNVVPAVGFTNAYVAGQAVTELMKWLTGCAPELNNYAFYNGATETGVYTN…	MSSQTPSRLAFTQASDALATLTSPSAQFATADFDPALKDWSFVKPLVVGAGGIGCELLHLLALSGFAHLTVIDMDLIELSNLNRQFLFTHSDIGKAKSTTAAAAVQARCPGVSVTAVVGCLEDQPDDFYRSFDAVLLAVDSIPARRWINRKVAEIAKRVVVPTPASASPPAARSTAPPEDAVAASTAQAPAVVYRVGDYVMEDAKLIIDTGTEGFEGHCRVIHMAHNRTPCIECEMYLYNDGATRATVPLCTLESVPRAPEHCVLYVQLKEWPEHHRHRRRRRSQGDDGDGAVAGGGCEEDSKDGDRDEPLDPDNAEHVRWVAERARARQAAFGIGGAPIDDLFTVGVIKNVVPAVGFTNAYVAGQAVTELMKWLTGCAPELNNYAFYNGATETGVYTN…	99.8148	FALSE
NE	LDBPK_010770	Protein kinase	A	G	1/1	237780	MSLPSMSLHWSEGDNGGGSLGGSRRSFSKGSIYRHHFLSLDHSSARDVAVGLSRDVTNDRRATGTSAGFEWLQPWRTPQDCREGGVALLYSMQEVLENVRRARKTSLSELYAARGAGSPAASTTSLCHPQHLCPPRAATSGSSDDAEGRCGSVGEKSSCSAAGSRTSSVDRRRQRDRGERNVSVGKGVRSASDDSVQGIELATEVGRVAFSPPLQTATAAAASVPPIVPVIPRFSEVKTEQELIHQRQQQQPQPHPRSEAAKRRRCALANSDDDDDDAARSPHHPDASCPSGGCDQTARPGDSRHRPGMSVEWSGSDSNGDEPEALAQRRHASGVSADDDDVDTSNVHHGKDEERDEEEDRLSETDFGEGGHLACVPGDTLHQRYTLLKALGVGRSSRV…	MSLPSMSLHWSEGDNGGGSLGGSRRSFSKGSIYRHHFLSLDHSSARDVAVGLSRDVTNDRRATGTSAGFEWLQPWRTPQDCREGGVALLYSMQEVLENVRRARKTSLSELYAARGAGSPAASTTSLCHPQHLCPPRAATSGSSDDAEGRCGSVGEKSSCSAAGSRTSSVDRRRQRDRGERNVSVGKGVRSASDDSVQGIELATEVGRVAFSPPLQTATAAAASVPPIVPVIPRFSEVKTEQELVHQRQQQQPQPHPRSEAAKRRRCALANSDDDDDDAARSPHHPDASCPSGGCDQTARPGDSRHRPGMSVEWSGSDSNGDEPEALAQRRHASGVSADDDDVDTSNVHHGKDEERDEEEDRLSETDFGEGGHLACVPGDTLHQRYTLLKALGVGRSSRV…	99.9292	FALSE
NE	LDBPK_010770	Protein kinase	G	C	0/1	239452	MSLPSMSLHWSEGDNGGGSLGGSRRSFSKGSIYRHHFLSLDHSSARDVAVGLSRDVTNDRRATGTSAGFEWLQPWRTPQDCREGGVALLYSMQEVLENVRRARKTSLSELYAARGAGSPAASTTSLCHPQHLCPPRAATSGSSDDAEGRCGSVGEKSSCSAAGSRTSSVDRRRQRDRGERNVSVGKGVRSASDDSVQGIELATEVGRVAFSPPLQTATAAAASVPPIVPVIPRFSEVKTEQELIHQRQQQQPQPHPRSEAAKRRRCALANSDDDDDDAARSPHHPDASCPSGGCDQTARPGDSRHRPGMSVEWSGSDSNGDEPEALAQRRHASGVSADDDDVDTSNVHHGKDEERDEEEDRLSETDFGEGGHLACVPGDTLHQRYTLLKALGVGRSSRV…	MSLPSMSLHWSEGDNGGGSLGGSRRSFSKGSIYRHHFLSLDHSSARDVAVGLSRDVTNDRRATGTSAGFEWLQPWRTPQDCREGGVALLYSMQEVLENVRRARKTSLSELYAARGAGSPAASTTSLCHPQHLCPPRAATSGSSDDAEGRCGSVGEKSSCSAAGSRTSSVDRRRQRDRGERNVSVGKGVRSASDDSVQGIELATEVGRVAFSPPLQTATAAAASVPPIVPVIPRFSEVKTEQELIHQRQQQQPQPHPRSEAAKRRRCALANSDDDDDDAARSPHHPDASCPSGGCDQTARPGDSRHRPGMSVEWSGSDSNGDEPEALAQRRHASGVSADDDDVDTSNVHHGKDEERDEEEDRLSETDFGEGGHLACVPGDTLHQRYTLLKALGVGRSSRV…	99.9292	FALSE
NE	LDBPK_010770	Protein kinase	A	AGCA	1/1	240171	MSLPSMSLHWSEGDNGGGSLGGSRRSFSKGSIYRHHFLSLDHSSARDVAVGLSRDVTNDRRATGTSAGFEWLQPWRTPQDCREGGVALLYSMQEVLENVRRARKTSLSELYAARGAGSPAASTTSLCHPQHLCPPRAATSGSSDDAEGRCGSVGEKSSCSAAGSRTSSVDRRRQRDRGERNVSVGKGVRSASDDSVQGIELATEVGRVAFSPPLQTATAAAASVPPIVPVIPRFSEVKTEQELIHQRQQQQPQPHPRSEAAKRRRCALANSDDDDDDAARSPHHPDASCPSGGCDQTARPGDSRHRPGMSVEWSGSDSNGDEPEALAQRRHASGVSADDDDVDTSNVHHGKDEERDEEEDRLSETDFGEGGHLACVPGDTLHQRYTLLKALGVGRSSRV…	MSLPSMSLHWSEGDNGGGSLGGSRRSFSKGSIYRHHFLSLDHSSARDVAVGLSRDVTNDRRATGTSAGFEWLQPWRTPQDCREGGVALLYSMQEVLENVRRARKTSLSELYAARGAGSPAASTTSLCHPQHLCPPRAATSGSSDDAEGRCGSVGEKSSCSAAGSRTSSVDRRRQRDRGERNVSVGKGVRSASDDSVQGIELATEVGRVAFSPPLQTATAAAASVPPIVPVIPRFSEVKTEQELIHQRQQQQPQPHPRSEAAKRRRCALANSDDDDDDAARSPHHPDASCPSGGCDQTARPGDSRHRPGMSVEWSGSDSNGDEPEALAQRRHASGVSADDDDVDTSNVHHGKDEERDEEEDRLSETDFGEGGHLACVPGDTLHQRYTLLKALGVGRSSRV…	99.9292	FALSE
NE	LDBPK_010770	Protein kinase	A	G	0/1	240172	MSLPSMSLHWSEGDNGGGSLGGSRRSFSKGSIYRHHFLSLDHSSARDVAVGLSRDVTNDRRATGTSAGFEWLQPWRTPQDCREGGVALLYSMQEVLENVRRARKTSLSELYAARGAGSPAASTTSLCHPQHLCPPRAATSGSSDDAEGRCGSVGEKSSCSAAGSRTSSVDRRRQRDRGERNVSVGKGVRSASDDSVQGIELATEVGRVAFSPPLQTATAAAASVPPIVPVIPRFSEVKTEQELIHQRQQQQPQPHPRSEAAKRRRCALANSDDDDDDAARSPHHPDASCPSGGCDQTARPGDSRHRPGMSVEWSGSDSNGDEPEALAQRRHASGVSADDDDVDTSNVHHGKDEERDEEEDRLSETDFGEGGHLACVPGDTLHQRYTLLKALGVGRSSRV…	MSLPSMSLHWSEGDNGGGSLGGSRRSFSKGSIYRHHFLSLDHSSARDVAVGLSRDVTNDRRATGTSAGFEWLQPWRTPQDCREGGVALLYSMQEVLENVRRARKTSLSELYAARGAGSPAASTTSLCHPQHLCPPRAATSGSSDDAEGRCGSVGEKSSCSAAGSRTSSVDRRRQRDRGERNVSVGKGVRSASDDSVQGIELATEVGRVAFSPPLQTATAAAASVPPIVPVIPRFSEVKTEQELIHQRQQQQPQPHPRSEAAKRRRCALANSDDDDDDAARSPHHPDASCPSGGCDQTARPGDSRHRPGMSVEWSGSDSNGDEPEALAQRRHASGVSADDDDVDTSNVHHGKDEERDEEEDRLSETDFGEGGHLACVPGDTLHQRYTLLKALGVGRSSRV…	99.9292	FALSE
NE	LDBPK_010770	Protein kinase	G	A	0/1	240175	MSLPSMSLHWSEGDNGGGSLGGSRRSFSKGSIYRHHFLSLDHSSARDVAVGLSRDVTNDRRATGTSAGFEWLQPWRTPQDCREGGVALLYSMQEVLENVRRARKTSLSELYAARGAGSPAASTTSLCHPQHLCPPRAATSGSSDDAEGRCGSVGEKSSCSAAGSRTSSVDRRRQRDRGERNVSVGKGVRSASDDSVQGIELATEVGRVAFSPPLQTATAAAASVPPIVPVIPRFSEVKTEQELIHQRQQQQPQPHPRSEAAKRRRCALANSDDDDDDAARSPHHPDASCPSGGCDQTARPGDSRHRPGMSVEWSGSDSNGDEPEALAQRRHASGVSADDDDVDTSNVHHGKDEERDEEEDRLSETDFGEGGHLACVPGDTLHQRYTLLKALGVGRSSRV…	MSLPSMSLHWSEGDNGGGSLGGSRRSFSKGSIYRHHFLSLDHSSARDVAVGLSRDVTNDRRATGTSAGFEWLQPWRTPQDCREGGVALLYSMQEVLENVRRARKTSLSELYAARGAGSPAASTTSLCHPQHLCPPRAATSGSSDDAEGRCGSVGEKSSCSAAGSRTSSVDRRRQRDRGERNVSVGKGVRSASDDSVQGIELATEVGRVAFSPPLQTATAAAASVPPIVPVIPRFSEVKTEQELIHQRQQQQPQPHPRSEAAKRRRCALANSDDDDDDAARSPHHPDASCPSGGCDQTARPGDSRHRPGMSVEWSGSDSNGDEPEALAQRRHASGVSADDDDVDTSNVHHGKDEERDEEEDRLSETDFGEGGHLACVPGDTLHQRYTLLKALGVGRSSRV…	99.9292	FALSE
NE	LDBPK_010830	Calcium/potassium channel (CAKC)	C	G	1/1	258443	MDKRMSLWPVRMRLGRRSDRPPVFMDEHYAHSAQRFRSLRNFVEFLDQRHTNVSVFGLLAHTTMEVVSVAFYVWTSQVAAATSVTEFAWDLPVFIVELVLSIIFFLAWVGLFFFEPDKKAYLISWLSLVNAMTSIPMIVIGIGALKDSSWRSVWVPMYLRVWWLCDCLSVLIDYPQIARHTPEVWREMVRYFIRLFAVMCTCVGTHQIVESCSGEYVDLYDSLYLIIAAFATIGFGDVTASTTPARIFMIAFIVIGICFFLPLFQRLAVIAERSQLHNTFGGGGSASWLRRGWKHPHVIICGQFSDLSVELLLRNFYAGWRKYLDTCIVLMAPEEHSPEVRLTANLPWLKGRVTLMVGDPAKPKDLDRAKARDADAIFLFGDSRSTAYYQDYTIIAQSV…	MDKRMSLWRVRMRLGRRSDRPPVFMDEHYAHSAQRFRSLRNFVEFLDQRHTNVSVFGLLAHTTMEVVSVAFYVWTSQVAAATSVTEFAWDLPVFIVELVLSIIFFLAWVGLFFFEPDKKAYLISWLSLVNAMTSIPMIVIGIGALKDSSWRSVWVPMYLRVWWLCDCLSVLIDYPQIARHTPEVWREMVRYFIRLFAVMCTCVGTHQIVESCSGEYVDLYDSLYLIIAAFATIGFGDVTASTTPARIFMIAFIVIGICFFLPLFQRLAVIAERSQLHNTFGGGGSASWLRRGWKHPHVIICGQFSDLSVELLLRNFYAGWRKYLDTCIVLMAPEEHSPEVRLTANLPWLKGRVTLMVGDPAKPKDLDRAKARDADAIFLFGDSRSTAYYQDYTIIAQSV…	99.9018	FALSE
NE	LDBPK_010830	Calcium/potassium channel (CAKC)	C	A	0/1	258753	MDKRMSLWPVRMRLGRRSDRPPVFMDEHYAHSAQRFRSLRNFVEFLDQRHTNVSVFGLLAHTTMEVVSVAFYVWTSQVAAATSVTEFAWDLPVFIVELVLSIIFFLAWVGLFFFEPDKKAYLISWLSLVNAMTSIPMIVIGIGALKDSSWRSVWVPMYLRVWWLCDCLSVLIDYPQIARHTPEVWREMVRYFIRLFAVMCTCVGTHQIVESCSGEYVDLYDSLYLIIAAFATIGFGDVTASTTPARIFMIAFIVIGICFFLPLFQRLAVIAERSQLHNTFGGGGSASWLRRGWKHPHVIICGQFSDLSVELLLRNFYAGWRKYLDTCIVLMAPEEHSPEVRLTANLPWLKGRVTLMVGDPAKPKDLDRAKARDADAIFLFGDSRSTAYYQDYTIIAQSV…	MDKRMSLWPVRMRLGRRSDRPPVFMDEHYAHSAQRFRSLRNFVEFLDQRHTNVSVFGLLAHTTMEVVSVAFYVWTSQVAAATSVTEFAWDLPVFIVELVLSIIFFLAWVGLLFFEPDKKAYLISWLSLVNAMTSIPMIVIGIGALKDSSWRSVWVPMYLRVWWLCDCLSVLIDYPQIARHTPEVWREMVRYFIRLFAVMCTCVGTHQIVESCSGEYVDLYDSLYLIIAAFATIGFGDVTASTTPARIFMIAFIVIGICFFLPLFQRLAVIAERSQLHNTFGGGGSASWLRRGWKHPHVIICGQFSDLSVELLLRNFYAGWRKYLDTCIVLMAPEEHSPEVRLTANLPWLKGRVTLMVGDPAKPKDLDRAKARDADAIFLFGDSRSTAYYQDYTIIAQSV…	99.9018	FALSE
NE	LDBPK_010830	Calcium/potassium channel (CAKC)	T	C	0/1	258970	MDKRMSLWPVRMRLGRRSDRPPVFMDEHYAHSAQRFRSLRNFVEFLDQRHTNVSVFGLLAHTTMEVVSVAFYVWTSQVAAATSVTEFAWDLPVFIVELVLSIIFFLAWVGLFFFEPDKKAYLISWLSLVNAMTSIPMIVIGIGALKDSSWRSVWVPMYLRVWWLCDCLSVLIDYPQIARHTPEVWREMVRYFIRLFAVMCTCVGTHQIVESCSGEYVDLYDSLYLIIAAFATIGFGDVTASTTPARIFMIAFIVIGICFFLPLFQRLAVIAERSQLHNTFGGGGSASWLRRGWKHPHVIICGQFSDLSVELLLRNFYAGWRKYLDTCIVLMAPEEHSPEVRLTANLPWLKGRVTLMVGDPAKPKDLDRAKARDADAIFLFGDSRSTAYYQDYTIIAQSV…	MDKRMSLWPVRMRLGRRSDRPPVFMDEHYAHSAQRFRSLRNFVEFLDQRHTNVSVFGLLAHTTMEVVSVAFYVWTSQVAAATSVTEFAWDLPVFIVELVLSIIFFLAWVGLFFFEPDKKAYLISWLSLVNAMTSIPMIVIGIGALKDSSWRSVWVPMYLRVWWLCDCLSVLIDYPQIARHTPEVRREMVRYFIRLFAVMCTCVGTHQIVESCSGEYVDLYDSLYLIIAAFATIGFGDVTASTTPARIFMIAFIVIGICFFLPLFQRLAVIAERSQLHNTFGGGGSASWLRRGWKHPHVIICGQFSDLSVELLLRNFYAGWRKYLDTCIVLMAPEEHSPEVRLTANLPWLKGRVTLMVGDPAKPKDLDRAKARDADAIFLFGDSRSTAYYQDYTIIAQSV…	99.9018	FALSE
NE	LDBPK_010840	Potassium channel subunit-like protein	C	CGCACAC	1/1	262568	MKSAQGGGKRRGRASAAARTHTHTHLSLSPCVAATAAAVSVMLISALHNVAHLSSLPPSLSLFLHTLVNPSPPLPLREGVQHGKEVCTAAAPSPSHGLFATAACYRALMCTVLLLSPLCLVLAEVFLCASRCVRGVRTRPTSSPSLPCSAASRILRFSTYTRLRASLVAVASREKREASSMTGASSVMPAPDDAATPTTAAARFTAEDPNASTTTIPAVEASAAATHAQVHLNAKVFMVNLGQDVQTTVLGRFRNLQGTIHSQLRNLQNNVANLRHSTGIPPEALHSRWVYHYNHSALGIHSLRKLFDVIEQRYSHVSILLLLCNVGLEAAAFGIYLHVQNGHVTEDWREFDWGLGYFIAEVLLSVVFMASWISLLAVEAKKWNYVLNARSLMNYLSSG…	MKSAQGGGKRRGRASAAARTHTHTHTHLSLSPCVAATAAAVSVMLISALHNVAHLSSLPPSLSLFLHTLVNPSPPLPLREGVQHGKEVCTAAAPSPSHGLFATAACYRALMCTVLLLSPLCLVLAEVFLCASRCVRGVRTRPTSSPSLPCSAASRILRFSTYTRLRASLVAVASREKREASSMTGASSVMPAPDDAATPTTAAARFTAEDPNASTTTIPAVEASAAATHAQVHLNAKVFMVNLGQDVQTTVLGRFRNLQGTIHSQLRNLQNNVANLRHSTGIPPEALHSRWVYHYNHSALGIHSLRKLFDVIEQRYSHVSILLLLCNVGLEAAAFGIYLHVQNGHVTEDWREFDWGLGYFIAEVLLSVVFMASWISLLAVEAKKWNYVLNARSLMNYLS…	99.8517	FALSE
NE	LDBPK_010840	Potassium channel subunit-like protein	A	G	0/1	262600	MKSAQGGGKRRGRASAAARTHTHTHLSLSPCVAATAAAVSVMLISALHNVAHLSSLPPSLSLFLHTLVNPSPPLPLREGVQHGKEVCTAAAPSPSHGLFATAACYRALMCTVLLLSPLCLVLAEVFLCASRCVRGVRTRPTSSPSLPCSAASRILRFSTYTRLRASLVAVASREKREASSMTGASSVMPAPDDAATPTTAAARFTAEDPNASTTTIPAVEASAAATHAQVHLNAKVFMVNLGQDVQTTVLGRFRNLQGTIHSQLRNLQNNVANLRHSTGIPPEALHSRWVYHYNHSALGIHSLRKLFDVIEQRYSHVSILLLLCNVGLEAAAFGIYLHVQNGHVTEDWREFDWGLGYFIAEVLLSVVFMASWISLLAVEAKKWNYVLNARSLMNYLSSG…	MKSAQGGGKRRGRASAAARTHTHTHLSLSPCVAAAAAAVSVMLISALHNVAHLSSLPPSLSLFLHTLVNPSPPLPLREGVQHGKEVCTAAAPSPSHGLFATAACYRALMCTVLLLSPLCLVLAEVFLCASRCVRGVRTRPTSSPSLPCSAASRILRFSTYTRLRASLVAVASREKREASSMTGASSVMPAPDDAATPTTAAARFTAEDPNASTTTIPAVEASAAATHAQVHLNAKVFMVNLGQDVQTTVLGRFRNLQGTIHSQLRNLQNNVANLRHSTGIPPEALHSRWVYHYNHSALGIHSLRKLFDVIEQRYSHVSILLLLCNVGLEAAAFGIYLHVQNGHVTEDWREFDWGLGYFIAEVLLSVVFMASWISLLAVEAKKWNYVLNARSLMNYLSSG…	99.9258	FALSE
NE	LDBPK_010840	Potassium channel subunit-like protein	C	T	0/1	262607	MKSAQGGGKRRGRASAAARTHTHTHLSLSPCVAATAAAVSVMLISALHNVAHLSSLPPSLSLFLHTLVNPSPPLPLREGVQHGKEVCTAAAPSPSHGLFATAACYRALMCTVLLLSPLCLVLAEVFLCASRCVRGVRTRPTSSPSLPCSAASRILRFSTYTRLRASLVAVASREKREASSMTGASSVMPAPDDAATPTTAAARFTAEDPNASTTTIPAVEASAAATHAQVHLNAKVFMVNLGQDVQTTVLGRFRNLQGTIHSQLRNLQNNVANLRHSTGIPPEALHSRWVYHYNHSALGIHSLRKLFDVIEQRYSHVSILLLLCNVGLEAAAFGIYLHVQNGHVTEDWREFDWGLGYFIAEVLLSVVFMASWISLLAVEAKKWNYVLNARSLMNYLSSG…	MKSAQGGGKRRGRASAAARTHTHTHLSLSPCVAATAVAVSVMLISALHNVAHLSSLPPSLSLFLHTLVNPSPPLPLREGVQHGKEVCTAAAPSPSHGLFATAACYRALMCTVLLLSPLCLVLAEVFLCASRCVRGVRTRPTSSPSLPCSAASRILRFSTYTRLRASLVAVASREKREASSMTGASSVMPAPDDAATPTTAAARFTAEDPNASTTTIPAVEASAAATHAQVHLNAKVFMVNLGQDVQTTVLGRFRNLQGTIHSQLRNLQNNVANLRHSTGIPPEALHSRWVYHYNHSALGIHSLRKLFDVIEQRYSHVSILLLLCNVGLEAAAFGIYLHVQNGHVTEDWREFDWGLGYFIAEVLLSVVFMASWISLLAVEAKKWNYVLNARSLMNYLSSG…	99.9258	FALSE
NE	LDBPK_010840	Potassium channel subunit-like protein	G	T	0/1	262609	MKSAQGGGKRRGRASAAARTHTHTHLSLSPCVAATAAAVSVMLISALHNVAHLSSLPPSLSLFLHTLVNPSPPLPLREGVQHGKEVCTAAAPSPSHGLFATAACYRALMCTVLLLSPLCLVLAEVFLCASRCVRGVRTRPTSSPSLPCSAASRILRFSTYTRLRASLVAVASREKREASSMTGASSVMPAPDDAATPTTAAARFTAEDPNASTTTIPAVEASAAATHAQVHLNAKVFMVNLGQDVQTTVLGRFRNLQGTIHSQLRNLQNNVANLRHSTGIPPEALHSRWVYHYNHSALGIHSLRKLFDVIEQRYSHVSILLLLCNVGLEAAAFGIYLHVQNGHVTEDWREFDWGLGYFIAEVLLSVVFMASWISLLAVEAKKWNYVLNARSLMNYLSSG…	MKSAQGGGKRRGRASAAARTHTHTHLSLSPCVAATAASVSVMLISALHNVAHLSSLPPSLSLFLHTLVNPSPPLPLREGVQHGKEVCTAAAPSPSHGLFATAACYRALMCTVLLLSPLCLVLAEVFLCASRCVRGVRTRPTSSPSLPCSAASRILRFSTYTRLRASLVAVASREKREASSMTGASSVMPAPDDAATPTTAAARFTAEDPNASTTTIPAVEASAAATHAQVHLNAKVFMVNLGQDVQTTVLGRFRNLQGTIHSQLRNLQNNVANLRHSTGIPPEALHSRWVYHYNHSALGIHSLRKLFDVIEQRYSHVSILLLLCNVGLEAAAFGIYLHVQNGHVTEDWREFDWGLGYFIAEVLLSVVFMASWISLLAVEAKKWNYVLNARSLMNYLSSG…	99.9258	FALSE
NE	LDBPK_010840	Potassium channel subunit-like protein	G	GTCGGTG	1/1	262620	MKSAQGGGKRRGRASAAARTHTHTHLSLSPCVAATAAAVSVMLISALHNVAHLSSLPPSLSLFLHTLVNPSPPLPLREGVQHGKEVCTAAAPSPSHGLFATAACYRALMCTVLLLSPLCLVLAEVFLCASRCVRGVRTRPTSSPSLPCSAASRILRFSTYTRLRASLVAVASREKREASSMTGASSVMPAPDDAATPTTAAARFTAEDPNASTTTIPAVEASAAATHAQVHLNAKVFMVNLGQDVQTTVLGRFRNLQGTIHSQLRNLQNNVANLRHSTGIPPEALHSRWVYHYNHSALGIHSLRKLFDVIEQRYSHVSILLLLCNVGLEAAAFGIYLHVQNGHVTEDWREFDWGLGYFIAEVLLSVVFMASWISLLAVEAKKWNYVLNARSLMNYLSSG…	MKSAQGGGKRRGRASAAARTHTHTHLSLSPCVAATAAAVSVSVMLISALHNVAHLSSLPPSLSLFLHTLVNPSPPLPLREGVQHGKEVCTAAAPSPSHGLFATAACYRALMCTVLLLSPLCLVLAEVFLCASRCVRGVRTRPTSSPSLPCSAASRILRFSTYTRLRASLVAVASREKREASSMTGASSVMPAPDDAATPTTAAARFTAEDPNASTTTIPAVEASAAATHAQVHLNAKVFMVNLGQDVQTTVLGRFRNLQGTIHSQLRNLQNNVANLRHSTGIPPEALHSRWVYHYNHSALGIHSLRKLFDVIEQRYSHVSILLLLCNVGLEAAAFGIYLHVQNGHVTEDWREFDWGLGYFIAEVLLSVVFMASWISLLAVEAKKWNYVLNARSLMNYLS…	99.8517	FALSE
NE	LDBPK_010840	Potassium channel subunit-like protein	T	C	0/1	262718	MKSAQGGGKRRGRASAAARTHTHTHLSLSPCVAATAAAVSVMLISALHNVAHLSSLPPSLSLFLHTLVNPSPPLPLREGVQHGKEVCTAAAPSPSHGLFATAACYRALMCTVLLLSPLCLVLAEVFLCASRCVRGVRTRPTSSPSLPCSAASRILRFSTYTRLRASLVAVASREKREASSMTGASSVMPAPDDAATPTTAAARFTAEDPNASTTTIPAVEASAAATHAQVHLNAKVFMVNLGQDVQTTVLGRFRNLQGTIHSQLRNLQNNVANLRHSTGIPPEALHSRWVYHYNHSALGIHSLRKLFDVIEQRYSHVSILLLLCNVGLEAAAFGIYLHVQNGHVTEDWREFDWGLGYFIAEVLLSVVFMASWISLLAVEAKKWNYVLNARSLMNYLSSG…	MKSAQGGGKRRGRASAAARTHTHTHLSLSPCVAATAAAVSVMLISALHNVAHLSSLPPSLSLFLHTLVNPSPPPPLREGVQHGKEVCTAAAPSPSHGLFATAACYRALMCTVLLLSPLCLVLAEVFLCASRCVRGVRTRPTSSPSLPCSAASRILRFSTYTRLRASLVAVASREKREASSMTGASSVMPAPDDAATPTTAAARFTAEDPNASTTTIPAVEASAAATHAQVHLNAKVFMVNLGQDVQTTVLGRFRNLQGTIHSQLRNLQNNVANLRHSTGIPPEALHSRWVYHYNHSALGIHSLRKLFDVIEQRYSHVSILLLLCNVGLEAAAFGIYLHVQNGHVTEDWREFDWGLGYFIAEVLLSVVFMASWISLLAVEAKKWNYVLNARSLMNYLSSG…	99.9258	FALSE
NE	LDBPK_010840	Potassium channel subunit-like protein	G	C	1/1	263184	MKSAQGGGKRRGRASAAARTHTHTHLSLSPCVAATAAAVSVMLISALHNVAHLSSLPPSLSLFLHTLVNPSPPLPLREGVQHGKEVCTAAAPSPSHGLFATAACYRALMCTVLLLSPLCLVLAEVFLCASRCVRGVRTRPTSSPSLPCSAASRILRFSTYTRLRASLVAVASREKREASSMTGASSVMPAPDDAATPTTAAARFTAEDPNASTTTIPAVEASAAATHAQVHLNAKVFMVNLGQDVQTTVLGRFRNLQGTIHSQLRNLQNNVANLRHSTGIPPEALHSRWVYHYNHSALGIHSLRKLFDVIEQRYSHVSILLLLCNVGLEAAAFGIYLHVQNGHVTEDWREFDWGLGYFIAEVLLSVVFMASWISLLAVEAKKWNYVLNARSLMNYLSSG…	MKSAQGGGKRRGRASAAARTHTHTHLSLSPCVAATAAAVSVMLISALHNVAHLSSLPPSLSLFLHTLVNPSPPLPLREGVQHGKEVCTAAAPSPSHGLFATAACYRALMCTVLLLSPLCLVLAEVFLCASRCVRGVRTRPTSSPSLPCSAASRILRFSTYTRLRASLVAVASREKREASSMTGASSVMPAPDDAATPTTAAARFTAEDPNASTTTIPAVEASAAATHAHVHLNAKVFMVNLGQDVQTTVLGRFRNLQGTIHSQLRNLQNNVANLRHSTGIPPEALHSRWVYHYNHSALGIHSLRKLFDVIEQRYSHVSILLLLCNVGLEAAAFGIYLHVQNGHVTEDWREFDWGLGYFIAEVLLSVVFMASWISLLAVEAKKWNYVLNARSLMNYLSSG…	99.9258	FALSE
NE	LDBPK_010850	Peptidyl dipeptidase	T	C	1/1	268743	MQNPEQAHAPKFSAHTDKIYPDGAFYNRIKAVHDERSSLAGEDLRLV*	MQNPEQAHAPKFPAHTDKIYPDGAFYNRIKAVHDERSSLAGEDLRLV*	97.9167	FALSE
NE	LDBPK_010850	Peptidyl dipeptidase	G	T	1/1	268789	MQNPEQAHAPKFSAHTDKIYPDGAFYNRIKAVHDERSSLAGEDLRLV*	MQNPEQAHAPKFSAHTDKIYPDGAFYNLIKAVHDERSSLAGEDLRLV*	97.9167	FALSE
NE	LDBPK_010850	Peptidyl dipeptidase	T	C	1/1	268822	MQNPEQAHAPKFSAHTDKIYPDGAFYNRIKAVHDERSSLAGEDLRLV*	MQNPEQAHAPKFSAHTDKIYPDGAFYNRIKAVHDERSSPAGEDLRLV*	97.9167	FALSE
NE	LDBPK_020090	Exportin T (TRNA exportin)-like protein	G	A	1/1	28514	MPRTENFTEALQLTHNFDPSVSHSARLEAERYLMDLRESAEGLKLSFHIISNEAVDELRCFWAFNTVMHHLPMLAATVDAEQAQEFYHTLLSFIHRYLFASPTVTPIDYVVNKHAQMMVVGLQLFYPARWQSIFDDLFEMLDRRPTSPYLPTADLVTIYVLRIFEYIDERVVCVRDRQERGKQQQARDMELKDAMRERVLPKAADMWYNILLSDARARNPDMARLCLSVMQTYIEWADVNLFMTENWIHLLHFLLTVPPLQVAACECLLSLVEKKQLPGIKMRSLRALSVVDSVPRMMSLFELPPPSEAAVLFMEAAAKFAVAVAGQFLSLLDTCASLAQQQPATRSAATVEVSGVVLRDEPFTVTADLLDGLAGALHAVVGQVILVLQLNLFDVHDAL…	MPRTENFTEALQLTHNFDPSVSHSARLEAERYLMDLRESAEGLKLSFHIISNEAVDELRCFWAFNTVMHHLPMLAATVDAEQAQEFYHTLLSFIHRYLFASPTVTPIDYVVNKHAQMMVVGLQLFYPARWQSIFDDLFEMLDRRPTSPYLPTADLVTIYVLRIFEYIDERVVCVRDRQERGKQQQARDMELKDAMRERVLPKAADMWYNILLSDARARNPDMARLCLSVMQTYIEWADVNLFMTENWIHLLHFLLTVPPLQVAACECLLSLVEKKQLPGIKMRSLRALSVVDSVPRMMSLFELPPPSEAAVLFMEAAAKFAVAVAGQFLSLLDTCASLAQQQPATRSAATVEVSGVVLRDEPFTVTADLLDGLAGALHAVVGQVILVLQLNLFDVHDAL…	99.9143	FALSE
NE	LDBPK_020090	Exportin T (TRNA exportin)-like protein	T	C	1/1	28823	MPRTENFTEALQLTHNFDPSVSHSARLEAERYLMDLRESAEGLKLSFHIISNEAVDELRCFWAFNTVMHHLPMLAATVDAEQAQEFYHTLLSFIHRYLFASPTVTPIDYVVNKHAQMMVVGLQLFYPARWQSIFDDLFEMLDRRPTSPYLPTADLVTIYVLRIFEYIDERVVCVRDRQERGKQQQARDMELKDAMRERVLPKAADMWYNILLSDARARNPDMARLCLSVMQTYIEWADVNLFMTENWIHLLHFLLTVPPLQVAACECLLSLVEKKQLPGIKMRSLRALSVVDSVPRMMSLFELPPPSEAAVLFMEAAAKFAVAVAGQFLSLLDTCASLAQQQPATRSAATVEVSGVVLRDEPFTVTADLLDGLAGALHAVVGQVILVLQLNLFDVHDAL…	MPRTENFTEALQLTHNFDPSVSHSARLEAERYLMDLRESAEGLKLSFHIISNEAVDELRCFWAFNTVMHHLPMLAATVDAEQAQEFYHTLLSFIHRYLFASPTVTPIDYVVNKHAQMMVVGLQLFYPARWQSIFDDLFEMLDRRPTSPYLPTADLVTIYVLRIFEYIDERVVCVRDRQERGKQQQARDMELKDAMRERVLPKAADMWYNILLSDARARNPDMARLCLSVMQTYIEWADVNLFMTENWIHLLHFLLTVPPLQVAACECLLSLVEKKQLPGIKMRSLRALSVVDSVPRMMSLFELPPPSEAAVLFMEAAAKFAVAVAGQFLSLLDTCASLAQQQPATRSAATVEVSGVVLRDEPFTVTADLLDGLAGALHAVVGQVILVLQLNLFDVHDAL…	99.9143	FALSE
NE	LDBPK_020090	Exportin T (TRNA exportin)-like protein	G	A	1/1	28901	MPRTENFTEALQLTHNFDPSVSHSARLEAERYLMDLRESAEGLKLSFHIISNEAVDELRCFWAFNTVMHHLPMLAATVDAEQAQEFYHTLLSFIHRYLFASPTVTPIDYVVNKHAQMMVVGLQLFYPARWQSIFDDLFEMLDRRPTSPYLPTADLVTIYVLRIFEYIDERVVCVRDRQERGKQQQARDMELKDAMRERVLPKAADMWYNILLSDARARNPDMARLCLSVMQTYIEWADVNLFMTENWIHLLHFLLTVPPLQVAACECLLSLVEKKQLPGIKMRSLRALSVVDSVPRMMSLFELPPPSEAAVLFMEAAAKFAVAVAGQFLSLLDTCASLAQQQPATRSAATVEVSGVVLRDEPFTVTADLLDGLAGALHAVVGQVILVLQLNLFDVHDAL…	MPRTENFTEALQLTHNFDPSVSHSARLEAERYLMDLRESAEGLKLSFHIISNEAVDELRCFWAFNTVMHHLPMLAATVDAEQAQEFYHTLLSFIHRYLFASPTVTPIDYVVNKHAQMMVVGLQLFYPARWQSIFDDLFEMLDRRPTSPYLPTADLVTIYVLRIFEYIDERVVCVRDRQERGKQQQARDMELKDAMRERVLPKAADMWYNILLSDARARNPDMARLCLSVMQTYIEWADVNLFMTENWIHLLHFLLTVPPLQVAACECLLSLVEKKQLPGIKMRSLRALSVVDSVPRMMSLFELPPPSEAAVLFMEAAAKFAVAVAGQFLSLLDTCASLAQQQPATRSAATVEVSGVVLRDEPFTVTADLLDGLAGALHAVVGQVILVLQLNLFDVHDAL…	99.9143	FALSE
NE	LDBPK_020100	Phosphatidylinositol 3-kinase-like protein	A	G	1/1	32909	MESFLANVDSAHLKARLNKIMADVNAVTPDAAAAAVSAKSSEEAGQCVLEFVKFFVSVAEQHGTTPHAVLGQHVVSNVLIFVLERIVKPNLMTYCRVAEKHAAIAVAASGDTTSPARCRAAKLGSGAASAATGRRDALEARRRRLRRDIIRPFAQLFQSLHTSLAEEGEPLMTWATEGGGRTLGATRRAAALRSGGRHDELLGSASPSYAPPESSSAFGGSRRGEQRAGEWRGRDDVWGTGDSAHEDGLLISGASDALSQAPLLWKSASPLNILCNHILEVLESQWLVAAVGADYAALLIEVLRWSGYARLITPTYLVRLSECLVTLIQRVSTLEEADTDVLTVAPNLVAQAVDDGRLWVAAPCADDACLYAQVLMRLCALPQITTAYPPSSSTATDAG…	MESFLANVDSAHLKARLNKIMADVNAVTPDAAAAAVSAKSSEEAGQCVLEFVKFFVSVAEQHGTTPHAVLGQHVVSNVLIFVLERIVKPNLMTYCRVAEKHAAIAVAASGDTTSPARCRAAKLGSGAASAATGRRDALEARRRRLRRDIIRPFAQLFQSLHTSLAEEGEPLMTWATEGGGRTLGATRRAAALRSGGRHDELLGSASPSYAPPESSSAFGGSRRGEQRAGEWRGRDDVWGTGDSAHEDGLLISGASDALSQAPLLWKSASPLNILCNHILEVLESQWLVAAVGADYAALLIEVLRWSGYARLITPTYLVRLSECLVTLIQRVSTLEEADTDVLTVAPNLVAQAVDDGRLWVAAPCADDACLYAQVLMRLCALPQITTAYPPSSSTATDAG…	99.9796	FALSE
NE	LDBPK_020100	Phosphatidylinositol 3-kinase-like protein	A	G	1/1	34154	MESFLANVDSAHLKARLNKIMADVNAVTPDAAAAAVSAKSSEEAGQCVLEFVKFFVSVAEQHGTTPHAVLGQHVVSNVLIFVLERIVKPNLMTYCRVAEKHAAIAVAASGDTTSPARCRAAKLGSGAASAATGRRDALEARRRRLRRDIIRPFAQLFQSLHTSLAEEGEPLMTWATEGGGRTLGATRRAAALRSGGRHDELLGSASPSYAPPESSSAFGGSRRGEQRAGEWRGRDDVWGTGDSAHEDGLLISGASDALSQAPLLWKSASPLNILCNHILEVLESQWLVAAVGADYAALLIEVLRWSGYARLITPTYLVRLSECLVTLIQRVSTLEEADTDVLTVAPNLVAQAVDDGRLWVAAPCADDACLYAQVLMRLCALPQITTAYPPSSSTATDAG…	MESFLANVDSAHLKARLNKIMADVNAVTPDAAAAAVSAKSSEEAGQCVLEFVKFFVSVAEQHGTTPHAVLGQHVVSNVLIFVLERIVKPNLMTYCRVAEKHAAIAVAASGDTTSPARCRAAKLGSGAASAATGRRDALEARRRRLRRDIIRPFAQLFQSLHTSLAEEGEPLMTWATEGGGRTLGATRRAAALRSGGRHDELLGSASPSYAPPESSSAFGGSRRGEQRAGEWRGRDDVWGTGDSAHEDGLLISGASDALSQAPLLWKSASPLNILCNHILEVLESQWLVAAVGADYAALLIEVLRWSGYARLITPTYLVRLSECLVTLIQRVSTLEEADTDVLTVAPNLVAQAVDDGRLWVAAPCADDACLYAQVLMRLCALPQITTAYPPSSSTATDAG…	99.9796	FALSE
NE	LDBPK_020100	Phosphatidylinositol 3-kinase-like protein	C	T	1/1	34233	MESFLANVDSAHLKARLNKIMADVNAVTPDAAAAAVSAKSSEEAGQCVLEFVKFFVSVAEQHGTTPHAVLGQHVVSNVLIFVLERIVKPNLMTYCRVAEKHAAIAVAASGDTTSPARCRAAKLGSGAASAATGRRDALEARRRRLRRDIIRPFAQLFQSLHTSLAEEGEPLMTWATEGGGRTLGATRRAAALRSGGRHDELLGSASPSYAPPESSSAFGGSRRGEQRAGEWRGRDDVWGTGDSAHEDGLLISGASDALSQAPLLWKSASPLNILCNHILEVLESQWLVAAVGADYAALLIEVLRWSGYARLITPTYLVRLSECLVTLIQRVSTLEEADTDVLTVAPNLVAQAVDDGRLWVAAPCADDACLYAQVLMRLCALPQITTAYPPSSSTATDAG…	MESFLANVDSAHLKARLNKIMADVNAVTPDAAAAAVSAKSSEEAGQCVLEFVKFFVSVAEQHGTTPHAVLGQHVVSNVLIFVLERIVKPNLMTYCRVAEKHAAIAVAASGDTTSPARCRAAKLGSGAASAATGRRDALEARRRRLRRDIIRPFAQLFQSLHTSLAEEGEPLMTWATEGGGRTLGATRRAAALRSGGRHDELLGSASPSYAPPESSSAFGGSRRGEQRAGEWRGRDDVWGTGDSAHEDGLLISGASDALSQAPLLWKSASPLNILCNHILEVLESQWLVAAVGADYAALLIEVLRWSGYARLITPTYLVRLSECLVTLIQRVSTLEEADTDVLTVAPNLVAQAVDDGRLWVAAPCADDACLYAQVLMRLCALPQITTAYPPSSSTATDAG…	99.9796	FALSE
NE	LDBPK_020100	Phosphatidylinositol 3-kinase-like protein	G	T	1/1	35775	MESFLANVDSAHLKARLNKIMADVNAVTPDAAAAAVSAKSSEEAGQCVLEFVKFFVSVAEQHGTTPHAVLGQHVVSNVLIFVLERIVKPNLMTYCRVAEKHAAIAVAASGDTTSPARCRAAKLGSGAASAATGRRDALEARRRRLRRDIIRPFAQLFQSLHTSLAEEGEPLMTWATEGGGRTLGATRRAAALRSGGRHDELLGSASPSYAPPESSSAFGGSRRGEQRAGEWRGRDDVWGTGDSAHEDGLLISGASDALSQAPLLWKSASPLNILCNHILEVLESQWLVAAVGADYAALLIEVLRWSGYARLITPTYLVRLSECLVTLIQRVSTLEEADTDVLTVAPNLVAQAVDDGRLWVAAPCADDACLYAQVLMRLCALPQITTAYPPSSSTATDAG…	MESFLANVDSAHLKARLNKIMADVNAVTPDAAAAAVSAKSSEEAGQCVLEFVKFFVSVAEQHGTTPHAVLGQHVVSNVLIFVLERIVKPNLMTYCRVAEKHAAIAVAASGDTTSPARCRAAKLGSGAASAATGRRDALEARRRRLRRDIIRPFAQLFQSLHTSLAEEGEPLMTWATEGGGRTLGATRRAAALRSGGRHDELLGSASPSYAPPESSSAFGGSRRGEQRAGEWRGRDDVWGTGDSAHEDGLLISGASDALSQAPLLWKSASPLNILCNHILEVLESQWLVAAVGADYAALLIEVLRWSGYARLITPTYLVRLSECLVTLIQRVSTLEEADTDVLTVAPNLVAQAVDDGRLWVAAPCADDACLYAQVLMRLCALPQITTAYPPSSSTATDAG…	99.9796	FALSE
NE	LDBPK_020100	Phosphatidylinositol 3-kinase-like protein	C	G	1/1	35808	MESFLANVDSAHLKARLNKIMADVNAVTPDAAAAAVSAKSSEEAGQCVLEFVKFFVSVAEQHGTTPHAVLGQHVVSNVLIFVLERIVKPNLMTYCRVAEKHAAIAVAASGDTTSPARCRAAKLGSGAASAATGRRDALEARRRRLRRDIIRPFAQLFQSLHTSLAEEGEPLMTWATEGGGRTLGATRRAAALRSGGRHDELLGSASPSYAPPESSSAFGGSRRGEQRAGEWRGRDDVWGTGDSAHEDGLLISGASDALSQAPLLWKSASPLNILCNHILEVLESQWLVAAVGADYAALLIEVLRWSGYARLITPTYLVRLSECLVTLIQRVSTLEEADTDVLTVAPNLVAQAVDDGRLWVAAPCADDACLYAQVLMRLCALPQITTAYPPSSSTATDAG…	MESFLANVDSAHLKARLNKIMADVNAVTPDAAAAAVSAKSSEEAGQCVLEFVKFFVSVAEQHGTTPHAVLGQHVVSNVLIFVLERIVKPNLMTYCRVAEKHAAIAVAASGDTTSPARCRAAKLGSGAASAATGRRDALEARRRRLRRDIIRPFAQLFQSLHTSLAEEGEPLMTWATEGGGRTLGATRRAAALRSGGRHDELLGSASPSYAPPESSSAFGGSRRGEQRAGEWRGRDDVWGTGDSAHEDGLLISGASDALSQAPLLWKSASPLNILCNHILEVLESQWLVAAVGADYAALLIEVLRWSGYARLITPTYLVRLSECLVTLIQRVSTLEEADTDVLTVAPNLVAQAVDDGRLWVAAPCADDACLYAQVLMRLCALPQITTAYPPSSSTATDAG…	99.9796	FALSE
NE	LDBPK_020100	Phosphatidylinositol 3-kinase-like protein	A	G	1/1	37082	MESFLANVDSAHLKARLNKIMADVNAVTPDAAAAAVSAKSSEEAGQCVLEFVKFFVSVAEQHGTTPHAVLGQHVVSNVLIFVLERIVKPNLMTYCRVAEKHAAIAVAASGDTTSPARCRAAKLGSGAASAATGRRDALEARRRRLRRDIIRPFAQLFQSLHTSLAEEGEPLMTWATEGGGRTLGATRRAAALRSGGRHDELLGSASPSYAPPESSSAFGGSRRGEQRAGEWRGRDDVWGTGDSAHEDGLLISGASDALSQAPLLWKSASPLNILCNHILEVLESQWLVAAVGADYAALLIEVLRWSGYARLITPTYLVRLSECLVTLIQRVSTLEEADTDVLTVAPNLVAQAVDDGRLWVAAPCADDACLYAQVLMRLCALPQITTAYPPSSSTATDAG…	MESFLANVDSAHLKARLNKIMADVNAVTPDAAAAAVSAKSSEEAGQCVLEFVKFFVSVAEQHGTTPHAVLGQHVVSNVLIFVLERIVKPNLMTYCRVAEKHAAIAVAASGDTTSPARCRAAKLGSGAASAATGRRDALEARRRRLRRDIIRPFAQLFQSLHTSLAEEGEPLMTWATEGGGRTLGATRRAAALRSGGRHDELLGSASPSYAPPESSSAFGGSRRGEQRAGEWRGRDDVWGTGDSAHEDGLLISGASDALSQAPLLWKSASPLNILCNHILEVLESQWLVAAVGADYAALLIEVLRWSGYARLITPTYLVRLSECLVTLIQRVSTLEEADTDVLTVAPNLVAQAVDDGRLWVAAPCADDACLYAQVLMRLCALPQITTAYPPSSSTATDAG…	99.9796	FALSE
NE	LDBPK_020100	Phosphatidylinositol 3-kinase-like protein	T	C	1/1	39936	MESFLANVDSAHLKARLNKIMADVNAVTPDAAAAAVSAKSSEEAGQCVLEFVKFFVSVAEQHGTTPHAVLGQHVVSNVLIFVLERIVKPNLMTYCRVAEKHAAIAVAASGDTTSPARCRAAKLGSGAASAATGRRDALEARRRRLRRDIIRPFAQLFQSLHTSLAEEGEPLMTWATEGGGRTLGATRRAAALRSGGRHDELLGSASPSYAPPESSSAFGGSRRGEQRAGEWRGRDDVWGTGDSAHEDGLLISGASDALSQAPLLWKSASPLNILCNHILEVLESQWLVAAVGADYAALLIEVLRWSGYARLITPTYLVRLSECLVTLIQRVSTLEEADTDVLTVAPNLVAQAVDDGRLWVAAPCADDACLYAQVLMRLCALPQITTAYPPSSSTATDAG…	MESFLANVDSAHLKARLNKIMADVNAVTPDAAAAAVSAKSSEEAGQCVLEFVKFFVSVAEQHGTTPHAVLGQHVVSNVLIFVLERIVKPNLMTYCRVAEKHAAIAVAASGDTTSPARCRAAKLGSGAASAATGRRDALEARRRRLRRDIIRPFAQLFQSLHTSLAEEGEPLMTWATEGGGRTLGATRRAAALRSGGRHDELLGSASPSYAPPESSSAFGGSRRGEQRAGEWRGRDDVWGTGDSAHEDGLLISGASDALSQAPLLWKSASPLNILCNHILEVLESQWLVAAVGADYAALLIEVLRWSGYARLITPTYLVRLSECLVTLIQRVSTLEEADTDVLTVAPNLVAQAVDDGRLWVAAPCADDACLYAQVLMRLCALPQITTAYPPSSSTATDAG…	99.9796	FALSE
NE	LDBPK_020100	Phosphatidylinositol 3-kinase-like protein	A	G	1/1	40040	MESFLANVDSAHLKARLNKIMADVNAVTPDAAAAAVSAKSSEEAGQCVLEFVKFFVSVAEQHGTTPHAVLGQHVVSNVLIFVLERIVKPNLMTYCRVAEKHAAIAVAASGDTTSPARCRAAKLGSGAASAATGRRDALEARRRRLRRDIIRPFAQLFQSLHTSLAEEGEPLMTWATEGGGRTLGATRRAAALRSGGRHDELLGSASPSYAPPESSSAFGGSRRGEQRAGEWRGRDDVWGTGDSAHEDGLLISGASDALSQAPLLWKSASPLNILCNHILEVLESQWLVAAVGADYAALLIEVLRWSGYARLITPTYLVRLSECLVTLIQRVSTLEEADTDVLTVAPNLVAQAVDDGRLWVAAPCADDACLYAQVLMRLCALPQITTAYPPSSSTATDAG…	MESFLANVDSAHLKARLNKIMADVNAVTPDAAAAAVSAKSSEEAGQCVLEFVKFFVSVAEQHGTTPHAVLGQHVVSNVLIFVLERIVKPNLMTYCRVAEKHAAIAVAASGDTTSPARCRAAKLGSGAASAATGRRDALEARRRRLRRDIIRPFAQLFQSLHTSLAEEGEPLMTWATEGGGRTLGATRRAAALRSGGRHDELLGSASPSYAPPESSSAFGGSRRGEQRAGEWRGRDDVWGTGDSAHEDGLLISGASDALSQAPLLWKSASPLNILCNHILEVLESQWLVAAVGADYAALLIEVLRWSGYARLITPTYLVRLSECLVTLIQRVSTLEEADTDVLTVAPNLVAQAVDDGRLWVAAPCADDACLYAQVLMRLCALPQITTAYPPSSSTATDAG…	99.9796	FALSE
NE	LDBPK_020100	Phosphatidylinositol 3-kinase-like protein	G	A	1/1	41594	MESFLANVDSAHLKARLNKIMADVNAVTPDAAAAAVSAKSSEEAGQCVLEFVKFFVSVAEQHGTTPHAVLGQHVVSNVLIFVLERIVKPNLMTYCRVAEKHAAIAVAASGDTTSPARCRAAKLGSGAASAATGRRDALEARRRRLRRDIIRPFAQLFQSLHTSLAEEGEPLMTWATEGGGRTLGATRRAAALRSGGRHDELLGSASPSYAPPESSSAFGGSRRGEQRAGEWRGRDDVWGTGDSAHEDGLLISGASDALSQAPLLWKSASPLNILCNHILEVLESQWLVAAVGADYAALLIEVLRWSGYARLITPTYLVRLSECLVTLIQRVSTLEEADTDVLTVAPNLVAQAVDDGRLWVAAPCADDACLYAQVLMRLCALPQITTAYPPSSSTATDAG…	MESFLANVDSAHLKARLNKIMADVNAVTPDAAAAAVSAKSSEEAGQCVLEFVKFFVSVAEQHGTTPHAVLGQHVVSNVLIFVLERIVKPNLMTYCRVAEKHAAIAVAASGDTTSPARCRAAKLGSGAASAATGRRDALEARRRRLRRDIIRPFAQLFQSLHTSLAEEGEPLMTWATEGGGRTLGATRRAAALRSGGRHDELLGSASPSYAPPESSSAFGGSRRGEQRAGEWRGRDDVWGTGDSAHEDGLLISGASDALSQAPLLWKSASPLNILCNHILEVLESQWLVAAVGADYAALLIEVLRWSGYARLITPTYLVRLSECLVTLIQRVSTLEEADTDVLTVAPNLVAQAVDDGRLWVAAPCADDACLYAQVLMRLCALPQITTAYPPSSSTATDAG…	99.9796	FALSE
NE	LDBPK_020100	Phosphatidylinositol 3-kinase-like protein	T	C	1/1	41945	MESFLANVDSAHLKARLNKIMADVNAVTPDAAAAAVSAKSSEEAGQCVLEFVKFFVSVAEQHGTTPHAVLGQHVVSNVLIFVLERIVKPNLMTYCRVAEKHAAIAVAASGDTTSPARCRAAKLGSGAASAATGRRDALEARRRRLRRDIIRPFAQLFQSLHTSLAEEGEPLMTWATEGGGRTLGATRRAAALRSGGRHDELLGSASPSYAPPESSSAFGGSRRGEQRAGEWRGRDDVWGTGDSAHEDGLLISGASDALSQAPLLWKSASPLNILCNHILEVLESQWLVAAVGADYAALLIEVLRWSGYARLITPTYLVRLSECLVTLIQRVSTLEEADTDVLTVAPNLVAQAVDDGRLWVAAPCADDACLYAQVLMRLCALPQITTAYPPSSSTATDAG…	MESFLANVDSAHLKARLNKIMADVNAVTPDAAAAAVSAKSSEEAGQCVLEFVKFFVSVAEQHGTTPHAVLGQHVVSNVLIFVLERIVKPNLMTYCRVAEKHAAIAVAASGDTTSPARCRAAKLGSGAASAATGRRDALEARRRRLRRDIIRPFAQLFQSLHTSLAEEGEPLMTWATEGGGRTLGATRRAAALRSGGRHDELLGSASPSYAPPESSSAFGGSRRGEQRAGEWRGRDDVWGTGDSAHEDGLLISGASDALSQAPLLWKSASPLNILCNHILEVLESQWLVAAVGADYAALLIEVLRWSGYARLITPTYLVRLSECLVTLIQRVSTLEEADTDVLTVAPNLVAQAVDDGRLWVAAPCADDACLYAQVLMRLCALPQITTAYPPSSSTATDAG…	99.9796	FALSE
NE	LDBPK_020100	Phosphatidylinositol 3-kinase-like protein	G	C	1/1	42351	MESFLANVDSAHLKARLNKIMADVNAVTPDAAAAAVSAKSSEEAGQCVLEFVKFFVSVAEQHGTTPHAVLGQHVVSNVLIFVLERIVKPNLMTYCRVAEKHAAIAVAASGDTTSPARCRAAKLGSGAASAATGRRDALEARRRRLRRDIIRPFAQLFQSLHTSLAEEGEPLMTWATEGGGRTLGATRRAAALRSGGRHDELLGSASPSYAPPESSSAFGGSRRGEQRAGEWRGRDDVWGTGDSAHEDGLLISGASDALSQAPLLWKSASPLNILCNHILEVLESQWLVAAVGADYAALLIEVLRWSGYARLITPTYLVRLSECLVTLIQRVSTLEEADTDVLTVAPNLVAQAVDDGRLWVAAPCADDACLYAQVLMRLCALPQITTAYPPSSSTATDAG…	MESFLANVDSAHLKARLNKIMADVNAVTPDAAAAAVSAKSSEEAGQCVLEFVKFFVSVAEQHGTTPHAVLGQHVVSNVLIFVLERIVKPNLMTYCRVAEKHAAIAVAASGDTTSPARCRAAKLGSGAASAATGRRDALEARRRRLRRDIIRPFAQLFQSLHTSLAEEGEPLMTWATEGGGRTLGATRRAAALRSGGRHDELLGSASPSYAPPESSSAFGGSRRGEQRAGEWRGRDDVWGTGDSAHEDGLLISGASDALSQAPLLWKSASPLNILCNHILEVLESQWLVAAVGADYAALLIEVLRWSGYARLITPTYLVRLSECLVTLIQRVSTLEEADTDVLTVAPNLVAQAVDDGRLWVAAPCADDACLYAQVLMRLCALPQITTAYPPSSSTATDAG…	99.9796	FALSE
NE	LDBPK_020100	Phosphatidylinositol 3-kinase-like protein	T	C	1/1	42828	MESFLANVDSAHLKARLNKIMADVNAVTPDAAAAAVSAKSSEEAGQCVLEFVKFFVSVAEQHGTTPHAVLGQHVVSNVLIFVLERIVKPNLMTYCRVAEKHAAIAVAASGDTTSPARCRAAKLGSGAASAATGRRDALEARRRRLRRDIIRPFAQLFQSLHTSLAEEGEPLMTWATEGGGRTLGATRRAAALRSGGRHDELLGSASPSYAPPESSSAFGGSRRGEQRAGEWRGRDDVWGTGDSAHEDGLLISGASDALSQAPLLWKSASPLNILCNHILEVLESQWLVAAVGADYAALLIEVLRWSGYARLITPTYLVRLSECLVTLIQRVSTLEEADTDVLTVAPNLVAQAVDDGRLWVAAPCADDACLYAQVLMRLCALPQITTAYPPSSSTATDAG…	MESFLANVDSAHLKARLNKIMADVNAVTPDAAAAAVSAKSSEEAGQCVLEFVKFFVSVAEQHGTTPHAVLGQHVVSNVLIFVLERIVKPNLMTYCRVAEKHAAIAVAASGDTTSPARCRAAKLGSGAASAATGRRDALEARRRRLRRDIIRPFAQLFQSLHTSLAEEGEPLMTWATEGGGRTLGATRRAAALRSGGRHDELLGSASPSYAPPESSSAFGGSRRGEQRAGEWRGRDDVWGTGDSAHEDGLLISGASDALSQAPLLWKSASPLNILCNHILEVLESQWLVAAVGADYAALLIEVLRWSGYARLITPTYLVRLSECLVTLIQRVSTLEEADTDVLTVAPNLVAQAVDDGRLWVAAPCADDACLYAQVLMRLCALPQITTAYPPSSSTATDAG…	99.9796	FALSE
NE	LDBPK_020100	Phosphatidylinositol 3-kinase-like protein	T	C	1/1	43476	MESFLANVDSAHLKARLNKIMADVNAVTPDAAAAAVSAKSSEEAGQCVLEFVKFFVSVAEQHGTTPHAVLGQHVVSNVLIFVLERIVKPNLMTYCRVAEKHAAIAVAASGDTTSPARCRAAKLGSGAASAATGRRDALEARRRRLRRDIIRPFAQLFQSLHTSLAEEGEPLMTWATEGGGRTLGATRRAAALRSGGRHDELLGSASPSYAPPESSSAFGGSRRGEQRAGEWRGRDDVWGTGDSAHEDGLLISGASDALSQAPLLWKSASPLNILCNHILEVLESQWLVAAVGADYAALLIEVLRWSGYARLITPTYLVRLSECLVTLIQRVSTLEEADTDVLTVAPNLVAQAVDDGRLWVAAPCADDACLYAQVLMRLCALPQITTAYPPSSSTATDAG…	MESFLANVDSAHLKARLNKIMADVNAVTPDAAAAAVSAKSSEEAGQCVLEFVKFFVSVAEQHGTTPHAVLGQHVVSNVLIFVLERIVKPNLMTYCRVAEKHAAIAVAASGDTTSPARCRAAKLGSGAASAATGRRDALEARRRRLRRDIIRPFAQLFQSLHTSLAEEGEPLMTWATEGGGRTLGATRRAAALRSGGRHDELLGSASPSYAPPESSSAFGGSRRGEQRAGEWRGRDDVWGTGDSAHEDGLLISGASDALSQAPLLWKSASPLNILCNHILEVLESQWLVAAVGADYAALLIEVLRWSGYARLITPTYLVRLSECLVTLIQRVSTLEEADTDVLTVAPNLVAQAVDDGRLWVAAPCADDACLYAQVLMRLCALPQITTAYPPSSSTATDAG…	99.9796	FALSE
NE	LDBPK_020100	Phosphatidylinositol 3-kinase-like protein	C	T	1/1	44439	MESFLANVDSAHLKARLNKIMADVNAVTPDAAAAAVSAKSSEEAGQCVLEFVKFFVSVAEQHGTTPHAVLGQHVVSNVLIFVLERIVKPNLMTYCRVAEKHAAIAVAASGDTTSPARCRAAKLGSGAASAATGRRDALEARRRRLRRDIIRPFAQLFQSLHTSLAEEGEPLMTWATEGGGRTLGATRRAAALRSGGRHDELLGSASPSYAPPESSSAFGGSRRGEQRAGEWRGRDDVWGTGDSAHEDGLLISGASDALSQAPLLWKSASPLNILCNHILEVLESQWLVAAVGADYAALLIEVLRWSGYARLITPTYLVRLSECLVTLIQRVSTLEEADTDVLTVAPNLVAQAVDDGRLWVAAPCADDACLYAQVLMRLCALPQITTAYPPSSSTATDAG…	MESFLANVDSAHLKARLNKIMADVNAVTPDAAAAAVSAKSSEEAGQCVLEFVKFFVSVAEQHGTTPHAVLGQHVVSNVLIFVLERIVKPNLMTYCRVAEKHAAIAVAASGDTTSPARCRAAKLGSGAASAATGRRDALEARRRRLRRDIIRPFAQLFQSLHTSLAEEGEPLMTWATEGGGRTLGATRRAAALRSGGRHDELLGSASPSYAPPESSSAFGGSRRGEQRAGEWRGRDDVWGTGDSAHEDGLLISGASDALSQAPLLWKSASPLNILCNHILEVLESQWLVAAVGADYAALLIEVLRWSGYARLITPTYLVRLSECLVTLIQRVSTLEEADTDVLTVAPNLVAQAVDDGRLWVAAPCADDACLYAQVLMRLCALPQITTAYPPSSSTATDAG…	99.9796	FALSE
NE	LDBPK_020140	Phosphoglycan beta 1	C	T	0/1	69300	MSHLTSPILLKRRASTSRVCAAGDVINVPSLGMEGSEDSASSMGHDAFTYSSQLPDTVSAISLSDSVSHELSTCVLTSPPRTGRFRSASLTLRRQFSKQLSGGACRAIPRAVSVLALLIMLYALIATQFSDDAFVDRMRDPLGYLLNMKDPEHGPWSVLVQHEGAVSRLNITAQQTCRIASMLCSPLRIGAGFLPSWTLHVVEKDCADCTDRQTHDSAVEGVELQPQHAVYATSSAPLGRVGPMLLAMTSVTDDVNVRTELPQWEWLRHVYGEGFPTAGGAGEGAAQPRTPYLAVMGIPSTDQPARAALREAQRRTWLTYQEVARTENHFDAALLALYVFAAVE	MSHLTSPILLKRRASTSRVCAAGDVINVPSLGMEGSEDSASSMGHDAFTYSSQLPDTVSAISLSDSVSHELSTCVLTSPPRTGRFRSASLTLRRQFSKQLSGGACRAIPRAVSVLALLIMLYALIATQFSDDAFVDRMRDPLGYLLNMKDPEHGPWSVLVQHEGAVSRLNITAQQTCRIASMLCSPLRIGAGFLPSWTLHVVEKDCADCTDRQTHDSAVEGVELQPQHAVYATSSAPLGRVGPMLLAMTSVTDDVNVRTELPQWEWLRHVYGEGFPTAGGADEGAAQPRTPYLAVMGIPSTDQPARAALREAQRRTWLTYQEVARTENHFDAALLALYVFAAVE*	99.7093	FALSE
NE	LDBPK_020140	Phosphoglycan beta 1	G	C	0/1	69606	MSHLTSPILLKRRASTSRVCAAGDVINVPSLGMEGSEDSASSMGHDAFTYSSQLPDTVSAISLSDSVSHELSTCVLTSPPRTGRFRSASLTLRRQFSKQLSGGACRAIPRAVSVLALLIMLYALIATQFSDDAFVDRMRDPLGYLLNMKDPEHGPWSVLVQHEGAVSRLNITAQQTCRIASMLCSPLRIGAGFLPSWTLHVVEKDCADCTDRQTHDSAVEGVELQPQHAVYATSSAPLGRVGPMLLAMTSVTDDVNVRTELPQWEWLRHVYGEGFPTAGGAGEGAAQPRTPYLAVMGIPSTDQPARAALREAQRRTWLTYQEVARTENHFDAALLALYVFAAVE	MSHLTSPILLKRRASTSRVCAAGDVINVPSLGMEGSEDSASSMGHDAFTYSSQLPDTVSAISLSDSVSHELSTCVLTSPPRTGRFRSASLTLRRQFSKQLSGGACRAIPRAVSVLALLIMLYALIATQFSDDAFVDRMRDPLGYLLNMKDPEHGPWSVLVQHEGAVSRLNITAQQTCRIGSMLCSPLRIGAGFLPSWTLHVVEKDCADCTDRQTHDSAVEGVELQPQHAVYATSSAPLGRVGPMLLAMTSVTDDVNVRTELPQWEWLRHVYGEGFPTAGGAGEGAAQPRTPYLAVMGIPSTDQPARAALREAQRRTWLTYQEVARTENHFDAALLALYVFAAVE*	99.7093	FALSE
NE	LDBPK_020140	Phosphoglycan beta 1	C	A	0/1	69607	MSHLTSPILLKRRASTSRVCAAGDVINVPSLGMEGSEDSASSMGHDAFTYSSQLPDTVSAISLSDSVSHELSTCVLTSPPRTGRFRSASLTLRRQFSKQLSGGACRAIPRAVSVLALLIMLYALIATQFSDDAFVDRMRDPLGYLLNMKDPEHGPWSVLVQHEGAVSRLNITAQQTCRIASMLCSPLRIGAGFLPSWTLHVVEKDCADCTDRQTHDSAVEGVELQPQHAVYATSSAPLGRVGPMLLAMTSVTDDVNVRTELPQWEWLRHVYGEGFPTAGGAGEGAAQPRTPYLAVMGIPSTDQPARAALREAQRRTWLTYQEVARTENHFDAALLALYVFAAVE	MSHLTSPILLKRRASTSRVCAAGDVINVPSLGMEGSEDSASSMGHDAFTYSSQLPDTVSAISLSDSVSHELSTCVLTSPPRTGRFRSASLTLRRQFSKQLSGGACRAIPRAVSVLALLIMLYALIATQFSDDAFVDRMRDPLGYLLNMKDPEHGPWSVLVQHEGAVSRLNITAQQTCRISSMLCSPLRIGAGFLPSWTLHVVEKDCADCTDRQTHDSAVEGVELQPQHAVYATSSAPLGRVGPMLLAMTSVTDDVNVRTELPQWEWLRHVYGEGFPTAGGAGEGAAQPRTPYLAVMGIPSTDQPARAALREAQRRTWLTYQEVARTENHFDAALLALYVFAAVE*	99.7093	FALSE
NE	LDBPK_020140	Phosphoglycan beta 1	T	G	1/1	69986	MSHLTSPILLKRRASTSRVCAAGDVINVPSLGMEGSEDSASSMGHDAFTYSSQLPDTVSAISLSDSVSHELSTCVLTSPPRTGRFRSASLTLRRQFSKQLSGGACRAIPRAVSVLALLIMLYALIATQFSDDAFVDRMRDPLGYLLNMKDPEHGPWSVLVQHEGAVSRLNITAQQTCRIASMLCSPLRIGAGFLPSWTLHVVEKDCADCTDRQTHDSAVEGVELQPQHAVYATSSAPLGRVGPMLLAMTSVTDDVNVRTELPQWEWLRHVYGEGFPTAGGAGEGAAQPRTPYLAVMGIPSTDQPARAALREAQRRTWLTYQEVARTENHFDAALLALYVFAAVE	MSHLTSPILLKRRASTSRVCAAGDVINVPSLGMEGSEDSASSMGHDAFTYSSHLPDTVSAISLSDSVSHELSTCVLTSPPRTGRFRSASLTLRRQFSKQLSGGACRAIPRAVSVLALLIMLYALIATQFSDDAFVDRMRDPLGYLLNMKDPEHGPWSVLVQHEGAVSRLNITAQQTCRIASMLCSPLRIGAGFLPSWTLHVVEKDCADCTDRQTHDSAVEGVELQPQHAVYATSSAPLGRVGPMLLAMTSVTDDVNVRTELPQWEWLRHVYGEGFPTAGGAGEGAAQPRTPYLAVMGIPSTDQPARAALREAQRRTWLTYQEVARTENHFDAALLALYVFAAVE*	99.7093	FALSE
NE	LDBPK_020140	Phosphoglycan beta 1	C	T	1/1	70033	MSHLTSPILLKRRASTSRVCAAGDVINVPSLGMEGSEDSASSMGHDAFTYSSQLPDTVSAISLSDSVSHELSTCVLTSPPRTGRFRSASLTLRRQFSKQLSGGACRAIPRAVSVLALLIMLYALIATQFSDDAFVDRMRDPLGYLLNMKDPEHGPWSVLVQHEGAVSRLNITAQQTCRIASMLCSPLRIGAGFLPSWTLHVVEKDCADCTDRQTHDSAVEGVELQPQHAVYATSSAPLGRVGPMLLAMTSVTDDVNVRTELPQWEWLRHVYGEGFPTAGGAGEGAAQPRTPYLAVMGIPSTDQPARAALREAQRRTWLTYQEVARTENHFDAALLALYVFAAVE	MSHLTSPILLKRRASTSRVCAAGDVINVPSLGMEGSENSASSMGHDAFTYSSQLPDTVSAISLSDSVSHELSTCVLTSPPRTGRFRSASLTLRRQFSKQLSGGACRAIPRAVSVLALLIMLYALIATQFSDDAFVDRMRDPLGYLLNMKDPEHGPWSVLVQHEGAVSRLNITAQQTCRIASMLCSPLRIGAGFLPSWTLHVVEKDCADCTDRQTHDSAVEGVELQPQHAVYATSSAPLGRVGPMLLAMTSVTDDVNVRTELPQWEWLRHVYGEGFPTAGGAGEGAAQPRTPYLAVMGIPSTDQPARAALREAQRRTWLTYQEVARTENHFDAALLALYVFAAVE*	99.7093	FALSE
NE	LDBPK_020140	Phosphoglycan beta 1	G	A	1/1	70038	MSHLTSPILLKRRASTSRVCAAGDVINVPSLGMEGSEDSASSMGHDAFTYSSQLPDTVSAISLSDSVSHELSTCVLTSPPRTGRFRSASLTLRRQFSKQLSGGACRAIPRAVSVLALLIMLYALIATQFSDDAFVDRMRDPLGYLLNMKDPEHGPWSVLVQHEGAVSRLNITAQQTCRIASMLCSPLRIGAGFLPSWTLHVVEKDCADCTDRQTHDSAVEGVELQPQHAVYATSSAPLGRVGPMLLAMTSVTDDVNVRTELPQWEWLRHVYGEGFPTAGGAGEGAAQPRTPYLAVMGIPSTDQPARAALREAQRRTWLTYQEVARTENHFDAALLALYVFAAVE	MSHLTSPILLKRRASTSRVCAAGDVINVPSLGMEGFEDSASSMGHDAFTYSSQLPDTVSAISLSDSVSHELSTCVLTSPPRTGRFRSASLTLRRQFSKQLSGGACRAIPRAVSVLALLIMLYALIATQFSDDAFVDRMRDPLGYLLNMKDPEHGPWSVLVQHEGAVSRLNITAQQTCRIASMLCSPLRIGAGFLPSWTLHVVEKDCADCTDRQTHDSAVEGVELQPQHAVYATSSAPLGRVGPMLLAMTSVTDDVNVRTELPQWEWLRHVYGEGFPTAGGAGEGAAQPRTPYLAVMGIPSTDQPARAALREAQRRTWLTYQEVARTENHFDAALLALYVFAAVE*	99.7093	FALSE
NE	LDBPK_020150	Phosphoglycan beta 1	G	A	0/1	76268	MKLGATRLWRRRAGLRKRPVCLFVGVALYISCLLVTWWLLRWLKRSHQPSEAQLVRRLGPLSHPWAVLVQHEGAVGRLNTRILEEERRARCGSGPAVSVGACNKSLILSPHMLPSWTLHVVEKDCADCTDRQTHDSAVEGVELQPQHAVYATSSAPLGRVGPMLLAMTSVTDDVNVRTELPQWEWLRHVYGEGFPTAGGAGEGAAQPRTPYLAVMGIPSTDQPARAALREAQRRT	MKLGATRLWRRRAGLRKRPVCLFVGVALYISCLLVTWWLLRWLKRSHQPSEAQLVRRLGPLSHPWAVLVQHEGAVGRLNTRILEEERRARCGSGPAVSVGACNKSLILSPHMLPSWTLHVVEKDCADCTDRQTHDSAVEGVELQPQHAVYATSSAPLGRVGPMLLAMTSVTDDVNVRTELPQWEWLRHVYGEGFPTAGGAGEGAAQPRTPYLAVMGIPSTDQPARVALREAQRRT*	99.5745	FALSE
NE	LDBPK_020150	Phosphoglycan beta 1	T	G	1/1	76626	MKLGATRLWRRRAGLRKRPVCLFVGVALYISCLLVTWWLLRWLKRSHQPSEAQLVRRLGPLSHPWAVLVQHEGAVGRLNTRILEEERRARCGSGPAVSVGACNKSLILSPHMLPSWTLHVVEKDCADCTDRQTHDSAVEGVELQPQHAVYATSSAPLGRVGPMLLAMTSVTDDVNVRTELPQWEWLRHVYGEGFPTAGGAGEGAAQPRTPYLAVMGIPSTDQPARAALREAQRRT	MKLGATRLWRRRAGLRKRPVCLFVGVALYISCLLVTWWLLRWLKRSHQPSEAQLVRRLGPLSHPWAVLVQHEGAVGRLNTRILEEERRARCGSGPAVSVGACNKSLLLSPHMLPSWTLHVVEKDCADCTDRQTHDSAVEGVELQPQHAVYATSSAPLGRVGPMLLAMTSVTDDVNVRTELPQWEWLRHVYGEGFPTAGGAGEGAAQPRTPYLAVMGIPSTDQPARAALREAQRRT*	99.5745	FALSE
NE	LDBPK_020150	Phosphoglycan beta 1	G	T	0/1	76863	MKLGATRLWRRRAGLRKRPVCLFVGVALYISCLLVTWWLLRWLKRSHQPSEAQLVRRLGPLSHPWAVLVQHEGAVGRLNTRILEEERRARCGSGPAVSVGACNKSLILSPHMLPSWTLHVVEKDCADCTDRQTHDSAVEGVELQPQHAVYATSSAPLGRVGPMLLAMTSVTDDVNVRTELPQWEWLRHVYGEGFPTAGGAGEGAAQPRTPYLAVMGIPSTDQPARAALREAQRRT	MKLGATRLWRRRAGLRKRPVCLFVGVAIYISCLLVTWWLLRWLKRSHQPSEAQLVRRLGPLSHPWAVLVQHEGAVGRLNTRILEEERRARCGSGPAVSVGACNKSLILSPHMLPSWTLHVVEKDCADCTDRQTHDSAVEGVELQPQHAVYATSSAPLGRVGPMLLAMTSVTDDVNVRTELPQWEWLRHVYGEGFPTAGGAGEGAAQPRTPYLAVMGIPSTDQPARAALREAQRRT*	99.5745	FALSE
NE	LDBPK_020180	Phosphoglycan beta 1	A	G	1/1	95901	MEEEFASSAAKRRGNAGVGAGYVPLHSSTFQHLTAPLMRNDGCAGERTKLQHEFSNDTNEYAFSNSSTSPPLFTGRAWALRSPEQRAHASATSDPNLPRPKCPAISGGTAKTRHRQSFLHAGNRRPLRLAMAMVVAACILLSSLTVLLFRDSDLPLKPRRVLNITTLQPIEELRGWAQETGVLVQHEGALTRLDLTAAQRACIVAGAPYAACELVRLSAKELPSWTLHVVKKKCHDCMDTYTYRTTVKAVQLHKRHGVYATSSAPLGRVGPMLLAMTSVTDDVNVRTELPQWEWLRHVYGEGFPTAGGAGEGAAQPRTPYLAVMGIPSTDQPARAALREAQRRTWLTYQEVARTENHFDAAL	MEEEFASSAAKRRGNAGVGAGYVPLHSSTFQHLTAPLMRNDGCAGERTKLQHEFSNDTNEYAFSNSSTSPPLFTGRAWALRSPEQRAHASATSDPNLPRPKCPAISGGTAKTRHRQSFLHAGNRRPLRLAMAMVVAACILLSSLTVLLFRDSDLPLKPRRVLNITTLQPIEELRGWAQETGVLVQHEGALTRLDLTAAQRACIVAGAPYAACELVRLSAKELPSWTLHVVKKKCHDCMDTHTYRTTVKAVQLHKRHGVYATSSAPLGRVGPMLLAMTSVTDDVNVRTELPQWEWLRHVYGEGFPTAGGAGEGAAQPRTPYLAVMGIPSTDQPARAALREAQRRTWLTYQEVARTENHFDAAL*	99.7238	FALSE
NE	LDBPK_020180	Phosphoglycan beta 1	C	G	1/1	95934	MEEEFASSAAKRRGNAGVGAGYVPLHSSTFQHLTAPLMRNDGCAGERTKLQHEFSNDTNEYAFSNSSTSPPLFTGRAWALRSPEQRAHASATSDPNLPRPKCPAISGGTAKTRHRQSFLHAGNRRPLRLAMAMVVAACILLSSLTVLLFRDSDLPLKPRRVLNITTLQPIEELRGWAQETGVLVQHEGALTRLDLTAAQRACIVAGAPYAACELVRLSAKELPSWTLHVVKKKCHDCMDTYTYRTTVKAVQLHKRHGVYATSSAPLGRVGPMLLAMTSVTDDVNVRTELPQWEWLRHVYGEGFPTAGGAGEGAAQPRTPYLAVMGIPSTDQPARAALREAQRRTWLTYQEVARTENHFDAAL	MEEEFASSAAKRRGNAGVGAGYVPLHSSTFQHLTAPLMRNDGCAGERTKLQHEFSNDTNEYAFSNSSTSPPLFTGRAWALRSPEQRAHASATSDPNLPRPKCPAISGGTAKTRHRQSFLHAGNRRPLRLAMAMVVAACILLSSLTVLLFRDSDLPLKPRRVLNITTLQPIEELRGWAQETGVLVQHEGALTRLDLTAAQRACIVAGAPYAACELVRLSAKELPSWTLHVLKKKCHDCMDTYTYRTTVKAVQLHKRHGVYATSSAPLGRVGPMLLAMTSVTDDVNVRTELPQWEWLRHVYGEGFPTAGGAGEGAAQPRTPYLAVMGIPSTDQPARAALREAQRRTWLTYQEVARTENHFDAAL*	99.7238	FALSE
NE	LDBPK_020180	Phosphoglycan beta 1	C	T	1/1	96003	MEEEFASSAAKRRGNAGVGAGYVPLHSSTFQHLTAPLMRNDGCAGERTKLQHEFSNDTNEYAFSNSSTSPPLFTGRAWALRSPEQRAHASATSDPNLPRPKCPAISGGTAKTRHRQSFLHAGNRRPLRLAMAMVVAACILLSSLTVLLFRDSDLPLKPRRVLNITTLQPIEELRGWAQETGVLVQHEGALTRLDLTAAQRACIVAGAPYAACELVRLSAKELPSWTLHVVKKKCHDCMDTYTYRTTVKAVQLHKRHGVYATSSAPLGRVGPMLLAMTSVTDDVNVRTELPQWEWLRHVYGEGFPTAGGAGEGAAQPRTPYLAVMGIPSTDQPARAALREAQRRTWLTYQEVARTENHFDAAL	MEEEFASSAAKRRGNAGVGAGYVPLHSSTFQHLTAPLMRNDGCAGERTKLQHEFSNDTNEYAFSNSSTSPPLFTGRAWALRSPEQRAHASATSDPNLPRPKCPAISGGTAKTRHRQSFLHAGNRRPLRLAMAMVVAACILLSSLTVLLFRDSDLPLKPRRVLNITTLQPIEELRGWAQETGVLVQHEGALTRLDLTAAQRACIVAGTPYAACELVRLSAKELPSWTLHVVKKKCHDCMDTYTYRTTVKAVQLHKRHGVYATSSAPLGRVGPMLLAMTSVTDDVNVRTELPQWEWLRHVYGEGFPTAGGAGEGAAQPRTPYLAVMGIPSTDQPARAALREAQRRTWLTYQEVARTENHFDAAL*	99.7238	FALSE
NE	LDBPK_020180	Phosphoglycan beta 1	T	C	1/1	96086	MEEEFASSAAKRRGNAGVGAGYVPLHSSTFQHLTAPLMRNDGCAGERTKLQHEFSNDTNEYAFSNSSTSPPLFTGRAWALRSPEQRAHASATSDPNLPRPKCPAISGGTAKTRHRQSFLHAGNRRPLRLAMAMVVAACILLSSLTVLLFRDSDLPLKPRRVLNITTLQPIEELRGWAQETGVLVQHEGALTRLDLTAAQRACIVAGAPYAACELVRLSAKELPSWTLHVVKKKCHDCMDTYTYRTTVKAVQLHKRHGVYATSSAPLGRVGPMLLAMTSVTDDVNVRTELPQWEWLRHVYGEGFPTAGGAGEGAAQPRTPYLAVMGIPSTDQPARAALREAQRRTWLTYQEVARTENHFDAAL	MEEEFASSAAKRRGNAGVGAGYVPLHSSTFQHLTAPLMRNDGCAGERTKLQHEFSNDTNEYAFSNSSTSPPLFTGRAWALRSPEQRAHASATSDPNLPRPKCPAISGGTAKTRHRQSFLHAGNRRPLRLAMAMVVAACILLSSLTVLLFRDSDLPLKPRRVLNITTLQPIEELRGWAQGTGVLVQHEGALTRLDLTAAQRACIVAGAPYAACELVRLSAKELPSWTLHVVKKKCHDCMDTYTYRTTVKAVQLHKRHGVYATSSAPLGRVGPMLLAMTSVTDDVNVRTELPQWEWLRHVYGEGFPTAGGAGEGAAQPRTPYLAVMGIPSTDQPARAALREAQRRTWLTYQEVARTENHFDAAL*	99.7238	FALSE
NE	LDBPK_020180	Phosphoglycan beta 1	C	T	1/1	96141	MEEEFASSAAKRRGNAGVGAGYVPLHSSTFQHLTAPLMRNDGCAGERTKLQHEFSNDTNEYAFSNSSTSPPLFTGRAWALRSPEQRAHASATSDPNLPRPKCPAISGGTAKTRHRQSFLHAGNRRPLRLAMAMVVAACILLSSLTVLLFRDSDLPLKPRRVLNITTLQPIEELRGWAQETGVLVQHEGALTRLDLTAAQRACIVAGAPYAACELVRLSAKELPSWTLHVVKKKCHDCMDTYTYRTTVKAVQLHKRHGVYATSSAPLGRVGPMLLAMTSVTDDVNVRTELPQWEWLRHVYGEGFPTAGGAGEGAAQPRTPYLAVMGIPSTDQPARAALREAQRRTWLTYQEVARTENHFDAAL	MEEEFASSAAKRRGNAGVGAGYVPLHSSTFQHLTAPLMRNDGCAGERTKLQHEFSNDTNEYAFSNSSTSPPLFTGRAWALRSPEQRAHASATSDPNLPRPKCPAISGGTAKTRHRQSFLHAGNRRPLRLAMAMVVAACILLSSLTVLLFRDSDLPLKPRRILNITTLQPIEELRGWAQETGVLVQHEGALTRLDLTAAQRACIVAGAPYAACELVRLSAKELPSWTLHVVKKKCHDCMDTYTYRTTVKAVQLHKRHGVYATSSAPLGRVGPMLLAMTSVTDDVNVRTELPQWEWLRHVYGEGFPTAGGAGEGAAQPRTPYLAVMGIPSTDQPARAALREAQRRTWLTYQEVARTENHFDAAL*	99.7238	FALSE
NE	LDBPK_020180	Phosphoglycan beta 1	T	G	1/1	96164	MEEEFASSAAKRRGNAGVGAGYVPLHSSTFQHLTAPLMRNDGCAGERTKLQHEFSNDTNEYAFSNSSTSPPLFTGRAWALRSPEQRAHASATSDPNLPRPKCPAISGGTAKTRHRQSFLHAGNRRPLRLAMAMVVAACILLSSLTVLLFRDSDLPLKPRRVLNITTLQPIEELRGWAQETGVLVQHEGALTRLDLTAAQRACIVAGAPYAACELVRLSAKELPSWTLHVVKKKCHDCMDTYTYRTTVKAVQLHKRHGVYATSSAPLGRVGPMLLAMTSVTDDVNVRTELPQWEWLRHVYGEGFPTAGGAGEGAAQPRTPYLAVMGIPSTDQPARAALREAQRRTWLTYQEVARTENHFDAAL	MEEEFASSAAKRRGNAGVGAGYVPLHSSTFQHLTAPLMRNDGCAGERTKLQHEFSNDTNEYAFSNSSTSPPLFTGRAWALRSPEQRAHASATSDPNLPRPKCPAISGGTAKTRHRQSFLHAGNRRPLRLAMAMVVAACILLSSLTVLLFRDSALPLKPRRVLNITTLQPIEELRGWAQETGVLVQHEGALTRLDLTAAQRACIVAGAPYAACELVRLSAKELPSWTLHVVKKKCHDCMDTYTYRTTVKAVQLHKRHGVYATSSAPLGRVGPMLLAMTSVTDDVNVRTELPQWEWLRHVYGEGFPTAGGAGEGAAQPRTPYLAVMGIPSTDQPARAALREAQRRTWLTYQEVARTENHFDAAL*	99.7238	FALSE
NE	LDBPK_020180	Phosphoglycan beta 1	G	A	1/1	96272	MEEEFASSAAKRRGNAGVGAGYVPLHSSTFQHLTAPLMRNDGCAGERTKLQHEFSNDTNEYAFSNSSTSPPLFTGRAWALRSPEQRAHASATSDPNLPRPKCPAISGGTAKTRHRQSFLHAGNRRPLRLAMAMVVAACILLSSLTVLLFRDSDLPLKPRRVLNITTLQPIEELRGWAQETGVLVQHEGALTRLDLTAAQRACIVAGAPYAACELVRLSAKELPSWTLHVVKKKCHDCMDTYTYRTTVKAVQLHKRHGVYATSSAPLGRVGPMLLAMTSVTDDVNVRTELPQWEWLRHVYGEGFPTAGGAGEGAAQPRTPYLAVMGIPSTDQPARAALREAQRRTWLTYQEVARTENHFDAAL	MEEEFASSAAKRRGNAGVGAGYVPLHSSTFQHLTAPLMRNDGCAGERTKLQHEFSNDTNEYAFSNSSTSPPLFTGRAWALRSPEQRAHASATSDPNLPRPKCPAISGGTAKTRHRQFFLHAGNRRPLRLAMAMVVAACILLSSLTVLLFRDSDLPLKPRRVLNITTLQPIEELRGWAQETGVLVQHEGALTRLDLTAAQRACIVAGAPYAACELVRLSAKELPSWTLHVVKKKCHDCMDTYTYRTTVKAVQLHKRHGVYATSSAPLGRVGPMLLAMTSVTDDVNVRTELPQWEWLRHVYGEGFPTAGGAGEGAAQPRTPYLAVMGIPSTDQPARAALREAQRRTWLTYQEVARTENHFDAAL*	99.7238	FALSE
NE	LDBPK_020180	Phosphoglycan beta 1	G	C	1/1	96293	MEEEFASSAAKRRGNAGVGAGYVPLHSSTFQHLTAPLMRNDGCAGERTKLQHEFSNDTNEYAFSNSSTSPPLFTGRAWALRSPEQRAHASATSDPNLPRPKCPAISGGTAKTRHRQSFLHAGNRRPLRLAMAMVVAACILLSSLTVLLFRDSDLPLKPRRVLNITTLQPIEELRGWAQETGVLVQHEGALTRLDLTAAQRACIVAGAPYAACELVRLSAKELPSWTLHVVKKKCHDCMDTYTYRTTVKAVQLHKRHGVYATSSAPLGRVGPMLLAMTSVTDDVNVRTELPQWEWLRHVYGEGFPTAGGAGEGAAQPRTPYLAVMGIPSTDQPARAALREAQRRTWLTYQEVARTENHFDAAL	MEEEFASSAAKRRGNAGVGAGYVPLHSSTFQHLTAPLMRNDGCAGERTKLQHEFSNDTNEYAFSNSSTSPPLFTGRAWALRSPEQRAHASATSDPNLPRPKCPAISGGTGKTRHRQSFLHAGNRRPLRLAMAMVVAACILLSSLTVLLFRDSDLPLKPRRVLNITTLQPIEELRGWAQETGVLVQHEGALTRLDLTAAQRACIVAGAPYAACELVRLSAKELPSWTLHVVKKKCHDCMDTYTYRTTVKAVQLHKRHGVYATSSAPLGRVGPMLLAMTSVTDDVNVRTELPQWEWLRHVYGEGFPTAGGAGEGAAQPRTPYLAVMGIPSTDQPARAALREAQRRTWLTYQEVARTENHFDAAL*	99.7238	FALSE
NE	LDBPK_020180	Phosphoglycan beta 1	C	T	1/1	96326	MEEEFASSAAKRRGNAGVGAGYVPLHSSTFQHLTAPLMRNDGCAGERTKLQHEFSNDTNEYAFSNSSTSPPLFTGRAWALRSPEQRAHASATSDPNLPRPKCPAISGGTAKTRHRQSFLHAGNRRPLRLAMAMVVAACILLSSLTVLLFRDSDLPLKPRRVLNITTLQPIEELRGWAQETGVLVQHEGALTRLDLTAAQRACIVAGAPYAACELVRLSAKELPSWTLHVVKKKCHDCMDTYTYRTTVKAVQLHKRHGVYATSSAPLGRVGPMLLAMTSVTDDVNVRTELPQWEWLRHVYGEGFPTAGGAGEGAAQPRTPYLAVMGIPSTDQPARAALREAQRRTWLTYQEVARTENHFDAAL	MEEEFASSAAKRRGNAGVGAGYVPLHSSTFQHLTAPLMRNDGCAGERTKLQHEFSNDTNEYAFSNSSTSPPLFTGRAWALRSPEQRAHASATSDPNLPHPKCPAISGGTAKTRHRQSFLHAGNRRPLRLAMAMVVAACILLSSLTVLLFRDSDLPLKPRRVLNITTLQPIEELRGWAQETGVLVQHEGALTRLDLTAAQRACIVAGAPYAACELVRLSAKELPSWTLHVVKKKCHDCMDTYTYRTTVKAVQLHKRHGVYATSSAPLGRVGPMLLAMTSVTDDVNVRTELPQWEWLRHVYGEGFPTAGGAGEGAAQPRTPYLAVMGIPSTDQPARAALREAQRRTWLTYQEVARTENHFDAAL*	99.7238	FALSE
NE	LDBPK_020180	Phosphoglycan beta 1	G	T	1/1	96375	MEEEFASSAAKRRGNAGVGAGYVPLHSSTFQHLTAPLMRNDGCAGERTKLQHEFSNDTNEYAFSNSSTSPPLFTGRAWALRSPEQRAHASATSDPNLPRPKCPAISGGTAKTRHRQSFLHAGNRRPLRLAMAMVVAACILLSSLTVLLFRDSDLPLKPRRVLNITTLQPIEELRGWAQETGVLVQHEGALTRLDLTAAQRACIVAGAPYAACELVRLSAKELPSWTLHVVKKKCHDCMDTYTYRTTVKAVQLHKRHGVYATSSAPLGRVGPMLLAMTSVTDDVNVRTELPQWEWLRHVYGEGFPTAGGAGEGAAQPRTPYLAVMGIPSTDQPARAALREAQRRTWLTYQEVARTENHFDAAL	MEEEFASSAAKRRGNAGVGAGYVPLHSSTFQHLTAPLMRNDGCAGERTKLQHEFSNDTNEYAFSNSSTSPPLFTGRAWALRSTEQRAHASATSDPNLPRPKCPAISGGTAKTRHRQSFLHAGNRRPLRLAMAMVVAACILLSSLTVLLFRDSDLPLKPRRVLNITTLQPIEELRGWAQETGVLVQHEGALTRLDLTAAQRACIVAGAPYAACELVRLSAKELPSWTLHVVKKKCHDCMDTYTYRTTVKAVQLHKRHGVYATSSAPLGRVGPMLLAMTSVTDDVNVRTELPQWEWLRHVYGEGFPTAGGAGEGAAQPRTPYLAVMGIPSTDQPARAALREAQRRTWLTYQEVARTENHFDAAL*	99.7238	FALSE
NE	LDBPK_020180	Phosphoglycan beta 1	G	A	1/1	96411	MEEEFASSAAKRRGNAGVGAGYVPLHSSTFQHLTAPLMRNDGCAGERTKLQHEFSNDTNEYAFSNSSTSPPLFTGRAWALRSPEQRAHASATSDPNLPRPKCPAISGGTAKTRHRQSFLHAGNRRPLRLAMAMVVAACILLSSLTVLLFRDSDLPLKPRRVLNITTLQPIEELRGWAQETGVLVQHEGALTRLDLTAAQRACIVAGAPYAACELVRLSAKELPSWTLHVVKKKCHDCMDTYTYRTTVKAVQLHKRHGVYATSSAPLGRVGPMLLAMTSVTDDVNVRTELPQWEWLRHVYGEGFPTAGGAGEGAAQPRTPYLAVMGIPSTDQPARAALREAQRRTWLTYQEVARTENHFDAAL	MEEEFASSAAKRRGNAGVGAGYVPLHSSTFQHLTAPLMRNDGCAGERTKLQHEFSNDTNEYAFSNSSTSPSLFTGRAWALRSPEQRAHASATSDPNLPRPKCPAISGGTAKTRHRQSFLHAGNRRPLRLAMAMVVAACILLSSLTVLLFRDSDLPLKPRRVLNITTLQPIEELRGWAQETGVLVQHEGALTRLDLTAAQRACIVAGAPYAACELVRLSAKELPSWTLHVVKKKCHDCMDTYTYRTTVKAVQLHKRHGVYATSSAPLGRVGPMLLAMTSVTDDVNVRTELPQWEWLRHVYGEGFPTAGGAGEGAAQPRTPYLAVMGIPSTDQPARAALREAQRRTWLTYQEVARTENHFDAAL*	99.7238	FALSE
NE	LDBPK_020190	Phosphoglycan beta 1	T	A	1/1	100223	MLVSCITIMYLLCTLQFLIVEPDVSRENAAVSGHETRTNISSPAIRLMANELELPPIRVMAADHACAVCTNGVVYAQTGEEGGPAAAASRPDNVTAMVCRKVLKEQVDVLTSVEECVARLHRLGMLHAVATREEDVNASCVRVTVPAIVGRMSGGSDSCPAFLAEIRPGIDKHAKLQVWFPRMPSWPLPGSRALPYVGTAAVRDTDVDRDVAPPASLEITSDGSTIVLRFGRDTTSTVPEAFELRCPTHFFSVLVGRWGRQHNQLQELLHGLAFARASNRTYVLPSFTPDTSLPYVRYDASSLYGFNAIRHEGRYCLVTNAEVKLIFAQLQAMGVVMDMRRVDYIGVVKPPLSPPQMAQERVRRWWVLPPVRDGVREYNLESWLADSRSSSPPLHSVAD…	MLVSCITIMYLLCTLQFLIVEPDVSRENAAVSGHETRTNISSPAIRLMANELELPPIRVMAADHACAVCTNGVVYAQTGEEGGPAAAASRPDNVTAMVCRKVLKEQVDVLTSVEECVARLHRLGMLHAVATREEDVNASCVRVTVPAIVGRMSGGSDSCPAFLAEIRPGIDKHAKLQVWFPRMPSWPLPGSRALPYVGTAAVRDTDVDRDVAPPASLEITSDGSTIVLRFGRDTTSTVPEAFELRCPTHFFSVLVGRWGRQHNQLQELLHGLAFARASNRTYVLPSFTPDTSLPYVRYDASSLYGFNAIRHEGRYCLVTNAEVKLIFAQLQAMGVVMDMRRVDYIGVVKPPLSPPQMAQERVRRWWVLPPVRDGVREYNLESWLADSRSSSPPLHSVAD…	99.872	FALSE
NE	LDBPK_020190	Phosphoglycan beta 1	T	G	1/1	100466	MLVSCITIMYLLCTLQFLIVEPDVSRENAAVSGHETRTNISSPAIRLMANELELPPIRVMAADHACAVCTNGVVYAQTGEEGGPAAAASRPDNVTAMVCRKVLKEQVDVLTSVEECVARLHRLGMLHAVATREEDVNASCVRVTVPAIVGRMSGGSDSCPAFLAEIRPGIDKHAKLQVWFPRMPSWPLPGSRALPYVGTAAVRDTDVDRDVAPPASLEITSDGSTIVLRFGRDTTSTVPEAFELRCPTHFFSVLVGRWGRQHNQLQELLHGLAFARASNRTYVLPSFTPDTSLPYVRYDASSLYGFNAIRHEGRYCLVTNAEVKLIFAQLQAMGVVMDMRRVDYIGVVKPPLSPPQMAQERVRRWWVLPPVRDGVREYNLESWLADSRSSSPPLHSVAD…	MLVSCITIMYLLCTLQFLIVEPDVSRENAAVSGHETRTNISSPAIRLMANELELPPIRVMAADHACAVCTNGVVYAQTGEEGGPAAAASRPDNVTAMVCRKVLKEQVDVLTSVEECVARLHRLGMLHAVATREEDVNASCVRVTVPAIVGRMSGGSDSCPAFLAEIRPGIDKHAKLQVWFPRMPSWPLPGSRALPYVGTAAVRDTDVDRDVAPPASLEITSDGSTIVLRFGRDTTSTVPEAFELRCPTHFFSVLVGRWGRQHNQLQELLHGLAFARASNRTYVLPSFTPDTSLPYVRYDASSLYGFNAIRHEGRYCLVTNAEVKLIFAQLQAMGVVMDMRRVDYIGVVKPPLSPPQMAQERVRRWWVLPPVRDGVREYNLESWLADSRSSSPPLHSVAD…	99.872	FALSE
NE	LDBPK_020190	Phosphoglycan beta 1	G	T	1/1	100642	MLVSCITIMYLLCTLQFLIVEPDVSRENAAVSGHETRTNISSPAIRLMANELELPPIRVMAADHACAVCTNGVVYAQTGEEGGPAAAASRPDNVTAMVCRKVLKEQVDVLTSVEECVARLHRLGMLHAVATREEDVNASCVRVTVPAIVGRMSGGSDSCPAFLAEIRPGIDKHAKLQVWFPRMPSWPLPGSRALPYVGTAAVRDTDVDRDVAPPASLEITSDGSTIVLRFGRDTTSTVPEAFELRCPTHFFSVLVGRWGRQHNQLQELLHGLAFARASNRTYVLPSFTPDTSLPYVRYDASSLYGFNAIRHEGRYCLVTNAEVKLIFAQLQAMGVVMDMRRVDYIGVVKPPLSPPQMAQERVRRWWVLPPVRDGVREYNLESWLADSRSSSPPLHSVAD…	MLVSCITIMYLLCTLQFLIVEPDVSRENAAVSGHETRTNISSPAIRLMANELELPPIRVMAADHACAVCTNGVVYAQTGEEGGPAAAASRPDNVTAMVCRKVLKEQVDVLTSVEECVARLHRLGMLHAVATREEDVNASCVRVTVPAIVGRMSGGSDSCPAFLAEIRPGIDKHAKLQVWFPRMPSWPLPGSRALPYVGTAAVRDTDVDRDVAPPASLEITSDGSTIVLRFGRDTTSTVPEAFELRCPTHFFSVLVGRWGRQHNQLQELLHGLAFARASNRTYVLPSFTPDTSLPYVRYDASSLYGFNAIRHEGRYCLVTNAEVKLIFAQLQAMGVVMDMRRVDYIGVVKPPLSPPQMAQERVRRWWVLPPVRDGVREYNLESWLADSRSSSPPLHSVAD…	99.872	FALSE
NE	LDBPK_020190	Phosphoglycan beta 1	C	A	1/1	101520	MLVSCITIMYLLCTLQFLIVEPDVSRENAAVSGHETRTNISSPAIRLMANELELPPIRVMAADHACAVCTNGVVYAQTGEEGGPAAAASRPDNVTAMVCRKVLKEQVDVLTSVEECVARLHRLGMLHAVATREEDVNASCVRVTVPAIVGRMSGGSDSCPAFLAEIRPGIDKHAKLQVWFPRMPSWPLPGSRALPYVGTAAVRDTDVDRDVAPPASLEITSDGSTIVLRFGRDTTSTVPEAFELRCPTHFFSVLVGRWGRQHNQLQELLHGLAFARASNRTYVLPSFTPDTSLPYVRYDASSLYGFNAIRHEGRYCLVTNAEVKLIFAQLQAMGVVMDMRRVDYIGVVKPPLSPPQMAQERVRRWWVLPPVRDGVREYNLESWLADSRSSSPPLHSVAD…	MLVSCITIMYLLCTLQFLIVEPDVSRENAAVSGHETRTNISSPAIRLMANELELPPIRVMAADHACAVCTNGVVYAQTGEEGGPAAAASRPDNVTAMVCRKVLKEQVDVLTSVEECVARLHRLGMLHAVATREEDVNASCVRVTVPAIVGRMSGGSDSCPAFLAEIRPGIDKHAKLQVWFPRMPSWPLPGSRALPYVGTAAVRDTDVDRDVAPPASLEITSDGSTIVLRFGRDTTSTVPEAFELRCPTHFFSVLVGRWGRQHNQLQELLHGLAFARASNRTYVLPSFTPDTSLPYVRYDASSLYGFNAIRHEGRYCLVTNAEVKLIFAQLQAMGVVMDMRRVDYIGVLKPPLSPPQMAQERVRRWWVLPPVRDGVREYNLESWLADSRSSSPPLHSVAD…	99.872	FALSE
NE	LDBPK_020190	Phosphoglycan beta 1	G	C	1/1	102246	MLVSCITIMYLLCTLQFLIVEPDVSRENAAVSGHETRTNISSPAIRLMANELELPPIRVMAADHACAVCTNGVVYAQTGEEGGPAAAASRPDNVTAMVCRKVLKEQVDVLTSVEECVARLHRLGMLHAVATREEDVNASCVRVTVPAIVGRMSGGSDSCPAFLAEIRPGIDKHAKLQVWFPRMPSWPLPGSRALPYVGTAAVRDTDVDRDVAPPASLEITSDGSTIVLRFGRDTTSTVPEAFELRCPTHFFSVLVGRWGRQHNQLQELLHGLAFARASNRTYVLPSFTPDTSLPYVRYDASSLYGFNAIRHEGRYCLVTNAEVKLIFAQLQAMGVVMDMRRVDYIGVVKPPLSPPQMAQERVRRWWVLPPVRDGVREYNLESWLADSRSSSPPLHSVAD…	MLVSCITIMYLLCTLQFLIVEPDVSRENAAVSGHETRTNISSPAIRLMANELELPPIRVMAADHACAVCTNGVVYAQTGEEGGPAAAASRPDNVTAMVCRKVLKEEVDVLTSVEECVARLHRLGMLHAVATREEDVNASCVRVTVPAIVGRMSGGSDSCPAFLAEIRPGIDKHAKLQVWFPRMPSWPLPGSRALPYVGTAAVRDTDVDRDVAPPASLEITSDGSTIVLRFGRDTTSTVPEAFELRCPTHFFSVLVGRWGRQHNQLQELLHGLAFARASNRTYVLPSFTPDTSLPYVRYDASSLYGFNAIRHEGRYCLVTNAEVKLIFAQLQAMGVVMDMRRVDYIGVVKPPLSPPQMAQERVRRWWVLPPVRDGVREYNLESWLADSRSSSPPLHSVAD…	99.872	FALSE
NE	LDBPK_020190	Phosphoglycan beta 1	G	A	1/1	102423	MLVSCITIMYLLCTLQFLIVEPDVSRENAAVSGHETRTNISSPAIRLMANELELPPIRVMAADHACAVCTNGVVYAQTGEEGGPAAAASRPDNVTAMVCRKVLKEQVDVLTSVEECVARLHRLGMLHAVATREEDVNASCVRVTVPAIVGRMSGGSDSCPAFLAEIRPGIDKHAKLQVWFPRMPSWPLPGSRALPYVGTAAVRDTDVDRDVAPPASLEITSDGSTIVLRFGRDTTSTVPEAFELRCPTHFFSVLVGRWGRQHNQLQELLHGLAFARASNRTYVLPSFTPDTSLPYVRYDASSLYGFNAIRHEGRYCLVTNAEVKLIFAQLQAMGVVMDMRRVDYIGVVKPPLSPPQMAQERVRRWWVLPPVRDGVREYNLESWLADSRSSSPPLHSVAD…	MLVSCITIMYLLCTLQFLIVEPDVSRENAAVSGHETRTNISSPAIRFMANELELPPIRVMAADHACAVCTNGVVYAQTGEEGGPAAAASRPDNVTAMVCRKVLKEQVDVLTSVEECVARLHRLGMLHAVATREEDVNASCVRVTVPAIVGRMSGGSDSCPAFLAEIRPGIDKHAKLQVWFPRMPSWPLPGSRALPYVGTAAVRDTDVDRDVAPPASLEITSDGSTIVLRFGRDTTSTVPEAFELRCPTHFFSVLVGRWGRQHNQLQELLHGLAFARASNRTYVLPSFTPDTSLPYVRYDASSLYGFNAIRHEGRYCLVTNAEVKLIFAQLQAMGVVMDMRRVDYIGVVKPPLSPPQMAQERVRRWWVLPPVRDGVREYNLESWLADSRSSSPPLHSVAD…	99.872	FALSE
NE	LDBPK_020200	Phosphoglycan beta 1	G	C	0/1	104507	MSDGEHLRQGHLSSLALVLNRYGADDDGGGGGPTAYRCKASKANGALASSATTQSVMGTGRTDQDGWRGASSQHPSGRGSQHASAHTVNSAPTLPLPPQPPHMLAAMKIASVAHTTPMPPMKAHGSTCSMWGELHVAAAAAAVEGSVRPNRRDRAGLEENDARLLPLFLPSAPSAAAAAPPSTFRGSNWHRRPCACWRGRCSQVWLRMGSAAQTGHRWLRRCLRGTLEDAEREKGASRRQKRKLGVRGFLLVSIVCIALMVFGVYSCVVRRLRRPHVPSWNGTLSILVQHEDAPRRMRLQYSRKVKWIHLPSWTLRVVPARCEDCLDHDTYVIALQRAVDGLERMQREDNARQRAELQAPHQQQEGHQPDAFGVGSGVAFNVGAHGETAAPLTTAALED…	MSDGEHLRQGHLSSLALVLNRYGADDDGGGGGPTAYRCKASKANGALASSATTQSVMGTGRTDQDGWRGASSQHPSGRGSQHASAHTVNSAPTLPLPPQPPHMLAAMKIASVAHTTPMPPMKAHGSTCSMWGELHVAAAAAAVEGSVRPNRRDRAGLEENDARLLPLFLPSAPSAAAAAPPSTFRGSNWHRRPCACWRGRCSQVWLRMGSAAQTGHRWLRRCLRGTLEDAEREKGASRRQKRKLGVRGFLLVSIVCIALMVFGVYSCVVRRLRRPHVPSWNGTLSILVQHEDAPRRMRLQYSRKVKWIHLPSWTLRVVPARCEDCLDHDTYVIALQRAVDGLERMQREDNARQRAELQAPHQQQEGHQPDAFGVGSGVAFNVGAHGETAAPLTTAALED…	99.8994	FALSE
NE	LDBPK_020200	Phosphoglycan beta 1	T	C	1/1	104707	MSDGEHLRQGHLSSLALVLNRYGADDDGGGGGPTAYRCKASKANGALASSATTQSVMGTGRTDQDGWRGASSQHPSGRGSQHASAHTVNSAPTLPLPPQPPHMLAAMKIASVAHTTPMPPMKAHGSTCSMWGELHVAAAAAAVEGSVRPNRRDRAGLEENDARLLPLFLPSAPSAAAAAPPSTFRGSNWHRRPCACWRGRCSQVWLRMGSAAQTGHRWLRRCLRGTLEDAEREKGASRRQKRKLGVRGFLLVSIVCIALMVFGVYSCVVRRLRRPHVPSWNGTLSILVQHEDAPRRMRLQYSRKVKWIHLPSWTLRVVPARCEDCLDHDTYVIALQRAVDGLERMQREDNARQRAELQAPHQQQEGHQPDAFGVGSGVAFNVGAHGETAAPLTTAALED…	MSDGEHLRQGHLSSLALVLNRYGADDDGGGGGPTAYRCKASKANGALASSATTQSVMGTGRTDQDGWRGASSQHPSGRGSQHASAHTVNSAPTLPLPPQPPHMLAAMKIASVAHTTPMPPMKAHGSTCSMWGELHVAAAAAAVEGSVRPNRRDRAGLEENDARLLPLFLPSAPSAAAAAPPSTFRGSNWHRRPCACWRGRCSQVWLRMGSAAQTGHRWLRRCLRGTLEDAEREKGASRRQKRKLGVRGFLLVSIVCIALMVFGVYSCVVRRLRRPHVPSWNGTLSILVQHEDAPRRMRLQYSRKVKWIHLPSWTLRVVPARCEDCLDHDTYVIALQRAVDGLERMQREDNARQRAELQAPHQQQEGHQPDAFGVGSGVAFNVGAHGETAAPLTTAALED…	99.8994	FALSE
NE	LDBPK_020200	Phosphoglycan beta 1	A	G	1/1	104907	MSDGEHLRQGHLSSLALVLNRYGADDDGGGGGPTAYRCKASKANGALASSATTQSVMGTGRTDQDGWRGASSQHPSGRGSQHASAHTVNSAPTLPLPPQPPHMLAAMKIASVAHTTPMPPMKAHGSTCSMWGELHVAAAAAAVEGSVRPNRRDRAGLEENDARLLPLFLPSAPSAAAAAPPSTFRGSNWHRRPCACWRGRCSQVWLRMGSAAQTGHRWLRRCLRGTLEDAEREKGASRRQKRKLGVRGFLLVSIVCIALMVFGVYSCVVRRLRRPHVPSWNGTLSILVQHEDAPRRMRLQYSRKVKWIHLPSWTLRVVPARCEDCLDHDTYVIALQRAVDGLERMQREDNARQRAELQAPHQQQEGHQPDAFGVGSGVAFNVGAHGETAAPLTTAALED…	MSDGEHLRQGHLSSLALVLNRYGADDDGGGGGPTAYRCKASKANGALASSATTQSVMGTGRTDQDGWRGASSQHPSGRGSQHASAHTVNSAPTLPLPPQPPHMLAAMKIASVAHTTPMPPMKAHGSTCSMWGELHVAAAAAAVEGSVRPNRRDRAGLEENDARLLPLFLPSAPSAAAAAPPSTFRGSNWHRRPCACWRGRCSQVWLRMGSAAQTGHRWLRRCLRGTLEDAEREKGASRRQKRKLGVRGFLLVSIVCIALMVFGVYSCVVRRLRRPHVPSWNGTLSILVQHEDAPRRMRLQYSRKVKWIHLPSWTLRVVPARCEDCLDHDTYVIALQRAVDGLERMQREDNARQRAELQAPHQQQEGHQPDAFGVGSGVAFNVGAHGETAAPLTTAALED…	99.8994	FALSE
NE	LDBPK_020200	Phosphoglycan beta 1	A	G	1/1	105876	MSDGEHLRQGHLSSLALVLNRYGADDDGGGGGPTAYRCKASKANGALASSATTQSVMGTGRTDQDGWRGASSQHPSGRGSQHASAHTVNSAPTLPLPPQPPHMLAAMKIASVAHTTPMPPMKAHGSTCSMWGELHVAAAAAAVEGSVRPNRRDRAGLEENDARLLPLFLPSAPSAAAAAPPSTFRGSNWHRRPCACWRGRCSQVWLRMGSAAQTGHRWLRRCLRGTLEDAEREKGASRRQKRKLGVRGFLLVSIVCIALMVFGVYSCVVRRLRRPHVPSWNGTLSILVQHEDAPRRMRLQYSRKVKWIHLPSWTLRVVPARCEDCLDHDTYVIALQRAVDGLERMQREDNARQRAELQAPHQQQEGHQPDAFGVGSGVAFNVGAHGETAAPLTTAALED…	MSDGEHLRQGHLSSLALVLNRYGADDDGGGGGPTAYRCKASKANGALASSATTQSVMGTGRTDQDGWRGASSQHPSGRGSQHASAHTVNSAPTLPLPPQPPHMLAAMKIASVAHTTPMPPMKAHGSTCSMWGELHVAAAAAAVEGSVRPNRRDRAGLEENDARLLPLFLPSAPSAAAAAPPSTFRGSNWHRRPCACWRGRCSQVWLRMGSAAQTGHRWLRRCLRGTLEDAEREKGASRRQKRKLGVRGFLLVSIVCIALMVFGVYSCVVRRLRRPHVPSWNGTLSILVQHEDAPRRMRLQYSRKVKWIHLPSWTLRVVPARCEDCLDHDTYVIALQRAVDGLERMQREDNARQRAELQAPHQQQEGHQPDAFGVGSGAAFNVGAHGETAAPLTTAALED…	99.8994	FALSE
NE	LDBPK_020200	Phosphoglycan beta 1	G	T	0/1	106291	MSDGEHLRQGHLSSLALVLNRYGADDDGGGGGPTAYRCKASKANGALASSATTQSVMGTGRTDQDGWRGASSQHPSGRGSQHASAHTVNSAPTLPLPPQPPHMLAAMKIASVAHTTPMPPMKAHGSTCSMWGELHVAAAAAAVEGSVRPNRRDRAGLEENDARLLPLFLPSAPSAAAAAPPSTFRGSNWHRRPCACWRGRCSQVWLRMGSAAQTGHRWLRRCLRGTLEDAEREKGASRRQKRKLGVRGFLLVSIVCIALMVFGVYSCVVRRLRRPHVPSWNGTLSILVQHEDAPRRMRLQYSRKVKWIHLPSWTLRVVPARCEDCLDHDTYVIALQRAVDGLERMQREDNARQRAELQAPHQQQEGHQPDAFGVGSGVAFNVGAHGETAAPLTTAALED…	MSDGEHLRQGHLSSLALVLNRYGADDDGGGGGPTAYRCKASKANGALASSATTQSVMGTGRTDQDGWRGASSQHPSGRGSQHASAHTVNSAPTLPLPPQPPHMLAAMKIASVAHTTPMPPMKAHGSTCSMWGELHVAAAAAAVEGSVRPNRRDRAGLEENDARLLPLFLPSAPSAAAAAPPSTFRGSNWHRRPCACWRGRCSQVWLRMGSAAQTGHRWLRRCLRGTLEDAEREKGASRRKKRKLGVRGFLLVSIVCIALMVFGVYSCVVRRLRRPHVPSWNGTLSILVQHEDAPRRMRLQYSRKVKWIHLPSWTLRVVPARCEDCLDHDTYVIALQRAVDGLERMQREDNARQRAELQAPHQQQEGHQPDAFGVGSGVAFNVGAHGETAAPLTTAALED…	99.8994	FALSE
NE	LDBPK_020200	Phosphoglycan beta 1	T	C	1/1	106465	MSDGEHLRQGHLSSLALVLNRYGADDDGGGGGPTAYRCKASKANGALASSATTQSVMGTGRTDQDGWRGASSQHPSGRGSQHASAHTVNSAPTLPLPPQPPHMLAAMKIASVAHTTPMPPMKAHGSTCSMWGELHVAAAAAAVEGSVRPNRRDRAGLEENDARLLPLFLPSAPSAAAAAPPSTFRGSNWHRRPCACWRGRCSQVWLRMGSAAQTGHRWLRRCLRGTLEDAEREKGASRRQKRKLGVRGFLLVSIVCIALMVFGVYSCVVRRLRRPHVPSWNGTLSILVQHEDAPRRMRLQYSRKVKWIHLPSWTLRVVPARCEDCLDHDTYVIALQRAVDGLERMQREDNARQRAELQAPHQQQEGHQPDAFGVGSGVAFNVGAHGETAAPLTTAALED…	MSDGEHLRQGHLSSLALVLNRYGADDDGGGGGPTAYRCKASKANGALASSATTQSVMGTGRTDQDGWRGASSQHPSGRGSQHASAHTVNSAPTLPLPPQPPHMLAAMKIASVAHTTPMPPMKAHGSTCSMWGELHVAAAAAAVEGSVRPNRRDRAGLEENDARLLPLFLPSAPSAAAAAPPGTFRGSNWHRRPCACWRGRCSQVWLRMGSAAQTGHRWLRRCLRGTLEDAEREKGASRRQKRKLGVRGFLLVSIVCIALMVFGVYSCVVRRLRRPHVPSWNGTLSILVQHEDAPRRMRLQYSRKVKWIHLPSWTLRVVPARCEDCLDHDTYVIALQRAVDGLERMQREDNARQRAELQAPHQQQEGHQPDAFGVGSGVAFNVGAHGETAAPLTTAALED…	99.8994	FALSE
NE	LDBPK_020200	Phosphoglycan beta 1	G	C	0/1	106593	MSDGEHLRQGHLSSLALVLNRYGADDDGGGGGPTAYRCKASKANGALASSATTQSVMGTGRTDQDGWRGASSQHPSGRGSQHASAHTVNSAPTLPLPPQPPHMLAAMKIASVAHTTPMPPMKAHGSTCSMWGELHVAAAAAAVEGSVRPNRRDRAGLEENDARLLPLFLPSAPSAAAAAPPSTFRGSNWHRRPCACWRGRCSQVWLRMGSAAQTGHRWLRRCLRGTLEDAEREKGASRRQKRKLGVRGFLLVSIVCIALMVFGVYSCVVRRLRRPHVPSWNGTLSILVQHEDAPRRMRLQYSRKVKWIHLPSWTLRVVPARCEDCLDHDTYVIALQRAVDGLERMQREDNARQRAELQAPHQQQEGHQPDAFGVGSGVAFNVGAHGETAAPLTTAALED…	MSDGEHLRQGHLSSLALVLNRYGADDDGGGGGPTAYRCKASKANGALASSATTQSVMGTGRTDQDGWRGASSQHPSGRGSQHASAHTVNSAPTLPLPPQPPHMLAAMKIASVAHTTPMPPMKAHGSTCSMWGELHVAAGAAAVEGSVRPNRRDRAGLEENDARLLPLFLPSAPSAAAAAPPSTFRGSNWHRRPCACWRGRCSQVWLRMGSAAQTGHRWLRRCLRGTLEDAEREKGASRRQKRKLGVRGFLLVSIVCIALMVFGVYSCVVRRLRRPHVPSWNGTLSILVQHEDAPRRMRLQYSRKVKWIHLPSWTLRVVPARCEDCLDHDTYVIALQRAVDGLERMQREDNARQRAELQAPHQQQEGHQPDAFGVGSGVAFNVGAHGETAAPLTTAALED…	99.8994	FALSE
NE	LDBPK_020270	ABC1 transporter	G	T	1/1	133873	MNRAPLPPAPQGGSAATPAPPGQRSSFASPAMPPSSPRADFVSPSAQRRTEAGAGYYGGLPPAAAAAVPQSDAPYASTGAWGSGARSARCQIPVYTSAFGHPPSQSLSRPCAAPPPPQQRARSHGLEPPRIERELQYRRIAIGPIGWTREVFQPMSTASPASAGAPAVSGGRCPSLQRTRRASTAPPLEACESSLSSTWPMPIDTRQQQVRRDSSGSVATGAITTAMHDVLPGGLTGDRPFTSPPSAVASLSPGEQLPSAALAAEPPQVQSLAPPAATALISTSQAARGPGAGAPGSSRFDVDAPLPLEDRRFARLGAGSCGTDSYTMHSDSTPSSNVTMGFAYADPEGHRNAGNAAANRGGSSSSAMERDVGDFASEYYGSMPTSGLGHDGHSRADDV…	MNRAPLPPAPQGGSAATPAPPGQRSSFASPAMPPSSPRADFVSPSAQRRTEAGAGYYGGLPPAAAAAVPQSDAPYASTGAWGSGARSARCQIPVYTSAFGHPPSQSLSRPCAAPPPPQQRARSHGLEPPRIERELQYRRIAIGPIGWTREVFQPMSTASPASAGAPAVSGGRCPSLQRTRRASTAPPLEACESSLSSTWPMPIDTRQQQVRRDSSGSVATGAITTAMHDVLPGGLTGDRPFTSPPSAVASLSPGEQLPSAALAAEPPQVQSLAPPAATALISTSQAARGPGAGAPGSSRFDVDAPLPLEDRRFARLGAGSCGTDSYTMHSDSTPSSNVTMGFAYADPEGHRNAGNAAANRGGSSSSAMERDVGDFASEYYGSMPTSGLGHDGHSRADDV…	99.9625	FALSE
NE	LDBPK_020270	ABC1 transporter	A	G	1/1	137258	MNRAPLPPAPQGGSAATPAPPGQRSSFASPAMPPSSPRADFVSPSAQRRTEAGAGYYGGLPPAAAAAVPQSDAPYASTGAWGSGARSARCQIPVYTSAFGHPPSQSLSRPCAAPPPPQQRARSHGLEPPRIERELQYRRIAIGPIGWTREVFQPMSTASPASAGAPAVSGGRCPSLQRTRRASTAPPLEACESSLSSTWPMPIDTRQQQVRRDSSGSVATGAITTAMHDVLPGGLTGDRPFTSPPSAVASLSPGEQLPSAALAAEPPQVQSLAPPAATALISTSQAARGPGAGAPGSSRFDVDAPLPLEDRRFARLGAGSCGTDSYTMHSDSTPSSNVTMGFAYADPEGHRNAGNAAANRGGSSSSAMERDVGDFASEYYGSMPTSGLGHDGHSRADDV…	MNRAPLPPAPQGGSAATPAPPGQRSSFASPAMPPSSPRADFVSPSAQRRTEAGAGYYGGLPPAAAAAVPQSDAPYASTGAWGSGARSARCQIPVYTSAFGHPPSQSLSRPCAAPPPPQQRARSHGLEPPRIERELQYRRIAIGPIGWTREVFQPMSTASPASAGAPAVSGGRCPSLQRTRRASTAPPLEACESSLSSTWPMPIDTRQQQVRRDSSGSVATGAITTAMHDVLPGGLTGDRPFTSPPSAVASLSPGEQLPSAALAAEPPQVQSLAPPAATALISTSQAARGPGAGAPGSSRFDVDAPLPLEDRRFARLGAGSCGTDSYTMHSDSTPSSNVTMGFAYADPEGHRNAGNAAANRGGSSSSAMERDVGDFASEYYGSMPTSGLGHDGHSRADDV…	99.9625	FALSE
NE	LDBPK_020270	ABC1 transporter	A	G	1/1	137746	MNRAPLPPAPQGGSAATPAPPGQRSSFASPAMPPSSPRADFVSPSAQRRTEAGAGYYGGLPPAAAAAVPQSDAPYASTGAWGSGARSARCQIPVYTSAFGHPPSQSLSRPCAAPPPPQQRARSHGLEPPRIERELQYRRIAIGPIGWTREVFQPMSTASPASAGAPAVSGGRCPSLQRTRRASTAPPLEACESSLSSTWPMPIDTRQQQVRRDSSGSVATGAITTAMHDVLPGGLTGDRPFTSPPSAVASLSPGEQLPSAALAAEPPQVQSLAPPAATALISTSQAARGPGAGAPGSSRFDVDAPLPLEDRRFARLGAGSCGTDSYTMHSDSTPSSNVTMGFAYADPEGHRNAGNAAANRGGSSSSAMERDVGDFASEYYGSMPTSGLGHDGHSRADDV…	MNRAPLPPAPQGGSAATPAPPGQRSSFASPAMPPSSPRADFVSPSAQRRTEAGAGYYGGLPPAAAAAVPQSDAPYASTGAWGSGARSARCQIPVYTSAFGHPPSQSLSRPCAAPPPPQQRARSHGLEPPRIERELQYRRIAIGPIGWTREVFQPMSTASPASAGAPAVSGGRCPSLQRTRRASTAPPLEACESSLSSTWPMPIDTRQQQVRRDSSGSVATGAITTAMHDVLPGGLTGDRPFTSPPSAVASLSPGEQLPSAALAAEPPQVQSLAPPAATALISTSQAARGPGAGAPGSSRFDVDAPLPLEDRRFARLGAGSCGTDSYTMHSDSTPSSNVTMGFAYADPEGHRNAGNAAANRGGSSSSAMERDVGDFASEYYGSMPTSGLGHDGHSRADDA…	99.9625	FALSE
NE	LDBPK_020270	ABC1 transporter	G	T	1/1	137834	MNRAPLPPAPQGGSAATPAPPGQRSSFASPAMPPSSPRADFVSPSAQRRTEAGAGYYGGLPPAAAAAVPQSDAPYASTGAWGSGARSARCQIPVYTSAFGHPPSQSLSRPCAAPPPPQQRARSHGLEPPRIERELQYRRIAIGPIGWTREVFQPMSTASPASAGAPAVSGGRCPSLQRTRRASTAPPLEACESSLSSTWPMPIDTRQQQVRRDSSGSVATGAITTAMHDVLPGGLTGDRPFTSPPSAVASLSPGEQLPSAALAAEPPQVQSLAPPAATALISTSQAARGPGAGAPGSSRFDVDAPLPLEDRRFARLGAGSCGTDSYTMHSDSTPSSNVTMGFAYADPEGHRNAGNAAANRGGSSSSAMERDVGDFASEYYGSMPTSGLGHDGHSRADDV…	MNRAPLPPAPQGGSAATPAPPGQRSSFASPAMPPSSPRADFVSPSAQRRTEAGAGYYGGLPPAAAAAVPQSDAPYASTGAWGSGARSARCQIPVYTSAFGHPPSQSLSRPCAAPPPPQQRARSHGLEPPRIERELQYRRIAIGPIGWTREVFQPMSTASPASAGAPAVSGGRCPSLQRTRRASTAPPLEACESSLSSTWPMPIDTRQQQVRRDSSGSVATGAITTAMHDVLPGGLTGDRPFTSPPSAVASLSPGEQLPSAALAAEPPQVQSLAPPAATALISTSQAARGPGAGAPGSSRFDVDAPLPLEDRRFARLGAGSCGTDSYTMHSDSTPSSNVTMGFAYADPEGHRNAGNAAANRGGSSSSAMESDVGDFASEYYGSMPTSGLGHDGHSRADDV…	99.9625	FALSE
NE	LDBPK_020290	Ribosomal RNA processing protein	T	C	1/1	146057	MAVVYARRDGRTALELRGKEMRLSDMTAFDGSSWYAQGQTAVMASIHGPTVAKNDEYDTCIVQVRVQHAGVLAPAAGGAEKVLYEERKLEVLTRTDALALGSLLESTLNAVFIRERFPRCVLVVDVVVVRDDGSLPAVALNAVMSALLDAGLPCRTTMAAVCVAVVTHDGGADSTSGPTQDRHSSVDGSSSAGSVYEYLLDPTSAEESLGVGYAAPAPSAAEKAVVTGASSVATSSAVPMPLRGRNAAQSVQDQHRCVSIGVFAFSNPACGGGLLAQLVRSVGSGSAEMRGPGVPVQAYAEMVALAERASAVLFEFFRQCNVAE*	MAVVYARRDGRTALELRGKEMRLSDMTAFDGSSWYAQGQTAVMASIHGPTVAKNDEYDTCIVQVRVQHAGVLAPAAGGAEKVLYEERKLEVLTRTDALALGSLLESTLNAVFIRERFPRCVLVVDVVVVRDDGSLPAVALNAVMSALLDAGLPCRTTMAAVCVAVVTHDGGADSTSGPTQDRHSSVDGSSSAGSVYEYLLDPTSAEESLGVGYAAPAPSAAEKAVVTGASSVATSSAVPMPLRGRNAAQSVQDQHRCVSIGVFAFSNPACGGGLLAQLVRSVGSGSAGMRGPGVPVQAYAEMVALAERASAVLFEFFRQCNVAE*	99.6923	FALSE
NE	LDBPK_020290	Ribosomal RNA processing protein	C	G	0/1	146063	MAVVYARRDGRTALELRGKEMRLSDMTAFDGSSWYAQGQTAVMASIHGPTVAKNDEYDTCIVQVRVQHAGVLAPAAGGAEKVLYEERKLEVLTRTDALALGSLLESTLNAVFIRERFPRCVLVVDVVVVRDDGSLPAVALNAVMSALLDAGLPCRTTMAAVCVAVVTHDGGADSTSGPTQDRHSSVDGSSSAGSVYEYLLDPTSAEESLGVGYAAPAPSAAEKAVVTGASSVATSSAVPMPLRGRNAAQSVQDQHRCVSIGVFAFSNPACGGGLLAQLVRSVGSGSAEMRGPGVPVQAYAEMVALAERASAVLFEFFRQCNVAE*	MAVVYARRDGRTALELRGKEMRLSDMTAFDGSSWYAQGQTAVMASIHGPTVAKNDEYDTCIVQVRVQHAGVLAPAAGGAEKVLYEERKLEVLTRTDALALGSLLESTLNAVFIRERFPRCVLVVDVVVVRDDGSLPAVALNAVMSALLDAGLPCRTTMAAVCVAVVTHDGGADSTSGPTQDRHSSVDGSSSAGSVYEYLLDPTSAEESLGVGYAAPAPSAAEKAVVTGASSVATSSAVPMPLRGRNAAQSVQDQHRCVSIGVFAFSNPACGGGLLAQLVRSVGSGTAEMRGPGVPVQAYAEMVALAERASAVLFEFFRQCNVAE*	99.6923	FALSE
NE	LDBPK_020300	Glycosyl transferase	A	G	1/1	147790	MKRRTGERHPDAAAVRSVSSGGGGEMACVSARVPTTPFLDEAHHHNHGEEREDETEVTCVRAGAGIVFFSATPPAAPSSCLWRRCLRLPSVCPSLLSSLCAARRGWTRLLSSRPVRSVASRSSALASAPPWCASLARAAASRLCMSDGPQAVREDAENHEACGTQAVKGTGRRHRSGQRRRHQTRATLLTRLLRRAAFIGASSVALLVLSGMLLDVVVGVTFRVLGSVLSGGGLDQLEELQAPWLDCDCAGEDLIGDVTLADTVSPYVAQTLERRLGVVTVATDAGCSICVPSAVRISAAGELVVVEDDESSSLHVLSRLRPMAPLVRAAQALMAYGYDALADVAAVLYPKLAMMVMWCRHAHGVSVERHRVSQLRQRQNRGVAGGAVAHALTDAPLSP…	MKRRTGERHPDAAAVRSVSSGGGGEMACVSARVPTTPFLDEAHHHNHGEEREDETEVTCVRAGAGIVFFSATPPAAPSSCLWRRCLRLPSVCPSLLSSLCAARRGWTRLLSSRPVRSVASRSSALASAPPWCASLARAAASRLCMSDGPQAVREDAENHEACGTQAVKGTGRRHRSGQRRRHQTRATLLTRLLRRAAFIGASSVALLVLSGMLLDVVVGVTFRVLGSVLSGGGLDQLEELQAPWLDCDCAGEDLIGDVTLADTVSPYVAQTLERRLGVVTVATDAGCSICVPSAVRISAAGELVVVEDDESSSLHVLSRLRPMAPLVRAAQALMAYGYDALADVAAVLYPKLAMMVMWCRHAHGVSVERHRVSQLRQRQNRGVAGGAVAHALTDAPLSP…	99.9351	FALSE
NE	LDBPK_020300	Glycosyl transferase	C	T	1/1	148210	MKRRTGERHPDAAAVRSVSSGGGGEMACVSARVPTTPFLDEAHHHNHGEEREDETEVTCVRAGAGIVFFSATPPAAPSSCLWRRCLRLPSVCPSLLSSLCAARRGWTRLLSSRPVRSVASRSSALASAPPWCASLARAAASRLCMSDGPQAVREDAENHEACGTQAVKGTGRRHRSGQRRRHQTRATLLTRLLRRAAFIGASSVALLVLSGMLLDVVVGVTFRVLGSVLSGGGLDQLEELQAPWLDCDCAGEDLIGDVTLADTVSPYVAQTLERRLGVVTVATDAGCSICVPSAVRISAAGELVVVEDDESSSLHVLSRLRPMAPLVRAAQALMAYGYDALADVAAVLYPKLAMMVMWCRHAHGVSVERHRVSQLRQRQNRGVAGGAVAHALTDAPLSP…	MKRRTGERHPDAAAVRSVSSGGGGEMACVSARVPTTPFLDEAHHHNHGEEREDETEVTCVRAGAGIVFFSATPPAAPSSCLWRRCLRLPSVCPSLLSSLCAARRGWTRLLSSRPVRSVASRSSALASAPPWCASLARAAASRLCMSDGPQAVREDAENHEACGTQAVKGTGRRHRSGQRRRHQTRATLLTRLLRRAAFIGASSVALLVLSGMLLDVVVGVTFRVLGSVLSGGGLDQLEELQAPWLDCDCAGEDLIGDVTLADTVSPYVAQTLERRLGVVTVATDAGCSICVPSAVRISAAGELVVVEDDESSSLHVLSRLRPMAPLVRAAQALMAYGYDALADVAAVLYPKLAMMVMWCRHAHGVSVERHRVSQLRQRQNRGVAGGAVAHALTDAPLSP…	99.9351	FALSE
NE	LDBPK_020300	Glycosyl transferase	C	T	1/1	148427	MKRRTGERHPDAAAVRSVSSGGGGEMACVSARVPTTPFLDEAHHHNHGEEREDETEVTCVRAGAGIVFFSATPPAAPSSCLWRRCLRLPSVCPSLLSSLCAARRGWTRLLSSRPVRSVASRSSALASAPPWCASLARAAASRLCMSDGPQAVREDAENHEACGTQAVKGTGRRHRSGQRRRHQTRATLLTRLLRRAAFIGASSVALLVLSGMLLDVVVGVTFRVLGSVLSGGGLDQLEELQAPWLDCDCAGEDLIGDVTLADTVSPYVAQTLERRLGVVTVATDAGCSICVPSAVRISAAGELVVVEDDESSSLHVLSRLRPMAPLVRAAQALMAYGYDALADVAAVLYPKLAMMVMWCRHAHGVSVERHRVSQLRQRQNRGVAGGAVAHALTDAPLSP…	MKRRTGERHPDAAAVRSVSSGGGGEMACVSARVPTTPFLDEAHHHNHGEEREDETEVTCVRAGAGIVFFSATPPAAPSSCLWRRCLRLPSVCPSLLSSLCAARRGWTRLLSSRPVRSVASRSSALASAPPWCASLARAAASRLCMSDGPQAVREDAENHEACGTQAVKGTGRRHRSGQRRRHQTRATLLTRLLRRAAFIGASSVALLVLSGMLLDVVVGVTFRVLGSVLSGGGLDQLEELQAPWLDCDCAGEDLIGDVTLADTVSPYVAQTLERRLGVVTVATDAGCSICVPSAVRISAAGELVVVEDDESSSLHVLSRLRPMAPLVRAAQALMAYGYDALADVAAVLYPKLAMMVMWCRHAHGVSVERHRVSQLRQRQNRGVAGGAVAHALTDAPLSP…	99.9351	FALSE
NE	LDBPK_020300	Glycosyl transferase	G	C	1/1	151670	MKRRTGERHPDAAAVRSVSSGGGGEMACVSARVPTTPFLDEAHHHNHGEEREDETEVTCVRAGAGIVFFSATPPAAPSSCLWRRCLRLPSVCPSLLSSLCAARRGWTRLLSSRPVRSVASRSSALASAPPWCASLARAAASRLCMSDGPQAVREDAENHEACGTQAVKGTGRRHRSGQRRRHQTRATLLTRLLRRAAFIGASSVALLVLSGMLLDVVVGVTFRVLGSVLSGGGLDQLEELQAPWLDCDCAGEDLIGDVTLADTVSPYVAQTLERRLGVVTVATDAGCSICVPSAVRISAAGELVVVEDDESSSLHVLSRLRPMAPLVRAAQALMAYGYDALADVAAVLYPKLAMMVMWCRHAHGVSVERHRVSQLRQRQNRGVAGGAVAHALTDAPLSP…	MKRRTGERHPDAAAVRSVSSGGGGEMACVSARVPTTPFLDEAHHHNHGEEREDETEVTCVRAGAGIVFFSATPPAAPSSCLWRRCLRLPSVCPSLLSSLCAARRGWTRLLSSRPVRSVASRSSALASAPPWCASLARAAASRLCMSDGPQAVREDAENHEACGTQAVKGTGRRHRSGQRRRHETRATLLTRLLRRAAFIGASSVALLVLSGMLLDVVVGVTFRVLGSVLSGGGLDQLEELQAPWLDCDCAGEDLIGDVTLADTVSPYVAQTLERRLGVVTVATDAGCSICVPSAVRISAAGELVVVEDDESSSLHVLSRLRPMAPLVRAAQALMAYGYDALADVAAVLYPKLAMMVMWCRHAHGVSVERHRVSQLRQRQNRGVAGGAVAHALTDAPLSP…	99.9351	FALSE
NE	LDBPK_020380	RNA-editing complex protein MP81	C	T	1/1	175714	MVGKRGGDGGRAGDGALALARSRVRSARLRLPYTSSSSWMHITFFAALPLCPSVLHSLTHTHTRMHMHACILAKGDQCCRSDARRVPR*	MVGKRGGDGGRAGDGALALARSRVRSARLRLPYTSSSSWMHITFFAALPLCPSVLHSLTHTHTRMHIHACILAKGDQCCRSDARRVPR*	98.8764	FALSE
NE	LDBPK_020380	RNA-editing complex protein MP81	A	G	1/1	175715	MVGKRGGDGGRAGDGALALARSRVRSARLRLPYTSSSSWMHITFFAALPLCPSVLHSLTHTHTRMHMHACILAKGDQCCRSDARRVPR*	MVGKRGGDGGRAGDGALALARSRVRSARLRLPYTSSSSWMHITFFAALPLCPSVLHSLTHTHTRMHTHACILAKGDQCCRSDARRVPR*	98.8764	FALSE
NE	LDBPK_020380	RNA-editing complex protein MP81	C	T	1/1	175720	MVGKRGGDGGRAGDGALALARSRVRSARLRLPYTSSSSWMHITFFAALPLCPSVLHSLTHTHTRMHMHACILAKGDQCCRSDARRVPR*	MVGKRGGDGGRAGDGALALARSRVRSARLRLPYTSSSSWMHITFFAALPLCPSVLHSLTHTHTRIHMHACILAKGDQCCRSDARRVPR*	98.8764	FALSE
NE	LDBPK_020380	RNA-editing complex protein MP81	A	G	1/1	175721	MVGKRGGDGGRAGDGALALARSRVRSARLRLPYTSSSSWMHITFFAALPLCPSVLHSLTHTHTRMHMHACILAKGDQCCRSDARRVPR*	MVGKRGGDGGRAGDGALALARSRVRSARLRLPYTSSSSWMHITFFAALPLCPSVLHSLTHTHTRTHMHACILAKGDQCCRSDARRVPR*	98.8764	FALSE
NE	LDBPK_020380	RNA-editing complex protein MP81	C	T	1/1	175724	MVGKRGGDGGRAGDGALALARSRVRSARLRLPYTSSSSWMHITFFAALPLCPSVLHSLTHTHTRMHMHACILAKGDQCCRSDARRVPR*	MVGKRGGDGGRAGDGALALARSRVRSARLRLPYTSSSSWMHITFFAALPLCPSVLHSLTHTHTHMHMHACILAKGDQCCRSDARRVPR*	98.8764	FALSE
NE	LDBPK_020400	Rhomboid-like protein	C	G	1/1	185277	MVRADPICTAIHFAPILVLLTVHCSSGRWPTDADCAERVMRYGFSVALCAERPASVLTHLFVHISSKHLLSNVFSFAATLAEFGDVAGSAAEGAVTRRRVTSRDDEEPSASGGAAGSSAAHRMASEMRAILGQRSRVQACVRSAGALFVWAVGGAAGGLCCQMLYNNFTLALRRQCAARAAAAVADAKRKATWGASDGRILASLSRVAEALRQRAEACNSMLAVSAQEAVNDAMLMCGASAGICALSGFSAAYYGRFITAFCLVVPEALLLTKDLINRYIALLAPSLGATDYAAEAERRALRSTWRILVPVQSVGHAAHVGGFMVGLGMGYCWLWVRKCRRLRLAQSRRRAAQWLPRPGMQTYVHARSRF*	MVRADPICTAIHFAPILVLLTVHCSSGRWPTDADCAERVMRYGFSVALCAERPASVLTHLFVHISSKHLLSNVFSFAATLAEFGDVAGSAAEGAVTRRRVTSRDDEEPSASGGAAGSSAAHRMASEMRAILGQRSRVQACVRSAGALFVWAVGGAAGGLCCQMLYNNFTLALRRQCAARAAAAVADAKRKATWGASDGRILASLSRVAEALRQRAEACNSMLAVSAQEAVNDAMLMCGASAGICALSGFSAAYYGRFITAFCLVVPEALLLTKDLINRYIALLAPSLGATDYAAEAERRALRSTWRILVPVQSVGHAAHVGGFMVGLGMGYCWLWVRKCRRLRLAQSRRRAAQWLPRPGMQTYVHARSPF*	99.7305	FALSE
NE	LDBPK_020400	Rhomboid-like protein	A	G	1/1	185451	MVRADPICTAIHFAPILVLLTVHCSSGRWPTDADCAERVMRYGFSVALCAERPASVLTHLFVHISSKHLLSNVFSFAATLAEFGDVAGSAAEGAVTRRRVTSRDDEEPSASGGAAGSSAAHRMASEMRAILGQRSRVQACVRSAGALFVWAVGGAAGGLCCQMLYNNFTLALRRQCAARAAAAVADAKRKATWGASDGRILASLSRVAEALRQRAEACNSMLAVSAQEAVNDAMLMCGASAGICALSGFSAAYYGRFITAFCLVVPEALLLTKDLINRYIALLAPSLGATDYAAEAERRALRSTWRILVPVQSVGHAAHVGGFMVGLGMGYCWLWVRKCRRLRLAQSRRRAAQWLPRPGMQTYVHARSRF*	MVRADPICTAIHFAPILVLLTVHCSSGRWPTDADCAERVMRYGFSVALCAERPASVLTHLFVHISSKHLLSNVFSFAATLAEFGDVAGSAAEGAVTRRRVTSRDDEEPSASGGAAGSSAAHRMASEMRAILGQRSRVQACVRSAGALFVWAVGGAAGGLCCQMLYNNFTLALRRQCAARAAAAVADAKRKATWGASDGRILASLSRVAEALRQRAEACNSMLAVSAQEAVNDAMLMCGASAGICALSGFSAAYYGRFITAFCLVVPEALLLTKDLINRYIALLAPSLGATDYAAEAERRALRSTWRILVPAQSVGHAAHVGGFMVGLGMGYCWLWVRKCRRLRLAQSRRRAAQWLPRPGMQTYVHARSRF*	99.7305	FALSE
NE	LDBPK_020570	ARP2/3 complex subunit	G	A	1/1	285044	MALAKQPYYDCVERTLLAALCLQSFASDVTEGCAVPEVEQVPLDAGTGAPPSSFLVHRATADAALRCHALRLQWSSGDECLIEGSCDSTRVSFWFAAEHQPDDALSAQLLSEYIAFFCSHGAATGALPILRCIPVRRTSAGKPAADAAGQTTYDVSFLVLAEHVYKYGRQRLARSILTFVQEVEAAVANLKVSLNARRRAAAQAFFALPE*	MALAKQPYYDCVERTLLAALCLQSFASDVTEGCAVPEVEQVPLDAGTGAPPSSFLVHRATADAALRCHALRLQWSSGDECLIEGSCDSTRVSFWFAAEHQPDDALSAQLLSEYIAFFCSHGAATGALPILRCIPVRRTSAGKPAADTAGQTTYDVSFLVLAEHVYKYGRQRLARSILTFVQEVEAAVANLKVSLNARRRAAAQAFFALPE*	99.5261	FALSE
NE	LDBPK_020570	ARP2/3 complex subunit	C	A	1/1	285045	MALAKQPYYDCVERTLLAALCLQSFASDVTEGCAVPEVEQVPLDAGTGAPPSSFLVHRATADAALRCHALRLQWSSGDECLIEGSCDSTRVSFWFAAEHQPDDALSAQLLSEYIAFFCSHGAATGALPILRCIPVRRTSAGKPAADAAGQTTYDVSFLVLAEHVYKYGRQRLARSILTFVQEVEAAVANLKVSLNARRRAAAQAFFALPE*	MALAKQPYYDCVERTLLAALCLQSFASDVTEGCAVPEVEQVPLDAGTGAPPSSFLVHRATADAALRCHALRLQWSSGDECLIEGSCDSTRVSFWFAAEHQPDDALSAQLLSEYIAFFCSHGAATGALPILRCIPVRRTSAGKPAADEAGQTTYDVSFLVLAEHVYKYGRQRLARSILTFVQEVEAAVANLKVSLNARRRAAAQAFFALPE*	99.5261	FALSE
NE	LDBPK_020600	Gamma-glutamyl phosphate reductase-like protein	C	G	1/1	291953	MLRLSASRRSVQNILHDIQAAVESRSVMATSSFAQRRSFLVALSEELHRNSEHIIRANRRDCDLFGQQQQQRGTPSVTIPPTLPSTSAVASLQPSSSLHGGPAGYPPFLGHPGHRVGDAQGVSVAAGNHATATPALNAVEGSGASSPRRQSSLDYVASASLAGSLDRSGAGGTAAGGRVAASPAGAGPALGETAAGSRETSTSGTAAPVSPSRWAARASSASLQLVPTAVSGHATRTEAGGGGGHLLITPDNHFLISPLRLDKLHTTIEYLLCQPDPIAIPPSCWLHDSAEGGSGAAANSLRGQGSSGAASGHNAPPPPSAGGPHAGCGRCTRRTDRLEVYELSVPLGMVGILSRFRPRISIDAVAMGLFAGNTVLVDGGVSLYNTNMALMSSVRRALT…	MLRLSASRRSVQNILHDIQAAVESRSVMATSSFAQRRSFLVALSEELHRNSEHIIRANRRDCDLFGQQQQQRGTPSVTIPPRLPSTSAVASLQPSSSLHGGPAGYPPFLGHPGHRVGDAQGVSVAAGNHATATPALNAVEGSGASSPRRQSSLDYVASASLAGSLDRSGAGGTAAGGRVAASPAGAGPALGETAAGSRETSTSGTAAPVSPSRWAARASSASLQLVPTAVSGHATRTEAGGGGGHLLITPDNHFLISPLRLDKLHTTIEYLLCQPDPIAIPPSCWLHDSAEGGSGAAANSLRGQGSSGAASGHNAPPPPSAGGPHAGCGRCTRRTDRLEVYELSVPLGMVGILSRFRPRISIDAVAMGLFAGNTVLVDGGVSLYNTNMALMSSVRRALT…	99.8485	FALSE
NE	LDBPK_020600	Gamma-glutamyl phosphate reductase-like protein	G	C	1/1	292384	MLRLSASRRSVQNILHDIQAAVESRSVMATSSFAQRRSFLVALSEELHRNSEHIIRANRRDCDLFGQQQQQRGTPSVTIPPTLPSTSAVASLQPSSSLHGGPAGYPPFLGHPGHRVGDAQGVSVAAGNHATATPALNAVEGSGASSPRRQSSLDYVASASLAGSLDRSGAGGTAAGGRVAASPAGAGPALGETAAGSRETSTSGTAAPVSPSRWAARASSASLQLVPTAVSGHATRTEAGGGGGHLLITPDNHFLISPLRLDKLHTTIEYLLCQPDPIAIPPSCWLHDSAEGGSGAAANSLRGQGSSGAASGHNAPPPPSAGGPHAGCGRCTRRTDRLEVYELSVPLGMVGILSRFRPRISIDAVAMGLFAGNTVLVDGGVSLYNTNMALMSSVRRALT…	MLRLSASRRSVQNILHDIQAAVESRSVMATSSFAQRRSFLVALSEELHRNSEHIIRANRRDCDLFGQQQQQRGTPSVTIPPTLPSTSAVASLQPSSSLHGGPAGYPPFLGHPGHRVGDAQGVSVAAGNHATATPALNAVEGSGASSPRRQSSLDYVASASLAGSLDRSGAGGTAAGGRVAASPAGAGPALGETAAGSRETSTSGTAAPVSPSRWAARASSASLQLLPTAVSGHATRTEAGGGGGHLLITPDNHFLISPLRLDKLHTTIEYLLCQPDPIAIPPSCWLHDSAEGGSGAAANSLRGQGSSGAASGHNAPPPPSAGGPHAGCGRCTRRTDRLEVYELSVPLGMVGILSRFRPRISIDAVAMGLFAGNTVLVDGGVSLYNTNMALMSSVRRALT…	99.8485	FALSE
NE	LDBPK_020600	Gamma-glutamyl phosphate reductase-like protein	C	T	1/1	292655	MLRLSASRRSVQNILHDIQAAVESRSVMATSSFAQRRSFLVALSEELHRNSEHIIRANRRDCDLFGQQQQQRGTPSVTIPPTLPSTSAVASLQPSSSLHGGPAGYPPFLGHPGHRVGDAQGVSVAAGNHATATPALNAVEGSGASSPRRQSSLDYVASASLAGSLDRSGAGGTAAGGRVAASPAGAGPALGETAAGSRETSTSGTAAPVSPSRWAARASSASLQLVPTAVSGHATRTEAGGGGGHLLITPDNHFLISPLRLDKLHTTIEYLLCQPDPIAIPPSCWLHDSAEGGSGAAANSLRGQGSSGAASGHNAPPPPSAGGPHAGCGRCTRRTDRLEVYELSVPLGMVGILSRFRPRISIDAVAMGLFAGNTVLVDGGVSLYNTNMALMSSVRRALT…	MLRLSASRRSVQNILHDIQAAVESRSVMATSSFAQRRSFLVALSEELHRNSEHIIRANRRDCDLFGQQQQQRGTPSVTIPPTLPSTSAVASLQPSSSLHGGPAGYPPFLGHPGHRVGDAQGVSVAAGNHATATPALNAVEGSGASSPRRQSSLDYVASASLAGSLDRSGAGGTAAGGRVAASPAGAGPALGETAAGSRETSTSGTAAPVSPSRWAARASSASLQLVPTAVSGHATRTEAGGGGGHLLITPDNHFLISPLRLDKLHTTIEYLLCQPDPIAIPPSCWLHDSAEGGSGAAANSLRGQGSSGAASGHNALPPPSAGGPHAGCGRCTRRTDRLEVYELSVPLGMVGILSRFRPRISIDAVAMGLFAGNTVLVDGGVSLYNTNMALMSSVRRALT…	99.8485	FALSE
NE	LDBPK_020600	Gamma-glutamyl phosphate reductase-like protein	G	A	1/1	292709	MLRLSASRRSVQNILHDIQAAVESRSVMATSSFAQRRSFLVALSEELHRNSEHIIRANRRDCDLFGQQQQQRGTPSVTIPPTLPSTSAVASLQPSSSLHGGPAGYPPFLGHPGHRVGDAQGVSVAAGNHATATPALNAVEGSGASSPRRQSSLDYVASASLAGSLDRSGAGGTAAGGRVAASPAGAGPALGETAAGSRETSTSGTAAPVSPSRWAARASSASLQLVPTAVSGHATRTEAGGGGGHLLITPDNHFLISPLRLDKLHTTIEYLLCQPDPIAIPPSCWLHDSAEGGSGAAANSLRGQGSSGAASGHNAPPPPSAGGPHAGCGRCTRRTDRLEVYELSVPLGMVGILSRFRPRISIDAVAMGLFAGNTVLVDGGVSLYNTNMALMSSVRRALT…	MLRLSASRRSVQNILHDIQAAVESRSVMATSSFAQRRSFLVALSEELHRNSEHIIRANRRDCDLFGQQQQQRGTPSVTIPPTLPSTSAVASLQPSSSLHGGPAGYPPFLGHPGHRVGDAQGVSVAAGNHATATPALNAVEGSGASSPRRQSSLDYVASASLAGSLDRSGAGGTAAGGRVAASPAGAGPALGETAAGSRETSTSGTAAPVSPSRWAARASSASLQLVPTAVSGHATRTEAGGGGGHLLITPDNHFLISPLRLDKLHTTIEYLLCQPDPIAIPPSCWLHDSAEGGSGAAANSLRGQGSSGAASGHNAPPPPSAGGPHAGCGRCTRQTDRLEVYELSVPLGMVGILSRFRPRISIDAVAMGLFAGNTVLVDGGVSLYNTNMALMSSVRRALT…	99.8485	FALSE
NE	LDBPK_020700	Dehydrogenase/oxidoreductase-like protein	A	C	0/1	322612	MGALRDTTVQSACCAREDAAPLMRESLALELIPFNTCVNVRHLGTGNTPMGEHLTPATHQQPENLGKALPIGRLQHPHVITEPVSFFTSDRTSCMLGADAKRRRQLHSEISPVGGASKFQSSTETGRREMGGDVCARVGAQAYPPSSSSPHAPALHCLIYRRDTAVRVCFFFSIPSTIAIG*	MGALRDTTVQSACCAREDAAPLMRASLALELIPFNTCVNVRHLGTGNTPMGEHLTPATHQQPENLGKALPIGRLQHPHVITEPVSFFTSDRTSCMLGADAKRRRQLHSEISPVGGASKFQSSTETGRREMGGDVCARVGAQAYPPSSSSPHAPALHCLIYRRDTAVRVCFFFSIPSTIAIG*	99.4505	FALSE
NE	LDBPK_020700	Dehydrogenase/oxidoreductase-like protein	C	T	0/1	322645	MGALRDTTVQSACCAREDAAPLMRESLALELIPFNTCVNVRHLGTGNTPMGEHLTPATHQQPENLGKALPIGRLQHPHVITEPVSFFTSDRTSCMLGADAKRRRQLHSEISPVGGASKFQSSTETGRREMGGDVCARVGAQAYPPSSSSPHAPALHCLIYRRDTAVRVCFFFSIPSTIAIG*	MGALRDTTVQSACCAREDAAPLMRESLALELIPFNICVNVRHLGTGNTPMGEHLTPATHQQPENLGKALPIGRLQHPHVITEPVSFFTSDRTSCMLGADAKRRRQLHSEISPVGGASKFQSSTETGRREMGGDVCARVGAQAYPPSSSSPHAPALHCLIYRRDTAVRVCFFFSIPSTIAIG*	99.4505	FALSE
NE	LDBPK_020700	Dehydrogenase/oxidoreductase-like protein	A	G	0/1	322654	MGALRDTTVQSACCAREDAAPLMRESLALELIPFNTCVNVRHLGTGNTPMGEHLTPATHQQPENLGKALPIGRLQHPHVITEPVSFFTSDRTSCMLGADAKRRRQLHSEISPVGGASKFQSSTETGRREMGGDVCARVGAQAYPPSSSSPHAPALHCLIYRRDTAVRVCFFFSIPSTIAIG*	MGALRDTTVQSACCAREDAAPLMRESLALELIPFNTCVSVRHLGTGNTPMGEHLTPATHQQPENLGKALPIGRLQHPHVITEPVSFFTSDRTSCMLGADAKRRRQLHSEISPVGGASKFQSSTETGRREMGGDVCARVGAQAYPPSSSSPHAPALHCLIYRRDTAVRVCFFFSIPSTIAIG*	99.4505	FALSE
NE	LDBPK_030030	D-3-phosphoglycerate dehydrogenase-like protein	C	A	1/1	7254	MPGLIDPPYHALLLEGVNPAAKELLEAKGCIVEYIPNALPPEALLEKIKDVHFLGIRSKTQVTQALLDAAPKLLAIGCFCIGTNQVDLNYANKRGVAVFNSPFANTRSVAELVIGEIISLSRKITQRSEEVHRGVWNKTHVGCYEVRGKTVGIVGYGHIGSQVGVLAEALGMNVIFYDVVPTLAIGNATKFTHINDLLTFSDFVTLHVPETDVTKGMIGEEQIQLMKKGSYLINASRGTVVDLEALAKALREGHLAGAAIDVYPEEPGSNKELHKTPLQGIPNVILTPHVGGSTCEAQEAIGVEVGMALAQFVTSGVTAGAVNFPHLVPPPVEKSNFRLTNVHANVPGALNEINKIAVDLGCNIGMQFLSTSKAIGYLIMDVDKDVATELRKRISALKY…	MPGLIDPPYHALLLEGVNPAAKELLEAKGCIVEYIPNALPPEALLEKIKDVHFLGIRSKTQVTQAILDAAPKLLAIGCFCIGTNQVDLNYANKRGVAVFNSPFANTRSVAELVIGEIISLSRKITQRSEEVHRGVWNKTHVGCYEVRGKTVGIVGYGHIGSQVGVLAEALGMNVIFYDVVPTLAIGNATKFTHINDLLTFSDFVTLHVPETDVTKGMIGEEQIQLMKKGSYLINASRGTVVDLEALAKALREGHLAGAAIDVYPEEPGSNKELHKTPLQGIPNVILTPHVGGSTCEAQEAIGVEVGMALAQFVTSGVTAGAVNFPHLVPPPVEKSNFRLTNVHANVPGALNEINKIAVDLGCNIGMQFLSTSKAIGYLIMDVDKDVATELRKRISALKY…	99.7549	FALSE
NE	LDBPK_030220	Long chain fatty Acyl CoA synthetase	G	A	0/1	55814	MGGAVSFCLQKLNKVSEVEYAPYKEYAAYGEQSVPVKGSDDSGRSMIYRMSNTSEEELKRLRNEWYAGGSCLSVLENLCKERGKRTCLAYRKLKTIEKNETTTSDGRKKVLETYVFEPGQKTMSYARFWQNIVNFGRGLHEIGLTKGNTVSVYEETRWQWLCTMYSCWSQGLLVSTVYANLGEDALQYALDETQCNAIVCNGSKVKDVLTMFKVIEAPKGTKVIYLDELPPSVTSEEYELYAWSDVMARGKNSEANCRIPSGAESKDELALIMYTSGTTGNPKGVMHTHGSLYCGCMTISQRINDLLGEMKEQEWYCSYLPLAHIMELAVTSVLMMRGVIIGYGSPRTLMDTFAKPYGDLTAYRPFVFVAVPRVFDSMRRAVEDKLPPPGSMKRKIFDK…	MGGAVSFCLQKLNKVSEVEYAPYKEYAAYGEQSVPVKGSDDSGRSMIYRMSNTSEEELKRLRNEWYAGDSCLSVLENLCKERGKRTCLAYRKLKTIEKNETTTSDGRKKVLETYVFEPGQKTMSYARFWQNIVNFGRGLHEIGLTKGNTVSVYEETRWQWLCTMYSCWSQGLLVSTVYANLGEDALQYALDETQCNAIVCNGSKVKDVLTMFKVIEAPKGTKVIYLDELPPSVTSEEYELYAWSDVMARGKNSEANCRIPSGAESKDELALIMYTSGTTGNPKGVMHTHGSLYCGCMTISQRINDLLGEMKEQEWYCSYLPLAHIMELAVTSVLMMRGVIIGYGSPRTLMDTFAKPYGDLTAYRPFVFVAVPRVFDSMRRAVEDKLPPPGSMKRKIFDK…	99.8582	FALSE
NE	LDBPK_030220	Long chain fatty Acyl CoA synthetase	A	G	1/1	56374	MGGAVSFCLQKLNKVSEVEYAPYKEYAAYGEQSVPVKGSDDSGRSMIYRMSNTSEEELKRLRNEWYAGGSCLSVLENLCKERGKRTCLAYRKLKTIEKNETTTSDGRKKVLETYVFEPGQKTMSYARFWQNIVNFGRGLHEIGLTKGNTVSVYEETRWQWLCTMYSCWSQGLLVSTVYANLGEDALQYALDETQCNAIVCNGSKVKDVLTMFKVIEAPKGTKVIYLDELPPSVTSEEYELYAWSDVMARGKNSEANCRIPSGAESKDELALIMYTSGTTGNPKGVMHTHGSLYCGCMTISQRINDLLGEMKEQEWYCSYLPLAHIMELAVTSVLMMRGVIIGYGSPRTLMDTFAKPYGDLTAYRPFVFVAVPRVFDSMRRAVEDKLPPPGSMKRKIFDK…	MGGAVSFCLQKLNKVSEVEYAPYKEYAAYGEQSVPVKGSDDSGRSMIYRMSNTSEEELKRLRNEWYAGGSCLSVLENLCKERGKRTCLAYRKLKTIEKNETTTSDGRKKVLETYVFEPGQKTMSYARFWQNIVNFGRGLHEIGLTKGNTVSVYEETRWQWLCTMYSCWSQGLLVSTVYANLGEDALQYALDETQCNAIVCNGSKVKDVLTMFKVIEAPKGTKVIYLDELPPSVTSEEYELYAWSDVMARGKNSEADCRIPSGAESKDELALIMYTSGTTGNPKGVMHTHGSLYCGCMTISQRINDLLGEMKEQEWYCSYLPLAHIMELAVTSVLMMRGVIIGYGSPRTLMDTFAKPYGDLTAYRPFVFVAVPRVFDSMRRAVEDKLPPPGSMKRKIFDK…	99.8582	FALSE
NE	LDBPK_030220	Long chain fatty Acyl CoA synthetase	A	G	1/1	57716	MGGAVSFCLQKLNKVSEVEYAPYKEYAAYGEQSVPVKGSDDSGRSMIYRMSNTSEEELKRLRNEWYAGGSCLSVLENLCKERGKRTCLAYRKLKTIEKNETTTSDGRKKVLETYVFEPGQKTMSYARFWQNIVNFGRGLHEIGLTKGNTVSVYEETRWQWLCTMYSCWSQGLLVSTVYANLGEDALQYALDETQCNAIVCNGSKVKDVLTMFKVIEAPKGTKVIYLDELPPSVTSEEYELYAWSDVMARGKNSEANCRIPSGAESKDELALIMYTSGTTGNPKGVMHTHGSLYCGCMTISQRINDLLGEMKEQEWYCSYLPLAHIMELAVTSVLMMRGVIIGYGSPRTLMDTFAKPYGDLTAYRPFVFVAVPRVFDSMRRAVEDKLPPPGSMKRKIFDK…	MGGAVSFCLQKLNKVSEVEYAPYKEYAAYGEQSVPVKGSDDSGRSMIYRMSNTSEEELKRLRNEWYAGGSCLSVLENLCKERGKRTCLAYRKLKTIEKNETTTSDGRKKVLETYVFEPGQKTMSYARFWQNIVNFGRGLHEIGLTKGNTVSVYEETRWQWLCTMYSCWSQGLLVSTVYANLGEDALQYALDETQCNAIVCNGSKVKDVLTMFKVIEAPKGTKVIYLDELPPSVTSEEYELYAWSDVMARGKNSEANCRIPSGAESKDELALIMYTSGTTGNPKGVMHTHGSLYCGCMTISQRINDLLGEMKEQEWYCSYLPLAHIMELAVTSVLMMRGVIIGYGSPRTLMDTFAKPYGDLTAYRPFVFVAVPRVFDSMRRAVEDKLPPPGSMKRKIFDK…	99.8582	FALSE
NE	LDBPK_030330	Protein kinase	G	A	1/1	100586	MLPADDELAASEGSSHRQRQPRCRSGIEGDSTSSSRNDAGNSVNSGSRSSSGGGDRGATARGPFVDMEGSSGEANVPIGRTLSDDGQPQNARPRSEDPPAMASLLSRHCLDDAVAVDTVEGGDSTDNVDDVRPGSPFLHRRNRLRGPPNATVMAPDAASRRAAGSRRSSKVDLLEAQEDPPMLSSRQRLLRPVSSDSIVFSIVSSNSSGDELDGQGSEAARARLHAGDGDDVSSLLPSTSALSGPASSNALLCPRTVYDADENGSGTGKDGVESGADSMHSSPVAVTLWGVDRDLRRKRIKKVSHYILGPLLGEGSYGVVRDCIDLNTDNADRRFSRCAIKIINGNYAKLDTSAAKPSKASSTSAAATEDGTDGGARAGTRGTLKRTSGIQYRREEDLK…	MLPADDELAASEGSSHRQRQPRCRSGIEGDSTSSSRNDAGNSVNSGSRSSSGGGDRGATARGPFVDMEGSSGEANVPIGRTLSDDGQPQNARPRSEDPPAMASLLSRHCLDDAVAVDTVEGGDSTDNVDDVRPGSPFLHRRNRLRGPPNATVMAPDAASRRAAGSRRSSKVDLLEAQEDPPMLSSRQRLLRPVSSDSIVFSIVSSNSSGDELDGQGSEAARARLHAGDGDDVSSLLPSTSALSGPASSNALLCPRTVYDADENGSGTGKDGVESGADSMHSSPVAVTLWGVDRDLRRKRIKKVSHYILGPLLGEGSYGVVRDCIDLNTDNADRRFSRCAIKIINGNYAKLDTSAAKPSKASSTSAAATEDGTDGGARAGTRGTLKRTSGIQYRREEDLK…	99.9313	FALSE
NE	LDBPK_030330	Protein kinase	G	C	1/1	101587	MLPADDELAASEGSSHRQRQPRCRSGIEGDSTSSSRNDAGNSVNSGSRSSSGGGDRGATARGPFVDMEGSSGEANVPIGRTLSDDGQPQNARPRSEDPPAMASLLSRHCLDDAVAVDTVEGGDSTDNVDDVRPGSPFLHRRNRLRGPPNATVMAPDAASRRAAGSRRSSKVDLLEAQEDPPMLSSRQRLLRPVSSDSIVFSIVSSNSSGDELDGQGSEAARARLHAGDGDDVSSLLPSTSALSGPASSNALLCPRTVYDADENGSGTGKDGVESGADSMHSSPVAVTLWGVDRDLRRKRIKKVSHYILGPLLGEGSYGVVRDCIDLNTDNADRRFSRCAIKIINGNYAKLDTSAAKPSKASSTSAAATEDGTDGGARAGTRGTLKRTSGIQYRREEDLK…	MLPADDELAASEGSSHRQRQPRCRSGIEGDSTSSSRNDAGNSVNSGSRSSSGGGDRGATARGPFVDMEGSSGEANVPIGRTLSDDGQPQNARPRSEDPPAMASLLSRHCLDDAVAVDTVEGGDSTDNVDDVRPGSPFLHRRNRLRGPPNATVMAPDAASRRAAGSRRSSKVDLLEAQEDPPMLSSRQRLLRPVSSDSIVFSIVSSNSSGDELDGQGSEAARARLHAGDGDDVSSLLPSTSALSGPASSNALLCPRTVYDADENGSGTGKDGVESGADSMHSSPVAVTLWGVDRDLRRKRIKKVSHYILGPLLGEGSYGVVRDCIDLNTDNADRRFSRCAIKIINGNYAKLDTSAAKPSKASSTSAAATEDGTDGGARAGTRGTLKRTSGIQYRREEDLK…	99.9313	FALSE
NE	LDBPK_030330	Protein kinase	G	A	1/1	103175	MLPADDELAASEGSSHRQRQPRCRSGIEGDSTSSSRNDAGNSVNSGSRSSSGGGDRGATARGPFVDMEGSSGEANVPIGRTLSDDGQPQNARPRSEDPPAMASLLSRHCLDDAVAVDTVEGGDSTDNVDDVRPGSPFLHRRNRLRGPPNATVMAPDAASRRAAGSRRSSKVDLLEAQEDPPMLSSRQRLLRPVSSDSIVFSIVSSNSSGDELDGQGSEAARARLHAGDGDDVSSLLPSTSALSGPASSNALLCPRTVYDADENGSGTGKDGVESGADSMHSSPVAVTLWGVDRDLRRKRIKKVSHYILGPLLGEGSYGVVRDCIDLNTDNADRRFSRCAIKIINGNYAKLDTSAAKPSKASSTSAAATEDGTDGGARAGTRGTLKRTSGIQYRREEDLK…	MLPADDELAASEGSSHRQRQPRCRSGIEGDSTSSSRNDAGNSVNSGSRSSSGGGDRGATARGPFVDMEGSSGEANVPIGRTLSDDGQPQNARPRSEDPPAMASLLSRHCLDDAVAVDTVEGGDSTDNVDDVRPGSPFLHRRNRLRGPPNATVMAPDAASRRAAGSRRSSKVDLLEAQEDPPMLSSRQRLLRPVSSDSIVFSIVSSNSSGDELDGQGSEAARARLHAGDGDDVSSLLPSTSALSGPASSNALLCPRTVYDADENGSGTGKDGVESGADSMHSSPVAVTLWGVDRDLRRKRIKKVSHYILGPLLGEGSYGVVRDCIDLNTDNADRRFSRCAIKIINGNYAKLDTSAAKPSKASSTSAAATEDGTDGGARAGTRGTLKRTSGIQYRREEDLK…	99.9313	FALSE
NE	LDBPK_030430	TLD domain protein	G	T	1/1	146371	MERLSAGPAGGDAAETAAVPPGTAVGGRPPSQASTSTASPPPVATQLTDTQLLQLSLCSAVASAAAGKATVAANNYALVIKIIFRKCFLLEELVLLALAMGYETRKAAHAASPHVAGDDGRKSSGPGRGAAGSGPHDCPLSAGATHEQLVDPLANMGTLLPPGLGEDDYDEERTYSEQKEQREQHQRHQYVRTPPAARDGASIASTVSSASPTAHDSTPGYDAATARWLACLLAKVHPDALPIATLEKICKVPLTGSPNAAASSPARGGAAARRQVASTTAAASIGNWPSATGVNDSPSMSTVAVLPLLPSLKSSPTPSPPGAASPMPVGGRRDMPTGSPNSNSDAAPSLAAAAPFSTSLSLLFATLLWDVACALWNEGFIEDAHHWLSVMDVRRLWKL…	MERLSAGPAGGDAAETAAVPPGTAVGGRPPSQASTSTASPPPVATQLTDTQLLQLSLCSAVASAAAGKATVAANNYALVIKIIFRKCFLLEELVLLALAMGYETRKAAHAASPHVAGDDGRKSSGPGRGAAGSGPHDCPLSAGATHEQLVDPLANMGTLLPPGLGEDDYDEERTYSEQKEQREQHQRHQYVRTPPAARDGASIASTVSSASPTAHDSTPGYDAATARWLACLLAKVHPDALPIATLEKICKVPLTGSPNAAASSPARGGAAARRQVASTTAAASIGNWPSATGVNDSPSMSTVAVLPLLPSLKSSPTPSPPGAASPMPVGGRRDMPTGSPNSNSDAAPSLAAAAPFSTSLSLLFATLLWDVACALWNEGFIEDAHHWLSVMDVRRLWKL…	99.9409	FALSE
NE	LDBPK_030570	DNA repair helicase	T	C	1/1	219374	MLLNSVLSYLFDPVEDAKDVDGTESASGSSVVAEPPAAMATASAHESERAALSHSPPSPTLEEVLRQRQLEEEMVQVRRERRARVRAQRRQIRQARKLMRFQQQLTNSGDEHDFLLTQDPLAWYAEQLPMMKTGLRGDDLIDLRSASSLSSSSSSSSSSSSASDDDDDAEAQLEMALSTLIPLRKPKVYFASRTHTQLQQLMEDLQRTAFARLPLRPRQRKIEPLESAAGRTAGEVMGANNTDDRVTSSKSLGSPTHACPPAAASPPKPSRQQQPRRLTAVHVAGRPHLCLNAALRRKAGGNNDRLNYYCREAMHFERSKQGRQYRRQKQEHPQHQPPHLTGSPAVRNIEDATGVQQQLEDDKGCVYCVESHLRSLMTYLRDEQHRADAATDPADAASG…	MLLNSVLSYLFDPVEDAKDVDGTESASGSSVVAEPPAAMATASAHESERAAPSHSPPSPTLEEVLRQRQLEEEMVQVRRERRARVRAQRRQIRQARKLMRFQQQLTNSGDEHDFLLTQDPLAWYAEQLPMMKTGLRGDDLIDLRSASSLSSSSSSSSSSSSASDDDDDAEAQLEMALSTLIPLRKPKVYFASRTHTQLQQLMEDLQRTAFARLPLRPRQRKIEPLESAAGRTAGEVMGANNTDDRVTSSKSLGSPTHACPPAAASPPKPSRQQQPRRLTAVHVAGRPHLCLNAALRRKAGGNNDRLNYYCREAMHFERSKQGRQYRRQKQEHPQHQPPHLTGSPAVRNIEDATGVQQQLEDDKGCVYCVESHLRSLMTYLRDEQHRADAATDPADAASG…	99.9257	FALSE
NE	LDBPK_030570	DNA repair helicase	A	G	1/1	219950	MLLNSVLSYLFDPVEDAKDVDGTESASGSSVVAEPPAAMATASAHESERAALSHSPPSPTLEEVLRQRQLEEEMVQVRRERRARVRAQRRQIRQARKLMRFQQQLTNSGDEHDFLLTQDPLAWYAEQLPMMKTGLRGDDLIDLRSASSLSSSSSSSSSSSSASDDDDDAEAQLEMALSTLIPLRKPKVYFASRTHTQLQQLMEDLQRTAFARLPLRPRQRKIEPLESAAGRTAGEVMGANNTDDRVTSSKSLGSPTHACPPAAASPPKPSRQQQPRRLTAVHVAGRPHLCLNAALRRKAGGNNDRLNYYCREAMHFERSKQGRQYRRQKQEHPQHQPPHLTGSPAVRNIEDATGVQQQLEDDKGCVYCVESHLRSLMTYLRDEQHRADAATDPADAASG…	MLLNSVLSYLFDPVEDAKDVDGTESASGSSVVAEPPAAMATASAHESERAALSHSPPSPTLEEVLRQRQLEEEMVQVRRERRARVRAQRRQIRQARKLMRFQQQLTNSGDEHDFLLTQDPLAWYAEQLPMMKTGLRGDDLIDLRSASSLSSSSSSSSSSSSASDDDDDAEAQLEMALSTLIPLRKPKVYFASRTHTQLQQLMEDLQRTAFARLPLRPRQRKIEPLESAAGRTAGEVMGANNTDGRVTSSKSLGSPTHACPPAAASPPKPSRQQQPRRLTAVHVAGRPHLCLNAALRRKAGGNNDRLNYYCREAMHFERSKQGRQYRRQKQEHPQHQPPHLTGSPAVRNIEDATGVQQQLEDDKGCVYCVESHLRSLMTYLRDEQHRADAATDPADAASG…	99.9257	FALSE
NE	LDBPK_030570	DNA repair helicase	A	G	1/1	219989	MLLNSVLSYLFDPVEDAKDVDGTESASGSSVVAEPPAAMATASAHESERAALSHSPPSPTLEEVLRQRQLEEEMVQVRRERRARVRAQRRQIRQARKLMRFQQQLTNSGDEHDFLLTQDPLAWYAEQLPMMKTGLRGDDLIDLRSASSLSSSSSSSSSSSSASDDDDDAEAQLEMALSTLIPLRKPKVYFASRTHTQLQQLMEDLQRTAFARLPLRPRQRKIEPLESAAGRTAGEVMGANNTDDRVTSSKSLGSPTHACPPAAASPPKPSRQQQPRRLTAVHVAGRPHLCLNAALRRKAGGNNDRLNYYCREAMHFERSKQGRQYRRQKQEHPQHQPPHLTGSPAVRNIEDATGVQQQLEDDKGCVYCVESHLRSLMTYLRDEQHRADAATDPADAASG…	MLLNSVLSYLFDPVEDAKDVDGTESASGSSVVAEPPAAMATASAHESERAALSHSPPSPTLEEVLRQRQLEEEMVQVRRERRARVRAQRRQIRQARKLMRFQQQLTNSGDEHDFLLTQDPLAWYAEQLPMMKTGLRGDDLIDLRSASSLSSSSSSSSSSSSASDDDDDAEAQLEMALSTLIPLRKPKVYFASRTHTQLQQLMEDLQRTAFARLPLRPRQRKIEPLESAAGRTAGEVMGANNTDDRVTSSKSLGSPTRACPPAAASPPKPSRQQQPRRLTAVHVAGRPHLCLNAALRRKAGGNNDRLNYYCREAMHFERSKQGRQYRRQKQEHPQHQPPHLTGSPAVRNIEDATGVQQQLEDDKGCVYCVESHLRSLMTYLRDEQHRADAATDPADAASG…	99.9257	FALSE
NE	LDBPK_030570	DNA repair helicase	C	T	1/1	221408	MLLNSVLSYLFDPVEDAKDVDGTESASGSSVVAEPPAAMATASAHESERAALSHSPPSPTLEEVLRQRQLEEEMVQVRRERRARVRAQRRQIRQARKLMRFQQQLTNSGDEHDFLLTQDPLAWYAEQLPMMKTGLRGDDLIDLRSASSLSSSSSSSSSSSSASDDDDDAEAQLEMALSTLIPLRKPKVYFASRTHTQLQQLMEDLQRTAFARLPLRPRQRKIEPLESAAGRTAGEVMGANNTDDRVTSSKSLGSPTHACPPAAASPPKPSRQQQPRRLTAVHVAGRPHLCLNAALRRKAGGNNDRLNYYCREAMHFERSKQGRQYRRQKQEHPQHQPPHLTGSPAVRNIEDATGVQQQLEDDKGCVYCVESHLRSLMTYLRDEQHRADAATDPADAASG…	MLLNSVLSYLFDPVEDAKDVDGTESASGSSVVAEPPAAMATASAHESERAALSHSPPSPTLEEVLRQRQLEEEMVQVRRERRARVRAQRRQIRQARKLMRFQQQLTNSGDEHDFLLTQDPLAWYAEQLPMMKTGLRGDDLIDLRSASSLSSSSSSSSSSSSASDDDDDAEAQLEMALSTLIPLRKPKVYFASRTHTQLQQLMEDLQRTAFARLPLRPRQRKIEPLESAAGRTAGEVMGANNTDDRVTSSKSLGSPTHACPPAAASPPKPSRQQQPRRLTAVHVAGRPHLCLNAALRRKAGGNNDRLNYYCREAMHFERSKQGRQYRRQKQEHPQHQPPHLTGSPAVRNIEDATGVQQQLEDDKGCVYCVESHLRSLMTYLRDEQHRADAATDPADAASG…	99.9257	FALSE
NE	LDBPK_030570	DNA repair helicase	A	G	1/1	221524	MLLNSVLSYLFDPVEDAKDVDGTESASGSSVVAEPPAAMATASAHESERAALSHSPPSPTLEEVLRQRQLEEEMVQVRRERRARVRAQRRQIRQARKLMRFQQQLTNSGDEHDFLLTQDPLAWYAEQLPMMKTGLRGDDLIDLRSASSLSSSSSSSSSSSSASDDDDDAEAQLEMALSTLIPLRKPKVYFASRTHTQLQQLMEDLQRTAFARLPLRPRQRKIEPLESAAGRTAGEVMGANNTDDRVTSSKSLGSPTHACPPAAASPPKPSRQQQPRRLTAVHVAGRPHLCLNAALRRKAGGNNDRLNYYCREAMHFERSKQGRQYRRQKQEHPQHQPPHLTGSPAVRNIEDATGVQQQLEDDKGCVYCVESHLRSLMTYLRDEQHRADAATDPADAASG…	MLLNSVLSYLFDPVEDAKDVDGTESASGSSVVAEPPAAMATASAHESERAALSHSPPSPTLEEVLRQRQLEEEMVQVRRERRARVRAQRRQIRQARKLMRFQQQLTNSGDEHDFLLTQDPLAWYAEQLPMMKTGLRGDDLIDLRSASSLSSSSSSSSSSSSASDDDDDAEAQLEMALSTLIPLRKPKVYFASRTHTQLQQLMEDLQRTAFARLPLRPRQRKIEPLESAAGRTAGEVMGANNTDDRVTSSKSLGSPTHACPPAAASPPKPSRQQQPRRLTAVHVAGRPHLCLNAALRRKAGGNNDRLNYYCREAMHFERSKQGRQYRRQKQEHPQHQPPHLTGSPAVRNIEDATGVQQQLEDDKGCVYCVESHLRSLMTYLRDEQHRADAATDPADAASG…	99.9257	FALSE
NE	LDBPK_030570	DNA repair helicase	A	G	1/1	221570	MLLNSVLSYLFDPVEDAKDVDGTESASGSSVVAEPPAAMATASAHESERAALSHSPPSPTLEEVLRQRQLEEEMVQVRRERRARVRAQRRQIRQARKLMRFQQQLTNSGDEHDFLLTQDPLAWYAEQLPMMKTGLRGDDLIDLRSASSLSSSSSSSSSSSSASDDDDDAEAQLEMALSTLIPLRKPKVYFASRTHTQLQQLMEDLQRTAFARLPLRPRQRKIEPLESAAGRTAGEVMGANNTDDRVTSSKSLGSPTHACPPAAASPPKPSRQQQPRRLTAVHVAGRPHLCLNAALRRKAGGNNDRLNYYCREAMHFERSKQGRQYRRQKQEHPQHQPPHLTGSPAVRNIEDATGVQQQLEDDKGCVYCVESHLRSLMTYLRDEQHRADAATDPADAASG…	MLLNSVLSYLFDPVEDAKDVDGTESASGSSVVAEPPAAMATASAHESERAALSHSPPSPTLEEVLRQRQLEEEMVQVRRERRARVRAQRRQIRQARKLMRFQQQLTNSGDEHDFLLTQDPLAWYAEQLPMMKTGLRGDDLIDLRSASSLSSSSSSSSSSSSASDDDDDAEAQLEMALSTLIPLRKPKVYFASRTHTQLQQLMEDLQRTAFARLPLRPRQRKIEPLESAAGRTAGEVMGANNTDDRVTSSKSLGSPTHACPPAAASPPKPSRQQQPRRLTAVHVAGRPHLCLNAALRRKAGGNNDRLNYYCREAMHFERSKQGRQYRRQKQEHPQHQPPHLTGSPAVRNIEDATGVQQQLEDDKGCVYCVESHLRSLMTYLRDEQHRADAATDPADAASG…	99.9257	FALSE
NE	LDBPK_030570	DNA repair helicase	T	G	1/1	222032	MLLNSVLSYLFDPVEDAKDVDGTESASGSSVVAEPPAAMATASAHESERAALSHSPPSPTLEEVLRQRQLEEEMVQVRRERRARVRAQRRQIRQARKLMRFQQQLTNSGDEHDFLLTQDPLAWYAEQLPMMKTGLRGDDLIDLRSASSLSSSSSSSSSSSSASDDDDDAEAQLEMALSTLIPLRKPKVYFASRTHTQLQQLMEDLQRTAFARLPLRPRQRKIEPLESAAGRTAGEVMGANNTDDRVTSSKSLGSPTHACPPAAASPPKPSRQQQPRRLTAVHVAGRPHLCLNAALRRKAGGNNDRLNYYCREAMHFERSKQGRQYRRQKQEHPQHQPPHLTGSPAVRNIEDATGVQQQLEDDKGCVYCVESHLRSLMTYLRDEQHRADAATDPADAASG…	MLLNSVLSYLFDPVEDAKDVDGTESASGSSVVAEPPAAMATASAHESERAALSHSPPSPTLEEVLRQRQLEEEMVQVRRERRARVRAQRRQIRQARKLMRFQQQLTNSGDEHDFLLTQDPLAWYAEQLPMMKTGLRGDDLIDLRSASSLSSSSSSSSSSSSASDDDDDAEAQLEMALSTLIPLRKPKVYFASRTHTQLQQLMEDLQRTAFARLPLRPRQRKIEPLESAAGRTAGEVMGANNTDDRVTSSKSLGSPTHACPPAAASPPKPSRQQQPRRLTAVHVAGRPHLCLNAALRRKAGGNNDRLNYYCREAMHFERSKQGRQYRRQKQEHPQHQPPHLTGSPAVRNIEDATGVQQQLEDDKGCVYCVESHLRSLMTYLRDEQHRADAATDPADAASG…	99.9257	FALSE
NE	LDBPK_030570	DNA repair helicase	T	G	1/1	222038	MLLNSVLSYLFDPVEDAKDVDGTESASGSSVVAEPPAAMATASAHESERAALSHSPPSPTLEEVLRQRQLEEEMVQVRRERRARVRAQRRQIRQARKLMRFQQQLTNSGDEHDFLLTQDPLAWYAEQLPMMKTGLRGDDLIDLRSASSLSSSSSSSSSSSSASDDDDDAEAQLEMALSTLIPLRKPKVYFASRTHTQLQQLMEDLQRTAFARLPLRPRQRKIEPLESAAGRTAGEVMGANNTDDRVTSSKSLGSPTHACPPAAASPPKPSRQQQPRRLTAVHVAGRPHLCLNAALRRKAGGNNDRLNYYCREAMHFERSKQGRQYRRQKQEHPQHQPPHLTGSPAVRNIEDATGVQQQLEDDKGCVYCVESHLRSLMTYLRDEQHRADAATDPADAASG…	MLLNSVLSYLFDPVEDAKDVDGTESASGSSVVAEPPAAMATASAHESERAALSHSPPSPTLEEVLRQRQLEEEMVQVRRERRARVRAQRRQIRQARKLMRFQQQLTNSGDEHDFLLTQDPLAWYAEQLPMMKTGLRGDDLIDLRSASSLSSSSSSSSSSSSASDDDDDAEAQLEMALSTLIPLRKPKVYFASRTHTQLQQLMEDLQRTAFARLPLRPRQRKIEPLESAAGRTAGEVMGANNTDDRVTSSKSLGSPTHACPPAAASPPKPSRQQQPRRLTAVHVAGRPHLCLNAALRRKAGGNNDRLNYYCREAMHFERSKQGRQYRRQKQEHPQHQPPHLTGSPAVRNIEDATGVQQQLEDDKGCVYCVESHLRSLMTYLRDEQHRADAATDPADAASG…	99.9257	FALSE
NE	LDBPK_030570	DNA repair helicase	G	C	1/1	222065	MLLNSVLSYLFDPVEDAKDVDGTESASGSSVVAEPPAAMATASAHESERAALSHSPPSPTLEEVLRQRQLEEEMVQVRRERRARVRAQRRQIRQARKLMRFQQQLTNSGDEHDFLLTQDPLAWYAEQLPMMKTGLRGDDLIDLRSASSLSSSSSSSSSSSSASDDDDDAEAQLEMALSTLIPLRKPKVYFASRTHTQLQQLMEDLQRTAFARLPLRPRQRKIEPLESAAGRTAGEVMGANNTDDRVTSSKSLGSPTHACPPAAASPPKPSRQQQPRRLTAVHVAGRPHLCLNAALRRKAGGNNDRLNYYCREAMHFERSKQGRQYRRQKQEHPQHQPPHLTGSPAVRNIEDATGVQQQLEDDKGCVYCVESHLRSLMTYLRDEQHRADAATDPADAASG…	MLLNSVLSYLFDPVEDAKDVDGTESASGSSVVAEPPAAMATASAHESERAALSHSPPSPTLEEVLRQRQLEEEMVQVRRERRARVRAQRRQIRQARKLMRFQQQLTNSGDEHDFLLTQDPLAWYAEQLPMMKTGLRGDDLIDLRSASSLSSSSSSSSSSSSASDDDDDAEAQLEMALSTLIPLRKPKVYFASRTHTQLQQLMEDLQRTAFARLPLRPRQRKIEPLESAAGRTAGEVMGANNTDDRVTSSKSLGSPTHACPPAAASPPKPSRQQQPRRLTAVHVAGRPHLCLNAALRRKAGGNNDRLNYYCREAMHFERSKQGRQYRRQKQEHPQHQPPHLTGSPAVRNIEDATGVQQQLEDDKGCVYCVESHLRSLMTYLRDEQHRADAATDPADAASG…	99.9257	FALSE
NE	LDBPK_030570	DNA repair helicase	C	T	1/1	222143	MLLNSVLSYLFDPVEDAKDVDGTESASGSSVVAEPPAAMATASAHESERAALSHSPPSPTLEEVLRQRQLEEEMVQVRRERRARVRAQRRQIRQARKLMRFQQQLTNSGDEHDFLLTQDPLAWYAEQLPMMKTGLRGDDLIDLRSASSLSSSSSSSSSSSSASDDDDDAEAQLEMALSTLIPLRKPKVYFASRTHTQLQQLMEDLQRTAFARLPLRPRQRKIEPLESAAGRTAGEVMGANNTDDRVTSSKSLGSPTHACPPAAASPPKPSRQQQPRRLTAVHVAGRPHLCLNAALRRKAGGNNDRLNYYCREAMHFERSKQGRQYRRQKQEHPQHQPPHLTGSPAVRNIEDATGVQQQLEDDKGCVYCVESHLRSLMTYLRDEQHRADAATDPADAASG…	MLLNSVLSYLFDPVEDAKDVDGTESASGSSVVAEPPAAMATASAHESERAALSHSPPSPTLEEVLRQRQLEEEMVQVRRERRARVRAQRRQIRQARKLMRFQQQLTNSGDEHDFLLTQDPLAWYAEQLPMMKTGLRGDDLIDLRSASSLSSSSSSSSSSSSASDDDDDAEAQLEMALSTLIPLRKPKVYFASRTHTQLQQLMEDLQRTAFARLPLRPRQRKIEPLESAAGRTAGEVMGANNTDDRVTSSKSLGSPTHACPPAAASPPKPSRQQQPRRLTAVHVAGRPHLCLNAALRRKAGGNNDRLNYYCREAMHFERSKQGRQYRRQKQEHPQHQPPHLTGSPAVRNIEDATGVQQQLEDDKGCVYCVESHLRSLMTYLRDEQHRADAATDPADAASG…	99.9257	FALSE
NE	LDBPK_030570	DNA repair helicase	G	A	1/1	222580	MLLNSVLSYLFDPVEDAKDVDGTESASGSSVVAEPPAAMATASAHESERAALSHSPPSPTLEEVLRQRQLEEEMVQVRRERRARVRAQRRQIRQARKLMRFQQQLTNSGDEHDFLLTQDPLAWYAEQLPMMKTGLRGDDLIDLRSASSLSSSSSSSSSSSSASDDDDDAEAQLEMALSTLIPLRKPKVYFASRTHTQLQQLMEDLQRTAFARLPLRPRQRKIEPLESAAGRTAGEVMGANNTDDRVTSSKSLGSPTHACPPAAASPPKPSRQQQPRRLTAVHVAGRPHLCLNAALRRKAGGNNDRLNYYCREAMHFERSKQGRQYRRQKQEHPQHQPPHLTGSPAVRNIEDATGVQQQLEDDKGCVYCVESHLRSLMTYLRDEQHRADAATDPADAASG…	MLLNSVLSYLFDPVEDAKDVDGTESASGSSVVAEPPAAMATASAHESERAALSHSPPSPTLEEVLRQRQLEEEMVQVRRERRARVRAQRRQIRQARKLMRFQQQLTNSGDEHDFLLTQDPLAWYAEQLPMMKTGLRGDDLIDLRSASSLSSSSSSSSSSSSASDDDDDAEAQLEMALSTLIPLRKPKVYFASRTHTQLQQLMEDLQRTAFARLPLRPRQRKIEPLESAAGRTAGEVMGANNTDDRVTSSKSLGSPTHACPPAAASPPKPSRQQQPRRLTAVHVAGRPHLCLNAALRRKAGGNNDRLNYYCREAMHFERSKQGRQYRRQKQEHPQHQPPHLTGSPAVRNIEDATGVQQQLEDDKGCVYCVESHLRSLMTYLRDEQHRADAATDPADAASG…	99.9257	FALSE
NE	LDBPK_030600	MP99	A	G	1/1	230765	MYAVTRYLCHIAGVGGSGGMGGISSTGTSSSGGDLRGPAISYRNSLQLADAFQPVQHRNQWPFDHVLIDVSFFANSLGYLTRDLVGHERDCETVKNVHRQLQTVILRRLQPRKSLAFLLDGSEPLWMLEHRRLFPGRRYDSRVYRSCASPMPYLLEEKLRGTAMEQRTPPSEAVISGPATPGLAEGKMSAYLLDLATRILRPPTFPPLLDATVTAKDTVCLVGGPELAWLAVGMTPFRNITSVTLQQGELKSCSLQESMVWMRLDHLLRAAPEQVNGDGGAALALQRRLAAVRTDLVLLYLLANGHPTTGLPQVLATPFADVLDAYVDMEKEQHSAAAPSPPQNVRRLRSVLFDEEPVTGTHLEQPGLRLRLVSLQQLLVRIVRALSGAHVGLPAGNRP…	MYAVTRYLCHIAGVGGSGGMGGISSTGTSSSGGDLRGPAISYRNSLQLADAFQPVQHRNQWPFDHVLIDVSFFANSLGYLTRDLVGHERDCETVKNVHRQLQTVILRRLQPRKSLAFLLDGSEPLWMLEHRRLFPGRRYDSRVYRSCASPMPYLLEEKLRGTAMEQRTPPSEAVISGPATPGLAEGKMSAYLLDLATRILRPPTFPPLLDATVTAKDTVCLVGGPELAWLAVGMTPFRNITSVTLQQGELKSCSLQESMVWMRLDHLLRAAPEQVNGDGGAALALQRRLAAVRTDLVLLYLLANGHPTTGLPQVLATPFADVLDAYVDMEKEQHSAAAPSPPQNVRRLRSVLFDEEPVTGTHLEQPGLRLRLVSLQQLLVRIVRALSGAHVGLPAGNRP…	99.8521	FALSE
NE	LDBPK_030760	Serine/threonine-protein kinase	T	C	1/1	297315	KTSASAAAATDASDGGTGEAAVRQAQPRRPRRGVDVPPLKQWWSPADAEDAPAGAARPSPPASLTLSDAGMDGDYGSPGILDLAASLNFGASAPAAPAAAAAAAAAAAEAPATEMVSARCADVTTTSTAHAHDDDDDAVDDFLRNVIAGKTDMLRKQLAREKLEAAAAAAAAAAANPGHHNNNSPSCTRGGGAGLDKSTRRSSTSTFGTVTGDGAASMGSSMHLQKSISAATTTTGSSLAGGKATASRGGSSMAATTTTGAALAAGGTSPQHYHARRSRYVSSAARSLQDYELIAFLGSGTFAEVTLARNKVTGEYFAVKKISKQRVKEEGCVERTFTERQLLAKLHHPFLVRLYQAFQSQTHLYLVLDFAQGGDLYSLSVQQLWLRSMKRSLVKMQYP…	KTSASAAAATDASDGGTGEAAVRQAQPRRPRRGVDVPPLKQWWSPADAEDAPAGAARPSPPASLTLSDAGMDGDYGSPGILDLAASLNFGASAPAAPAAAAAAAAAAAEAPATEMVSARCADVTTTSTAHAHDDDDDAVDDFLRNVIAGKTDMLRKQLAREKLEAAAAAAAAAAANPGHHNNNSPSCTRGGGAGLDKSTRRSSTSTFGTVTGDGAASMGSSMHLQKSISAATTTTGSSLAGGKATASRGGSSMAATTTTGAALAAGGTSPQHYHARRSRYVSSAARSLQDYELIAFLGSGTFAEVTLARNKVTGEYFAVKKISKQRVKEEGCVERTFTERQLLAKLHHPFLVRLYQAFQSQTHLYLVLDFAQGGDLYSLSVQQLWLRSMKRSLVKMQYP…	99.9684	FALSE
NE	LDBPK_030760	Serine/threonine-protein kinase	C	A	1/1	297511	KTSASAAAATDASDGGTGEAAVRQAQPRRPRRGVDVPPLKQWWSPADAEDAPAGAARPSPPASLTLSDAGMDGDYGSPGILDLAASLNFGASAPAAPAAAAAAAAAAAEAPATEMVSARCADVTTTSTAHAHDDDDDAVDDFLRNVIAGKTDMLRKQLAREKLEAAAAAAAAAAANPGHHNNNSPSCTRGGGAGLDKSTRRSSTSTFGTVTGDGAASMGSSMHLQKSISAATTTTGSSLAGGKATASRGGSSMAATTTTGAALAAGGTSPQHYHARRSRYVSSAARSLQDYELIAFLGSGTFAEVTLARNKVTGEYFAVKKISKQRVKEEGCVERTFTERQLLAKLHHPFLVRLYQAFQSQTHLYLVLDFAQGGDLYSLSVQQLWLRSMKRSLVKMQYP…	KTSASAAAATDASDGGTGEAAVRQAQPRRPRRGVDVPPLKQWWSPADAEDAPAGAARPSPPASLTLSDAGMDGDYGSPGILDLAASLNFGASAPAAPAAAAAAAAAAAEAPATEMVSARCADVTTTSTAHAHDDDDDAVDDFLRNVIAGKTDMLRKQLAREKLEAAAAAAAAAAANPGHHNNNSPSCTRGGGAGLDKSTRRSSTSTFGTVTGDGAASMGSSMHLQKSISAATTTTGSSLAGGKATASRGGSSMAATTTTGAALAAGGTSPQHYHARRSRYVSSAARSLQDYELIAFLGSGTFAEVTLARNKVTGEYFAVKKISKQRVKEEGCVERTFTERQLLAKLHHPFLVRLYQAFQSQTHLYLVLDFAQGGDLYSLSVQQLWLRSMKRSLVKMQYP…	99.9684	FALSE
NE	LDBPK_030760	Serine/threonine-protein kinase	C	G	1/1	297751	KTSASAAAATDASDGGTGEAAVRQAQPRRPRRGVDVPPLKQWWSPADAEDAPAGAARPSPPASLTLSDAGMDGDYGSPGILDLAASLNFGASAPAAPAAAAAAAAAAAEAPATEMVSARCADVTTTSTAHAHDDDDDAVDDFLRNVIAGKTDMLRKQLAREKLEAAAAAAAAAAANPGHHNNNSPSCTRGGGAGLDKSTRRSSTSTFGTVTGDGAASMGSSMHLQKSISAATTTTGSSLAGGKATASRGGSSMAATTTTGAALAAGGTSPQHYHARRSRYVSSAARSLQDYELIAFLGSGTFAEVTLARNKVTGEYFAVKKISKQRVKEEGCVERTFTERQLLAKLHHPFLVRLYQAFQSQTHLYLVLDFAQGGDLYSLSVQQLWLRSMKRSLVKMQYP…	KTSASAAAATDASDGGTGEAAVRQAQPRRPRRGVDVPPLKQWWSPADAEDAPAGAARPSPPASLTLSDAGMDGDYGSPGILDLAASLNFGASAPAAPAAAAAAAAAAAEAPATEMVSARCADVTTTSTAHAHDDDDDAVDDFLRNVIAGKTDMLRKQLAREKLEAAAAAAAAAAANPGHHNNNSPSCTRGGGAGLDKSTRRSSTSTFGTVTGDGAASMGSSMHLQKSISAATTTTGSSLAGGKATASRGGSSMAATTTTGAALAAGGTSPQHYHARRSRYVSSAARSLQDYELIAFLGSGTFAEVTLARNKVTGEYFAVKKISKQRVKEEGCVERTFTERQLLAKLHHPFLVRLYQAFQSQTHLYLVLDFAQGGDLYSLSVQQLWLRSMKRSLVKMQYP…	99.9684	FALSE
NE	LDBPK_030760	Serine/threonine-protein kinase	C	A	1/1	298000	KTSASAAAATDASDGGTGEAAVRQAQPRRPRRGVDVPPLKQWWSPADAEDAPAGAARPSPPASLTLSDAGMDGDYGSPGILDLAASLNFGASAPAAPAAAAAAAAAAAEAPATEMVSARCADVTTTSTAHAHDDDDDAVDDFLRNVIAGKTDMLRKQLAREKLEAAAAAAAAAAANPGHHNNNSPSCTRGGGAGLDKSTRRSSTSTFGTVTGDGAASMGSSMHLQKSISAATTTTGSSLAGGKATASRGGSSMAATTTTGAALAAGGTSPQHYHARRSRYVSSAARSLQDYELIAFLGSGTFAEVTLARNKVTGEYFAVKKISKQRVKEEGCVERTFTERQLLAKLHHPFLVRLYQAFQSQTHLYLVLDFAQGGDLYSLSVQQLWLRSMKRSLVKMQYP…	KTSASAAAATDASDGGTGEAAVRQAQPRRPRRGVDVPPLKQWWSPADAEDAPAGAARPSPPASLTLSDAGMDGDYGSPGILDLAASLNFGASAPAAPAAAAAAAAAAAEAPATEMVSARCADVTTTSTAHAHDDDDDAVDDFLRNVIAGKTDMLRKQLAREKLEAAAAAAAAAAANPGHHNNNSPSCTRGGGAGLDKSTRRSSTSTFGTVTGDGAASMGSSMHLQKSISAATTTTGSSLAGGKATASRGGSSMAATTTTGAALAAGGTSPQHYHARRSRYVSSAARSLQDYELIAFLGSGTFAEVTLARNKVTGEYFAVKKISKQRVKEEGCVERTFTERQLLAKLHHPFLVRLYQAFQSQTHLYLVLDFAQGGDLYSLSVQQLWLRSMKRSLVKMQYP…	99.9684	FALSE
NE	LDBPK_030760	Serine/threonine-protein kinase	A	G	1/1	298080	KTSASAAAATDASDGGTGEAAVRQAQPRRPRRGVDVPPLKQWWSPADAEDAPAGAARPSPPASLTLSDAGMDGDYGSPGILDLAASLNFGASAPAAPAAAAAAAAAAAEAPATEMVSARCADVTTTSTAHAHDDDDDAVDDFLRNVIAGKTDMLRKQLAREKLEAAAAAAAAAAANPGHHNNNSPSCTRGGGAGLDKSTRRSSTSTFGTVTGDGAASMGSSMHLQKSISAATTTTGSSLAGGKATASRGGSSMAATTTTGAALAAGGTSPQHYHARRSRYVSSAARSLQDYELIAFLGSGTFAEVTLARNKVTGEYFAVKKISKQRVKEEGCVERTFTERQLLAKLHHPFLVRLYQAFQSQTHLYLVLDFAQGGDLYSLSVQQLWLRSMKRSLVKMQYP…	KTSASAAAATDASDGGTGEAAVRQAQPRRPRRGVDVPPLKQWWSPADAEDAPAGAARPSPPASLTLSDAGMDGDYGSPGILDLAASLNFGASAPAAPAAAAAAAAAAAEAPATEMVSARCADVTTTSTAHAHDDDDDAVDDFLRNVIAGKTDMLRKQLAREKLEAAAAAAAAAAANPGHHNNNSPSCTRGGGAGLDKSTRRSSTSTFGTVTGDGAASMGSSMHLQKSISAATTTTGSSLAGGKATASRGGSSMAATTTTGAALAAGGTSPQHYHARRSRYVSSAARSLQDYELIAFLGSGTFAEVTLARNKVTGEYFAVKKISKQRVKEEGCVERTFTERQLLAKLHHPFLVRLYQAFQSQTHLYLVLDFAQGGDLYSLSVQQLWLRSMKRSLVKMQYP…	99.9684	FALSE
NE	LDBPK_030760	Serine/threonine-protein kinase	T	C	1/1	298990	KTSASAAAATDASDGGTGEAAVRQAQPRRPRRGVDVPPLKQWWSPADAEDAPAGAARPSPPASLTLSDAGMDGDYGSPGILDLAASLNFGASAPAAPAAAAAAAAAAAEAPATEMVSARCADVTTTSTAHAHDDDDDAVDDFLRNVIAGKTDMLRKQLAREKLEAAAAAAAAAAANPGHHNNNSPSCTRGGGAGLDKSTRRSSTSTFGTVTGDGAASMGSSMHLQKSISAATTTTGSSLAGGKATASRGGSSMAATTTTGAALAAGGTSPQHYHARRSRYVSSAARSLQDYELIAFLGSGTFAEVTLARNKVTGEYFAVKKISKQRVKEEGCVERTFTERQLLAKLHHPFLVRLYQAFQSQTHLYLVLDFAQGGDLYSLSVQQLWLRSMKRSLVKMQYP…	KTSASAAAATDASDGGTGEAAVRQAQPRRPRRGVDVPPLKQWWSPADAEDAPAGAARPSPPASLTLSDAGMDGDYGSPGILDLAASLNFGASAPAAPAAAAAAAAAAAEAPATEMVSARCADVTTTSTAHAHDDDDDAVDDFLRNVIAGKTDMLRKQLAREKLEAAAAAAAAAAANPGHHNNNSPSCTRGGGAGLDKSTRRSSTSTFGTVTGDGAASMGSSMHLQKSISAATTTTGSSLAGGKATASRGGSSMAATTTTGAALAAGGTSPQHYHARRSRYVSSAARSLQDYELIAFLGSGTFAEVTLARNKVTGEYFAVKKISKQRVKEEGCVERTFTERQLLAKLHHPFLVRLYQAFQSQTHLYLVLDFAQGGDLYSLSVQQLWLRSMKRSLVKMQYP…	99.9684	FALSE
NE	LDBPK_030760	Serine/threonine-protein kinase	G	A	1/1	299331	KTSASAAAATDASDGGTGEAAVRQAQPRRPRRGVDVPPLKQWWSPADAEDAPAGAARPSPPASLTLSDAGMDGDYGSPGILDLAASLNFGASAPAAPAAAAAAAAAAAEAPATEMVSARCADVTTTSTAHAHDDDDDAVDDFLRNVIAGKTDMLRKQLAREKLEAAAAAAAAAAANPGHHNNNSPSCTRGGGAGLDKSTRRSSTSTFGTVTGDGAASMGSSMHLQKSISAATTTTGSSLAGGKATASRGGSSMAATTTTGAALAAGGTSPQHYHARRSRYVSSAARSLQDYELIAFLGSGTFAEVTLARNKVTGEYFAVKKISKQRVKEEGCVERTFTERQLLAKLHHPFLVRLYQAFQSQTHLYLVLDFAQGGDLYSLSVQQLWLRSMKRSLVKMQYP…	KTSASAAAATDASDGGTGEAAVRQAQPRRPRRGVDVPPLKQWWSPADAEDAPAGAARPSPPASLTLSDAGMDGDYGSPGILDLAASLNFGASAPAAPAAAAAAAAAAAEAPATEMVSARCADVTTTSTAHAHDDDDDAVDDFLRNVIAGKTDMLRKQLAREKLEAAAAAAAAAAANPGHHNNNSPSCTRGGGAGLDKSTRRSSTSTFGTVTGDGAASMGSSMHLQKSISAATTTTGSSLAGGKATASRGGSSMAATTTTGAALAAGGTSPQHYHARRSRYVSSAARSLQDYELIAFLGSGTFAEVTLARNKVTGEYFAVKKISKQRVKEEGCVERTFTERQLLAKLHHPFLVRLYQAFQSQTHLYLVLDFAQGGDLYSLSVQQLWLRSMKRSLVKMQYP…	99.9684	FALSE
NE	LDBPK_030760	Serine/threonine-protein kinase	C	T	1/1	299958	KTSASAAAATDASDGGTGEAAVRQAQPRRPRRGVDVPPLKQWWSPADAEDAPAGAARPSPPASLTLSDAGMDGDYGSPGILDLAASLNFGASAPAAPAAAAAAAAAAAEAPATEMVSARCADVTTTSTAHAHDDDDDAVDDFLRNVIAGKTDMLRKQLAREKLEAAAAAAAAAAANPGHHNNNSPSCTRGGGAGLDKSTRRSSTSTFGTVTGDGAASMGSSMHLQKSISAATTTTGSSLAGGKATASRGGSSMAATTTTGAALAAGGTSPQHYHARRSRYVSSAARSLQDYELIAFLGSGTFAEVTLARNKVTGEYFAVKKISKQRVKEEGCVERTFTERQLLAKLHHPFLVRLYQAFQSQTHLYLVLDFAQGGDLYSLSVQQLWLRSMKRSLVKMQYP…	KTSASAAAATDASDGGTGEAAVRQAQPRRPRRGVDVPPLKQWWSPADAEDAPAGAARPSPPASLTLSDAGMDGDYGSPGILDLAASLNFGASAPAAPAAAAAAAAAAAEAPATEMVSARCADVTTTSTAHAHDDDDDAVDDFLRNVIAGKTDMLRKQLAREKLEAAAAAAAAAAANPGHHNNNSPSCTRGGGAGLDKSTRRSSTSTFGTVTGDGAASMGSSMHLQKSISAATTTTGSSLAGGKATASRGGSSMAATTTTGAALAAGGTSPQHYHARRSRYVSSAARSLQDYELIAFLGSGTFAEVTLARNKVTGEYFAVKKISKQRVKEEGCVERTFTERQLLAKLHHPFLVRLYQAFQSQTHLYLVLDFAQGGDLYSLSVQQLWLRSMKRSLVKMQYP…	99.9684	FALSE
NE	LDBPK_030760	Serine/threonine-protein kinase	A	G	1/1	300889	KTSASAAAATDASDGGTGEAAVRQAQPRRPRRGVDVPPLKQWWSPADAEDAPAGAARPSPPASLTLSDAGMDGDYGSPGILDLAASLNFGASAPAAPAAAAAAAAAAAEAPATEMVSARCADVTTTSTAHAHDDDDDAVDDFLRNVIAGKTDMLRKQLAREKLEAAAAAAAAAAANPGHHNNNSPSCTRGGGAGLDKSTRRSSTSTFGTVTGDGAASMGSSMHLQKSISAATTTTGSSLAGGKATASRGGSSMAATTTTGAALAAGGTSPQHYHARRSRYVSSAARSLQDYELIAFLGSGTFAEVTLARNKVTGEYFAVKKISKQRVKEEGCVERTFTERQLLAKLHHPFLVRLYQAFQSQTHLYLVLDFAQGGDLYSLSVQQLWLRSMKRSLVKMQYP…	KTSASAAAATDASDGGTGEAAVRQAQPRRPRRGVDVPPLKQWWSPADAEDAPAGAARPSPPASLTLSDAGMDGDYGSPGILDLAASLNFGASAPAAPAAAAAAAAAAAEAPATEMVSARCADVTTTSTAHAHDDDDDAVDDFLRNVIAGKTDMLRKQLAREKLEAAAAAAAAAAANPGHHNNNSPSCTRGGGAGLDKSTRRSSTSTFGTVTGDGAASMGSSMHLQKSISAATTTTGSSLAGGKATASRGGSSMAATTTTGAALAAGGTSPQHYHARRSRYVSSAARSLQDYELIAFLGSGTFAEVTLARNKVTGEYFAVKKISKQRVKEEGCVERTFTERQLLAKLHHPFLVRLYQAFQSQTHLYLVLDFAQGGDLYSLSVQQLWLRSMKRSLVKMQYP…	99.9684	FALSE
NE	LDBPK_030760	Serine/threonine-protein kinase	C	A	1/1	300938	KTSASAAAATDASDGGTGEAAVRQAQPRRPRRGVDVPPLKQWWSPADAEDAPAGAARPSPPASLTLSDAGMDGDYGSPGILDLAASLNFGASAPAAPAAAAAAAAAAAEAPATEMVSARCADVTTTSTAHAHDDDDDAVDDFLRNVIAGKTDMLRKQLAREKLEAAAAAAAAAAANPGHHNNNSPSCTRGGGAGLDKSTRRSSTSTFGTVTGDGAASMGSSMHLQKSISAATTTTGSSLAGGKATASRGGSSMAATTTTGAALAAGGTSPQHYHARRSRYVSSAARSLQDYELIAFLGSGTFAEVTLARNKVTGEYFAVKKISKQRVKEEGCVERTFTERQLLAKLHHPFLVRLYQAFQSQTHLYLVLDFAQGGDLYSLSVQQLWLRSMKRSLVKMQYP…	KTSASAAAATDASDGGTGEAAVRQAQPRRPRRGVDVPPLKQWWSPADAEDAPAGAARPSPPASLTLSDAGMDGDYGSPGILDLAASLNFGASAPAAPAAAAAAAAAAAEAPATEMVSARCADVTTTSTAHAHDDDDDAVDDFLRNVIAGKTDMLRKQLAREKLEAAAAAAAAAAANPGHHNNNSPSCTRGGGAGLDKSTRRSSTSTFGTVTGDGAASMGSSMHLQKSISAATTTTGSSLAGGKATASRGGSSMAATTTTGAALAAGGTSPQHYHARRSRYVSSAARSLQDYELIAFLGSGTFAEVTLARNKVTGEYFAVKKISKQRVKEEGCVERTFTERQLLAKLHHPFLVRLYQAFQSQTHLYLVLDFAQGGDLYSLSVQQLWLRSMKRSLVKMQYP…	99.9684	FALSE
NE	LDBPK_030760	Serine/threonine-protein kinase	T	C	1/1	302895	KTSASAAAATDASDGGTGEAAVRQAQPRRPRRGVDVPPLKQWWSPADAEDAPAGAARPSPPASLTLSDAGMDGDYGSPGILDLAASLNFGASAPAAPAAAAAAAAAAAEAPATEMVSARCADVTTTSTAHAHDDDDDAVDDFLRNVIAGKTDMLRKQLAREKLEAAAAAAAAAAANPGHHNNNSPSCTRGGGAGLDKSTRRSSTSTFGTVTGDGAASMGSSMHLQKSISAATTTTGSSLAGGKATASRGGSSMAATTTTGAALAAGGTSPQHYHARRSRYVSSAARSLQDYELIAFLGSGTFAEVTLARNKVTGEYFAVKKISKQRVKEEGCVERTFTERQLLAKLHHPFLVRLYQAFQSQTHLYLVLDFAQGGDLYSLSVQQLWLRSMKRSLVKMQYP…	KTSASAAAATDASDGGTGEAAVRQAQPRRPRRGVDVPPLKQWWSPADAEDAPAGAARPSPPASLTLSDAGMDGDYGSPGILDLAASLNFGASAPAAPAAAAAAAAAAAEAPATEMVSARCADVTTTSTAHAHDDDDDAVDDFLRNVIAGKTDMLRKQLAREKLEAAAAAAAAAAANPGHHNNNSPSCTRGGGAGLDKSTRRSSTSTFGTVTGDGAASMGSSMHLQKSISAATTTTGSSLAGGKATASRGGSSMAATTTTGAALAAGGTSPQHYHARRSRYVSSAARSLQDYELIAFLGSGTFAEVTLARNKVTGEYFAVKKISKQRVKEEGCVERTFTERQLLAKLHHPFLVRLYQAFQSQTHLYLVLDFAQGGDLYSLSVQQLWLRSMKRSLVKMQYP…	99.9684	FALSE
NE	LDBPK_030760	Serine/threonine-protein kinase	G	A	1/1	304065	KTSASAAAATDASDGGTGEAAVRQAQPRRPRRGVDVPPLKQWWSPADAEDAPAGAARPSPPASLTLSDAGMDGDYGSPGILDLAASLNFGASAPAAPAAAAAAAAAAAEAPATEMVSARCADVTTTSTAHAHDDDDDAVDDFLRNVIAGKTDMLRKQLAREKLEAAAAAAAAAAANPGHHNNNSPSCTRGGGAGLDKSTRRSSTSTFGTVTGDGAASMGSSMHLQKSISAATTTTGSSLAGGKATASRGGSSMAATTTTGAALAAGGTSPQHYHARRSRYVSSAARSLQDYELIAFLGSGTFAEVTLARNKVTGEYFAVKKISKQRVKEEGCVERTFTERQLLAKLHHPFLVRLYQAFQSQTHLYLVLDFAQGGDLYSLSVQQLWLRSMKRSLVKMQYP…	KTSASAAAATDASDGGTGEAAVRQAQPRRPRRGVDVPPLKQWWSPADAEDAPAGAARPSPPASLTLSDAGMDGDYGSPGILDLAASLNFGASAPAAPAAAAAAAAAAAEAPATEMVSARCADVTTTSTAHAHDDDDDAVDDFLRNVIAGKTDMLRKQLAREKLEAAAAAAAAAAANPGHHNNNSPSCTRGGGAGLDKSTRRSSTSTFGTVTGDGAASMGSSMHLQKSISAATTTTGSSLAGGKATASRGGSSMAATTTTGAALAAGGTSPQHYHARRSRYVSSAARSLQDYELIAFLGSGTFAEVTLARNKVTGEYFAVKKISKQRVKEEGCVERTFTERQLLAKLHHPFLVRLYQAFQSQTHLYLVLDFAQGGDLYSLSVQQLWLRSMKRSLVKMQYP…	99.9684	FALSE
NE	LDBPK_030760	Serine/threonine-protein kinase	T	A	1/1	304492	KTSASAAAATDASDGGTGEAAVRQAQPRRPRRGVDVPPLKQWWSPADAEDAPAGAARPSPPASLTLSDAGMDGDYGSPGILDLAASLNFGASAPAAPAAAAAAAAAAAEAPATEMVSARCADVTTTSTAHAHDDDDDAVDDFLRNVIAGKTDMLRKQLAREKLEAAAAAAAAAAANPGHHNNNSPSCTRGGGAGLDKSTRRSSTSTFGTVTGDGAASMGSSMHLQKSISAATTTTGSSLAGGKATASRGGSSMAATTTTGAALAAGGTSPQHYHARRSRYVSSAARSLQDYELIAFLGSGTFAEVTLARNKVTGEYFAVKKISKQRVKEEGCVERTFTERQLLAKLHHPFLVRLYQAFQSQTHLYLVLDFAQGGDLYSLSVQQLWLRSMKRSLVKMQYP…	KTSASAAAATDASDGGTGEAAVRQAQPRRPRRGVDVPPLKQWWSPADAEDAPAGAARPSPPASLTLSDAGMDGDYGSPGILDLAASLNFGASAPAAPAAAAAAAAAAAEAPATEMVSARCADVTTTSTAHAHDDDDDAVDDFLRNVIAGKTDMLRKQLAREKLEAAAAAAAAAAANPGHHNNNSPSCTRGGGAGLDKSTRRSSTSTFGTVTGDGAASMGSSMHLQKSISAATTTTGSSLAGGKATASRGGSSMAATTTTGAALAAGGTSPQHYHARRSRYVSSAARSLQDYELIAFLGSGTFAEVTLARNKVTGEYFAVKKISKQRVKEEGCVERTFTERQLLAKLHHPFLVRLYQAFQSQTHLYLVLDFAQGGDLYSLCVQQLWLRSMKRSLVKMQYP…	99.9684	FALSE
NE	LDBPK_030760	Serine/threonine-protein kinase	T	G	1/1	305089	KTSASAAAATDASDGGTGEAAVRQAQPRRPRRGVDVPPLKQWWSPADAEDAPAGAARPSPPASLTLSDAGMDGDYGSPGILDLAASLNFGASAPAAPAAAAAAAAAAAEAPATEMVSARCADVTTTSTAHAHDDDDDAVDDFLRNVIAGKTDMLRKQLAREKLEAAAAAAAAAAANPGHHNNNSPSCTRGGGAGLDKSTRRSSTSTFGTVTGDGAASMGSSMHLQKSISAATTTTGSSLAGGKATASRGGSSMAATTTTGAALAAGGTSPQHYHARRSRYVSSAARSLQDYELIAFLGSGTFAEVTLARNKVTGEYFAVKKISKQRVKEEGCVERTFTERQLLAKLHHPFLVRLYQAFQSQTHLYLVLDFAQGGDLYSLSVQQLWLRSMKRSLVKMQYP…	KTSASAAAATDASDGGTGEAAVRQAQPRRPRRGVDVPPLKQWWSPADAEDAPAGAARPSPPASLTLSDAGMDGDYGSPGILDLAASLNFGASAPAAPAAAAAAAAAAAEAPATEMVSARCADVTTTSTAHAHDDDDDAVDDFLRNVIAGKTDMLRKQLAREKLEAAAAAAAAAAANPGHHHNNSPSCTRGGGAGLDKSTRRSSTSTFGTVTGDGAASMGSSMHLQKSISAATTTTGSSLAGGKATASRGGSSMAATTTTGAALAAGGTSPQHYHARRSRYVSSAARSLQDYELIAFLGSGTFAEVTLARNKVTGEYFAVKKISKQRVKEEGCVERTFTERQLLAKLHHPFLVRLYQAFQSQTHLYLVLDFAQGGDLYSLSVQQLWLRSMKRSLVKMQYP…	99.9684	FALSE
NE	LDBPK_030760	Serine/threonine-protein kinase	C	CCGC	0/1	305326	KTSASAAAATDASDGGTGEAAVRQAQPRRPRRGVDVPPLKQWWSPADAEDAPAGAARPSPPASLTLSDAGMDGDYGSPGILDLAASLNFGASAPAAPAAAAAAAAAAAEAPATEMVSARCADVTTTSTAHAHDDDDDAVDDFLRNVIAGKTDMLRKQLAREKLEAAAAAAAAAAANPGHHNNNSPSCTRGGGAGLDKSTRRSSTSTFGTVTGDGAASMGSSMHLQKSISAATTTTGSSLAGGKATASRGGSSMAATTTTGAALAAGGTSPQHYHARRSRYVSSAARSLQDYELIAFLGSGTFAEVTLARNKVTGEYFAVKKISKQRVKEEGCVERTFTERQLLAKLHHPFLVRLYQAFQSQTHLYLVLDFAQGGDLYSLSVQQLWLRSMKRSLVKMQYP…	KTSASAAAATDASDGGTGEAAVRQAQPRRPRRGVDVPPLKQWWSPADAEDAPAGAARPSPPASLTLSDAGMDGDYGSPGILDLAASLNFGASAPAAPAAAAAAAAAAAAEAPATEMVSARCADVTTTSTAHAHDDDDDAVDDFLRNVIAGKTDMLRKQLAREKLEAAAAAAAAAAANPGHHNNNSPSCTRGGGAGLDKSTRRSSTSTFGTVTGDGAASMGSSMHLQKSISAATTTTGSSLAGGKATASRGGSSMAATTTTGAALAAGGTSPQHYHARRSRYVSSAARSLQDYELIAFLGSGTFAEVTLARNKVTGEYFAVKKISKQRVKEEGCVERTFTERQLLAKLHHPFLVRLYQAFQSQTHLYLVLDFAQGGDLYSLSVQQLWLRSMKRSLVKMQY…	99.9684	FALSE
NE	LDBPK_030760	Serine/threonine-protein kinase	G	T	1/1	305457	KTSASAAAATDASDGGTGEAAVRQAQPRRPRRGVDVPPLKQWWSPADAEDAPAGAARPSPPASLTLSDAGMDGDYGSPGILDLAASLNFGASAPAAPAAAAAAAAAAAEAPATEMVSARCADVTTTSTAHAHDDDDDAVDDFLRNVIAGKTDMLRKQLAREKLEAAAAAAAAAAANPGHHNNNSPSCTRGGGAGLDKSTRRSSTSTFGTVTGDGAASMGSSMHLQKSISAATTTTGSSLAGGKATASRGGSSMAATTTTGAALAAGGTSPQHYHARRSRYVSSAARSLQDYELIAFLGSGTFAEVTLARNKVTGEYFAVKKISKQRVKEEGCVERTFTERQLLAKLHHPFLVRLYQAFQSQTHLYLVLDFAQGGDLYSLSVQQLWLRSMKRSLVKMQYP…	KTSASAAAATDASDGGTGEAAVRQAQPRRPRRGVDVPPLKQWWSPADAEDAPAGAARHSPPASLTLSDAGMDGDYGSPGILDLAASLNFGASAPAAPAAAAAAAAAAAEAPATEMVSARCADVTTTSTAHAHDDDDDAVDDFLRNVIAGKTDMLRKQLAREKLEAAAAAAAAAAANPGHHNNNSPSCTRGGGAGLDKSTRRSSTSTFGTVTGDGAASMGSSMHLQKSISAATTTTGSSLAGGKATASRGGSSMAATTTTGAALAAGGTSPQHYHARRSRYVSSAARSLQDYELIAFLGSGTFAEVTLARNKVTGEYFAVKKISKQRVKEEGCVERTFTERQLLAKLHHPFLVRLYQAFQSQTHLYLVLDFAQGGDLYSLSVQQLWLRSMKRSLVKMQYP…	99.9684	FALSE
NE	LDBPK_030760	Serine/threonine-protein kinase	G	A	1/1	305607	KTSASAAAATDASDGGTGEAAVRQAQPRRPRRGVDVPPLKQWWSPADAEDAPAGAARPSPPASLTLSDAGMDGDYGSPGILDLAASLNFGASAPAAPAAAAAAAAAAAEAPATEMVSARCADVTTTSTAHAHDDDDDAVDDFLRNVIAGKTDMLRKQLAREKLEAAAAAAAAAAANPGHHNNNSPSCTRGGGAGLDKSTRRSSTSTFGTVTGDGAASMGSSMHLQKSISAATTTTGSSLAGGKATASRGGSSMAATTTTGAALAAGGTSPQHYHARRSRYVSSAARSLQDYELIAFLGSGTFAEVTLARNKVTGEYFAVKKISKQRVKEEGCVERTFTERQLLAKLHHPFLVRLYQAFQSQTHLYLVLDFAQGGDLYSLSVQQLWLRSMKRSLVKMQYP…	KTSASAAVATDASDGGTGEAAVRQAQPRRPRRGVDVPPLKQWWSPADAEDAPAGAARPSPPASLTLSDAGMDGDYGSPGILDLAASLNFGASAPAAPAAAAAAAAAAAEAPATEMVSARCADVTTTSTAHAHDDDDDAVDDFLRNVIAGKTDMLRKQLAREKLEAAAAAAAAAAANPGHHNNNSPSCTRGGGAGLDKSTRRSSTSTFGTVTGDGAASMGSSMHLQKSISAATTTTGSSLAGGKATASRGGSSMAATTTTGAALAAGGTSPQHYHARRSRYVSSAARSLQDYELIAFLGSGTFAEVTLARNKVTGEYFAVKKISKQRVKEEGCVERTFTERQLLAKLHHPFLVRLYQAFQSQTHLYLVLDFAQGGDLYSLSVQQLWLRSMKRSLVKMQYP…	99.9684	FALSE
NE	LDBPK_030790	6-phosphofructo-2-kinase/fructose-2	G	C	1/1	311923	MSEASASPAADDQEGVTQGDGDDNHGRLPQPQQQQPHRRDVSFLMYGSQALQQHMQSRTGGALTVSPPSPGDVGLELPVRPRLSPFSTPTYSATTRTLADLQVWRCGVSGRGSGRARGAFGAADGGSRSRGTGSLVSAASELATHARCGSSGALEAAALPQNQPLRHRLGTHSRYGSVCLASPTSPSTAKSSTQRSPAETARYGNASMSGTAGFNEHLPAEAAQRTPVHVNASPTTTTTSPITAGAGIDRSSQRVCRKQRSNPVGLTASAQAWHWGAAPVAAVAFQQQQQKGRGRQRRAVAASSEGALGRRRGGNVPAPLFSNVPTTAAMGAAVAARAHKSASNPSTSVSSPTTKVQLRRTAPTSSTSGRTAVFPSPHATPMSSGGGSLPDAESPAALE…	MSEASASPAADDQEGVTQGDGDDNHGRLPQPQQQQPHRRDVSFLMYGSQALQQHMQSRTGGALTVSPPSPGDVGLELPVRPRLSPFSTPTYSATTRTLADLQVWRCGVSGRGSGRARGAFGAADGGSRSRGTGSLVSAASELATHARCGSSGALEAAALPQNQPLRHRLGTHSRYGSVCLASPTSPSTAKSSTQRSPAETARYGNASMSGTAGFNEHLPAEAAQRTPVHVNASPTTTTTSPITAGAGIDRSSQRVCRKQRSNPVGLTASAQAWHWGAAPVAAVAFQQQQQKGRGRQRRAVAASSEGALGRRRGGNVPAPLFSNVPTTAAMGAAVAARAHKSASNPSTSVSSPTTKVQLRRTAPTSSTSGRTAVFPSPHATPMSSGGGSLPDAESPAALE…	99.9582	FALSE
NE	LDBPK_030790	6-phosphofructo-2-kinase/fructose-2	G	T	1/1	312347	MSEASASPAADDQEGVTQGDGDDNHGRLPQPQQQQPHRRDVSFLMYGSQALQQHMQSRTGGALTVSPPSPGDVGLELPVRPRLSPFSTPTYSATTRTLADLQVWRCGVSGRGSGRARGAFGAADGGSRSRGTGSLVSAASELATHARCGSSGALEAAALPQNQPLRHRLGTHSRYGSVCLASPTSPSTAKSSTQRSPAETARYGNASMSGTAGFNEHLPAEAAQRTPVHVNASPTTTTTSPITAGAGIDRSSQRVCRKQRSNPVGLTASAQAWHWGAAPVAAVAFQQQQQKGRGRQRRAVAASSEGALGRRRGGNVPAPLFSNVPTTAAMGAAVAARAHKSASNPSTSVSSPTTKVQLRRTAPTSSTSGRTAVFPSPHATPMSSGGGSLPDAESPAALE…	MSEASASPAADDQEGVTQGDGDDNHGRLPQPQQQQPHRRDVSFLMYGSQALQQHMQSRTGGALTVSPPSPGDVGLELPVRPRLSPFSTPTYSATTRTLADLQVWRCGVSGRGSGRARGAFGAADGGSRSRGTGSLVSAASELATHARCGSSGALEAAALPQNQPLRHRLGTHSRYGSVCLASPTSPSTAKSSTQRSPAETARYGNASMSGTAGFNEHLPAEAAQRTPVHVNASPTTTTTSPITAGAGIDRSSQRVCRKQRSNPVGLTASAQAWHWGAAPVAAVAFQQQQQKGRGRQRRAVAASSEGALGRRRGGNVPAPLFSNVPTTAAMGAAVAARAHKSASNPSTSVSSPTTKVQLRRTAPTSSTSGRTAVFPSPHATPMSSGGGSLPDAESPAALE…	99.9582	FALSE
NE	LDBPK_030790	6-phosphofructo-2-kinase/fructose-2	G	A	1/1	315813	MSEASASPAADDQEGVTQGDGDDNHGRLPQPQQQQPHRRDVSFLMYGSQALQQHMQSRTGGALTVSPPSPGDVGLELPVRPRLSPFSTPTYSATTRTLADLQVWRCGVSGRGSGRARGAFGAADGGSRSRGTGSLVSAASELATHARCGSSGALEAAALPQNQPLRHRLGTHSRYGSVCLASPTSPSTAKSSTQRSPAETARYGNASMSGTAGFNEHLPAEAAQRTPVHVNASPTTTTTSPITAGAGIDRSSQRVCRKQRSNPVGLTASAQAWHWGAAPVAAVAFQQQQQKGRGRQRRAVAASSEGALGRRRGGNVPAPLFSNVPTTAAMGAAVAARAHKSASNPSTSVSSPTTKVQLRRTAPTSSTSGRTAVFPSPHATPMSSGGGSLPDAESPAALE…	MSEASASPAADDQEGVTQGDGDDNHGRLPQPQQQQPHRRDVSFLMYGSQALQQHMQSRTGGALTVSPPSPGDVGLELPVRPRLSPFSTPTYSATTRTLADLQVWRCGVSGRGSGRARGAFGAADGGSRSRGTGSLVSAASELATHARCGSSGALEAAALPQNQPLRHRLGTHSRYGSVCLASPTSPSTAKSSTQRSPAETARYGNASMSGTAGFNEHLPAEAAQRTPVHVNASLTTTTTSPITAGAGIDRSSQRVCRKQRSNPVGLTASAQAWHWGAAPVAAVAFQQQQQKGRGRQRRAVAASSEGALGRRRGGNVPAPLFSNVPTTAAMGAAVAARAHKSASNPSTSVSSPTTKVQLRRTAPTSSTSGRTAVFPSPHATPMSSGGGSLPDAESPAALE…	99.9582	FALSE
NE	LDBPK_030790	6-phosphofructo-2-kinase/fructose-2	C	A	1/1	315842	MSEASASPAADDQEGVTQGDGDDNHGRLPQPQQQQPHRRDVSFLMYGSQALQQHMQSRTGGALTVSPPSPGDVGLELPVRPRLSPFSTPTYSATTRTLADLQVWRCGVSGRGSGRARGAFGAADGGSRSRGTGSLVSAASELATHARCGSSGALEAAALPQNQPLRHRLGTHSRYGSVCLASPTSPSTAKSSTQRSPAETARYGNASMSGTAGFNEHLPAEAAQRTPVHVNASPTTTTTSPITAGAGIDRSSQRVCRKQRSNPVGLTASAQAWHWGAAPVAAVAFQQQQQKGRGRQRRAVAASSEGALGRRRGGNVPAPLFSNVPTTAAMGAAVAARAHKSASNPSTSVSSPTTKVQLRRTAPTSSTSGRTAVFPSPHATPMSSGGGSLPDAESPAALE…	MSEASASPAADDQEGVTQGDGDDNHGRLPQPQQQQPHRRDVSFLMYGSQALQQHMQSRTGGALTVSPPSPGDVGLELPVRPRLSPFSTPTYSATTRTLADLQVWRCGVSGRGSGRARGAFGAADGGSRSRGTGSLVSAASELATHARCGSSGALEAAALPQNQPLRHRLGTHSRYGSVCLASPTSPSTAKSSTQRSPAETARYGNASMSGTAGFNEHLPAEAAHRTPVHVNASPTTTTTSPITAGAGIDRSSQRVCRKQRSNPVGLTASAQAWHWGAAPVAAVAFQQQQQKGRGRQRRAVAASSEGALGRRRGGNVPAPLFSNVPTTAAMGAAVAARAHKSASNPSTSVSSPTTKVQLRRTAPTSSTSGRTAVFPSPHATPMSSGGGSLPDAESPAALE…	99.9582	FALSE
NE	LDBPK_030790	6-phosphofructo-2-kinase/fructose-2	G	A	1/1	315912	MSEASASPAADDQEGVTQGDGDDNHGRLPQPQQQQPHRRDVSFLMYGSQALQQHMQSRTGGALTVSPPSPGDVGLELPVRPRLSPFSTPTYSATTRTLADLQVWRCGVSGRGSGRARGAFGAADGGSRSRGTGSLVSAASELATHARCGSSGALEAAALPQNQPLRHRLGTHSRYGSVCLASPTSPSTAKSSTQRSPAETARYGNASMSGTAGFNEHLPAEAAQRTPVHVNASPTTTTTSPITAGAGIDRSSQRVCRKQRSNPVGLTASAQAWHWGAAPVAAVAFQQQQQKGRGRQRRAVAASSEGALGRRRGGNVPAPLFSNVPTTAAMGAAVAARAHKSASNPSTSVSSPTTKVQLRRTAPTSSTSGRTAVFPSPHATPMSSGGGSLPDAESPAALE…	MSEASASPAADDQEGVTQGDGDDNHGRLPQPQQQQPHRRDVSFLMYGSQALQQHMQSRTGGALTVSPPSPGDVGLELPVRPRLSPFSTPTYSATTRTLADLQVWRCGVSGRGSGRARGAFGAADGGSRSRGTGSLVSAASELATHARCGSSGALEAAALPQNQPLRHRLGTHSRYGSVCLASPTSPSTAKSSTQRSPAETVRYGNASMSGTAGFNEHLPAEAAQRTPVHVNASPTTTTTSPITAGAGIDRSSQRVCRKQRSNPVGLTASAQAWHWGAAPVAAVAFQQQQQKGRGRQRRAVAASSEGALGRRRGGNVPAPLFSNVPTTAAMGAAVAARAHKSASNPSTSVSSPTTKVQLRRTAPTSSTSGRTAVFPSPHATPMSSGGGSLPDAESPAALE…	99.9582	FALSE
NE	LDBPK_030790	6-phosphofructo-2-kinase/fructose-2	T	C	1/1	316339	MSEASASPAADDQEGVTQGDGDDNHGRLPQPQQQQPHRRDVSFLMYGSQALQQHMQSRTGGALTVSPPSPGDVGLELPVRPRLSPFSTPTYSATTRTLADLQVWRCGVSGRGSGRARGAFGAADGGSRSRGTGSLVSAASELATHARCGSSGALEAAALPQNQPLRHRLGTHSRYGSVCLASPTSPSTAKSSTQRSPAETARYGNASMSGTAGFNEHLPAEAAQRTPVHVNASPTTTTTSPITAGAGIDRSSQRVCRKQRSNPVGLTASAQAWHWGAAPVAAVAFQQQQQKGRGRQRRAVAASSEGALGRRRGGNVPAPLFSNVPTTAAMGAAVAARAHKSASNPSTSVSSPTTKVQLRRTAPTSSTSGRTAVFPSPHATPMSSGGGSLPDAESPAALE…	MSEASASPAADDQEGVTQGDGDDNHGRLPQPQQQQPHRRDVSFLMYGSQALQQHMQSRAGGALTVSPPSPGDVGLELPVRPRLSPFSTPTYSATTRTLADLQVWRCGVSGRGSGRARGAFGAADGGSRSRGTGSLVSAASELATHARCGSSGALEAAALPQNQPLRHRLGTHSRYGSVCLASPTSPSTAKSSTQRSPAETARYGNASMSGTAGFNEHLPAEAAQRTPVHVNASPTTTTTSPITAGAGIDRSSQRVCRKQRSNPVGLTASAQAWHWGAAPVAAVAFQQQQQKGRGRQRRAVAASSEGALGRRRGGNVPAPLFSNVPTTAAMGAAVAARAHKSASNPSTSVSSPTTKVQLRRTAPTSSTSGRTAVFPSPHATPMSSGGGSLPDAESPAALE…	99.9582	FALSE
NE	LDBPK_030790	6-phosphofructo-2-kinase/fructose-2	T	C	1/1	316443	MSEASASPAADDQEGVTQGDGDDNHGRLPQPQQQQPHRRDVSFLMYGSQALQQHMQSRTGGALTVSPPSPGDVGLELPVRPRLSPFSTPTYSATTRTLADLQVWRCGVSGRGSGRARGAFGAADGGSRSRGTGSLVSAASELATHARCGSSGALEAAALPQNQPLRHRLGTHSRYGSVCLASPTSPSTAKSSTQRSPAETARYGNASMSGTAGFNEHLPAEAAQRTPVHVNASPTTTTTSPITAGAGIDRSSQRVCRKQRSNPVGLTASAQAWHWGAAPVAAVAFQQQQQKGRGRQRRAVAASSEGALGRRRGGNVPAPLFSNVPTTAAMGAAVAARAHKSASNPSTSVSSPTTKVQLRRTAPTSSTSGRTAVFPSPHATPMSSGGGSLPDAESPAALE…	MSEASASPAADDQEGVTQGDGDDSHGRLPQPQQQQPHRRDVSFLMYGSQALQQHMQSRTGGALTVSPPSPGDVGLELPVRPRLSPFSTPTYSATTRTLADLQVWRCGVSGRGSGRARGAFGAADGGSRSRGTGSLVSAASELATHARCGSSGALEAAALPQNQPLRHRLGTHSRYGSVCLASPTSPSTAKSSTQRSPAETARYGNASMSGTAGFNEHLPAEAAQRTPVHVNASPTTTTTSPITAGAGIDRSSQRVCRKQRSNPVGLTASAQAWHWGAAPVAAVAFQQQQQKGRGRQRRAVAASSEGALGRRRGGNVPAPLFSNVPTTAAMGAAVAARAHKSASNPSTSVSSPTTKVQLRRTAPTSSTSGRTAVFPSPHATPMSSGGGSLPDAESPAALE…	99.9582	FALSE
NE	LDBPK_030960	Elongation initiation factor 2 alpha subunit	A	C	1/1	387144	MASYCVTDSPETVDYKTKCCCRTTDNVYYAVPKEYFRLNQSLARRKLLLAEPFPVPVDCKTLDHLLVLLEKATILSAQVVEGETKGSNNERPEWMRDLNKRQQKFVCGCLGITSWDGKDIPFYVETMPKINDVVWVKITQVNDTSAVVQLLEYGKREGIIPYTEVTRRRVRSMGKLIKVGRTEPAQVIRIDKDKGYIDLSKKLVTPNEAKACEAHFRQGNEVRSIVCHVAELCDIPAMDAMEMIAYPLYQREPGKHAWTWLYELNQTEDVERILGPLKLDKAISDCLMSTLKNAMRLKVLTLFAEVEITCFACDGVEAIRDVLILGRSYGEGSDPQIHLSVNIIGPPKYGIRARTDMKEEGIQRMKEAIEAMTAEIKKRGGQLKVVTPPQPHGDADEGK…	MASYCVTDSPETVDYKTKCCCRTTDNVYYAVPKEYFRLNQSLARRKLLLAEPFPVPVDCKTLDHLLVLLEKATILSAQVVEGETKGSNNERPEWMRDLNKRQQKFVCGCLGITSWDGKDIPFYVETMPKINDVVWVKITQVNDTSAVVQLLEYGKREGIIPYTEVTRRRVRSMGKLIKVGRTEPAQVIRIDKDKGYIDLSKKLVTPNEAKACEAHFRQGNEVRSIVCHVAELCDIPAMDAMEMIAYPLYQREPGKHAWTWLYELNQTEDVERILGPLKLDKAISDCLMSTLKNAMRLKVLTLFAEVEITCFACDGVEAIRDVLILGRSYGEGSDPQIHLSVNIIGPPKYGIRARTDMKEEGIQRMKEAIEAMTAEIKKRGGQLKVVTPPQPHGDADEGK…	99.7585	FALSE
NE	LDBPK_040010	Calcium-translocating P-type ATPase	G	A	1/1	10284	MAKLVLPDDPASMDGHLICTLLGVKEARGLPYDEVDKRLHEFGKNGFPTMPSTPFWKLVVSQFEDTLVRILLLAAFVSFCLAVLESNVIDLVEPFIILLILTLNAIVGVWQEDRAEKAIDALKDFVPETAVVVREGMTQKILAENLVPGDIVEVAVGDRVAADVRLLTLESTTLRVDQSILNGESVEAMKQVESVRGKPERFPSSMVYRGTAVVYGKARGVVVRTGTSTEMGFIERDVREQEETKTPLQLKLDEFGVLLSTVIGYICLFVFVVNLLHWFRTHTPATEESWFERYIQPTVHSLKVAVALAVAAIPEGLPAVVTTCLALGSRKMARHNALVRDLQSVETLGRCTVICSDKTGTLTTNMMSVSEVVTMEPSGKAHKYSIHDSRFNIVAAAVS…	MAKLVLPDDPASMDGHLICTLLGVKEARGLPYDEVDKRLHEFGKNGFPTMPSTPFWKLVVSQFEDTLVRILLLAAFVSFCLAVLESNVIDLVEPFIILLILTLNAIVGVWQEDRAEKAIDALKDFVPETAVVVREGMTQKILAENLVPGDIVEVAVGDRVAADVRLLTLESTTLRVDQSILNGESVEAMKQVESVRGKPERFPSSMVYRGTAVVYGKARGVVVRTGTSTEMGFIERDVREQEETKTPLQLKLDEFGVLLSTVIGYICLFVFVVNLLHWFRTHTPATEESWFERYIQPTVHSLKVAVALAVAAIPEGLPAVVTTCLALGSRKMARHNALVRDLQSVETLGRCTVICSDKTGTLTTNMMSVSEVVTMEPSGKAHKYSIHDSRFNIVAAAVS…	99.9023	FALSE
NE	LDBPK_040020	Folate/biopterin transporter	C	CA	1/1	14299	MREHLCTPEKVQPAMRLLASVAAGRAGLSRTDIRLLFVFFAEKLAQQELQTTALSSLALLISYIREQHECDEEWFKIVGTPFTEYVRVQQLPLHSRKQCFCIMSFLFTEKTMDLCDGNILAALLELIDGESDPELVLLTFDLHVVAATRSTREAFATVVDDYFESVSSYFPVVFSQPPGCKVTKTDLRTGLKRCLCLAVYKELCIPFMQSKLTSPSTSVKEDVLDVLLTCFDTYSSQDLVPHCRSLVLHMKSEVIKLSSFADRASNATLTKCLLMSCEVLGRVSKQCSAKTQSEALEIFGPVVEGVLAALSADPPTCSAYGTMVVHVLTGSWNCCLFVASYLFSMLAMSIEGAERPANAFILLAALASGMLDGLDAFPGETHKEQLRTSIERTTPMVVE…	MREHLCTPEKVQPAMRLLASVAAGRAGLSRTDIRLLFVFFAEKLAQQELQTTALSSLALLISYIREQHECDEEWFKIVGTPFTEYVRVQQLPLHSRKQCFCIMSFLFTEKTMDLCDGNILAALLELIDGESDPELVLLTFDLHVVAATRSTREAFATVVDDYFESVSSYFPVVFSQPPGCKVTKTDLRTGLKRCLCLAVYKELCIPFMQSKLTSPSTSVKEDVLDVLLTCFDTYSSQDLVPHCRSLVLHMKSEVIKLSSFADRASNATLTKCLLMSCEVLGRVSKQCSAKTQSEALEIFGPVVEGVLAALSADPPTCSAYGTMVVHVLTGSWNCCLFVASYLFSMLAMSIEGAERPANAFILLAALASGMLDGLDAFPGETHKEQLRTSIERTTPMVVE…	49.7826	TRUE
NE	LDBPK_040020	Folate/biopterin transporter	G	GA	1/1	15173	MREHLCTPEKVQPAMRLLASVAAGRAGLSRTDIRLLFVFFAEKLAQQELQTTALSSLALLISYIREQHECDEEWFKIVGTPFTEYVRVQQLPLHSRKQCFCIMSFLFTEKTMDLCDGNILAALLELIDGESDPELVLLTFDLHVVAATRSTREAFATVVDDYFESVSSYFPVVFSQPPGCKVTKTDLRTGLKRCLCLAVYKELCIPFMQSKLTSPSTSVKEDVLDVLLTCFDTYSSQDLVPHCRSLVLHMKSEVIKLSSFADRASNATLTKCLLMSCEVLGRVSKQCSAKTQSEALEIFGPVVEGVLAALSADPPTCSAYGTMVVHVLTGSWNCCLFVASYLFSMLAMSIEGAERPANAFILLAALASGMLDGLDAFPGETHKEQLRTSIERTTPMVVE…	MREHLCTPEKVQPAMRLLASVAAGRAGLSRTDIRLLFVFFAEKLAQQELQTTALSSLALLISYIREQHECDEEWFKIVGTPFTEYVRVQQLPLHSRKQCFCIMSFLFTEKTMDLCDGNILAALLELIDGESDPELVLLTFDLHVVAATRSTREAFATVVDDYFESVSSYFPVVFSQPPGCKVTKTDLRTGLKRCLCLAVYKELCIPFMQSKLTSPSTSVKEDVLDVLLTCFDTYSSQDLVPHCRSLVLHMKSEVIKLSSFADRASNATLTKCLLMSCEVLGRVSKQCSAKTQSEALEIFGPVVEGVLAALSADPPTCSAYGTMVVHVLTGSWNCCLFVASYLFSMLAMSIEGAERPANAFILLAALASGMLDGLDAFPGETHKEQLRTSIERTTPMVVE…	79.8913	TRUE
NE	LDBPK_040020	Folate/biopterin transporter	G	A	1/1	14377	MREHLCTPEKVQPAMRLLASVAAGRAGLSRTDIRLLFVFFAEKLAQQELQTTALSSLALLISYIREQHECDEEWFKIVGTPFTEYVRVQQLPLHSRKQCFCIMSFLFTEKTMDLCDGNILAALLELIDGESDPELVLLTFDLHVVAATRSTREAFATVVDDYFESVSSYFPVVFSQPPGCKVTKTDLRTGLKRCLCLAVYKELCIPFMQSKLTSPSTSVKEDVLDVLLTCFDTYSSQDLVPHCRSLVLHMKSEVIKLSSFADRASNATLTKCLLMSCEVLGRVSKQCSAKTQSEALEIFGPVVEGVLAALSADPPTCSAYGTMVVHVLTGSWNCCLFVASYLFSMLAMSIEGAERPANAFILLAALASGMLDGLDAFPGETHKEQLRTSIERTTPMVVE…	MREHLCTPEKVQPAMRLLASVAAGRAGLSRTDIRLLFVFFAEKLAQQELQTTALSSLALLISYIREQHECDEEWFKIVGTPFTEYVRVQQLPLHSRKQCFCIMSFLFTEKTMDLCDGNILAALLELIDGESDPELVLLTFDLHVVAATRSTREAFATVVDDYFESVSSYFPVVFSQPPGCKVTKTDLRTGLKRCLCLAVYKELCIPFMQSKLTSPSTSVKEDVLDVLLTCFDTYSSQDLVPHCRSLVLHMKSEVIKLSSFADRASNATLTKCLLMSCEVLGRVSKQCSAKTQSEALEIFGPVVEGVLAALSADPPTCSAYGTMVVHVLTGSWNCCLFVASYLFSMLAMSIEGAERPANAFILLAALASGMLDGLDAFPGETHKEQLRTSIERTTPMVVE…	99.8913	FALSE
NE	LDBPK_040130	Exosome complex exonuclease RRP40	C	T	1/1	48467	MTQPGAVVAIGGGLRLLAQPAPTPTADGASQALTDVFLSEYCASLQRSSHHLHTHVPRYTVPTPASRRYIPRAGDPVLAIIARKVSQHYYYCYIGGSALAYMDALAFDGATKVSRPRLVEGDVVYCYVKPRAGSSYVGGVHRSVASEVFDTTGEVEVSCTAAEVGLPPKDWTSGEAAFGPLQGGRVLHLPLAYVRRLITPVGSSPDKASAQQRKHGHTEGEGGYGDEVPASYLLQLLGRRVPFEVAVGLNGLVWVRGLSSEADTTAAARRTVAVSSCISEAQYDVTRAEMEARVEVYFPS*	MTQPGAVVAIGGGLRLLAQPAPTPTADGASQALTDVFLSEYCASLQRSSHHLHTHVPRYTVPTPASRRYIPRAGDPVLAIIARKVSQHYYYCYIGGSALAYMDALAFDGATKVSRPRLVEGDVVYCYVKPRAGSSYVGGVHRSVASEVFDTTGEVEVSCTAAEVGLPPKDWTSGEAAFGPLQGGRVLHLSLAYVRRLITPVGSSPDKASAQQRKHGHTEGEGGYGDEVPASYLLQLLGRRVPFEVAVGLNGLVWVRGLSSEADTTAAARRTVAVSSCISEAQYDVTRAEMEARVEVYFPS*	99.6678	FALSE
NE	LDBPK_040130	Exosome complex exonuclease RRP40	C	T	1/1	48614	MTQPGAVVAIGGGLRLLAQPAPTPTADGASQALTDVFLSEYCASLQRSSHHLHTHVPRYTVPTPASRRYIPRAGDPVLAIIARKVSQHYYYCYIGGSALAYMDALAFDGATKVSRPRLVEGDVVYCYVKPRAGSSYVGGVHRSVASEVFDTTGEVEVSCTAAEVGLPPKDWTSGEAAFGPLQGGRVLHLPLAYVRRLITPVGSSPDKASAQQRKHGHTEGEGGYGDEVPASYLLQLLGRRVPFEVAVGLNGLVWVRGLSSEADTTAAARRTVAVSSCISEAQYDVTRAEMEARVEVYFPS*	MTQPGAVVAIGGGLRLLAQPAPTPTADGASQALTDVFLSEYCASLQRSSHHLHTHVPRYTVPTPASRRYIPRAGDPVLAIIARKVSQHYYYCYIGGSALAYMDALAFDGATKVSRPRLVEGDVVYCYVKPRAGSSYVGGVHRSVASEVFDTTGEVEVSCTAAEVGLPPKDWTSGEAAFGPLQGGRVLHLPLAYVRRLITPVGSSPDKASAQQRKHGHTEGEGGYGDEVPASYLLQLLGCRVPFEVAVGLNGLVWVRGLSSEADTTAAARRTVAVSSCISEAQYDVTRAEMEARVEVYFPS*	99.6678	FALSE
NE	LDBPK_040170	Surface antigen-like protein (Fragment)	C	A	1/1	57972	MRCREILIAVLAVTCVALSPAVAYTTSQCREVSRCDVDGTLVYAFSGECVCCPEMPTGDILPVQCVPSTAHCPSVPSCRACDTTAGMCDACMTGYVLEPTNICNECLASMCDVCQSSSEGKRCKLCSVGYYWVSGGECHAVSNSQASESNMQCRVAFCSTCASPTASTCAKCNDGYATDSNGFCVSDCNVQQCDMCYTGNSADCQLCSAGNTWSATGCSAGASGCRVGHCTTCVAGDNTNCATCESGYTLTAGYCLPQQLCADANCASCPSDAGTCTQCANGYGLVDGACVRCQVPNCFSCDSDANKCTQCAPNYYLTPLLTCSPVACNIEHCMQCDPQTPSRCQECVA	MRCREILIAVLAVTCVALSPAVAYTTSQCREVSRCDVDGTLVYAFSGECVCCPEMPTGDILPVQCVPSTAHCPSVPSCRACDTTAGMCDACMTGYVLEPTNICNECLASMCDVCQSSSEGKRCKLCSVGYYWVSGGECHAVSNSQASESNMQCRVAFCSTCASTTASTCAKCNDGYATDSNGFCVSDCNVQQCDMCYTGNSADCQLCSAGNTWSATGCSAGASGCRVGHCTTCVAGDNTNCATCESGYTLTAGYCLPQQLCADANCASCPSDAGTCTQCANGYGLVDGACVRCQVPNCFSCDSDANKCTQCAPNYYLTPLLTCSPVACNIEHCMQCDPQTPSRCQECVA*	99.7135	FALSE
NE	LDBPK_040170	Surface antigen-like protein (Fragment)	C	A	1/1	58015	MRCREILIAVLAVTCVALSPAVAYTTSQCREVSRCDVDGTLVYAFSGECVCCPEMPTGDILPVQCVPSTAHCPSVPSCRACDTTAGMCDACMTGYVLEPTNICNECLASMCDVCQSSSEGKRCKLCSVGYYWVSGGECHAVSNSQASESNMQCRVAFCSTCASPTASTCAKCNDGYATDSNGFCVSDCNVQQCDMCYTGNSADCQLCSAGNTWSATGCSAGASGCRVGHCTTCVAGDNTNCATCESGYTLTAGYCLPQQLCADANCASCPSDAGTCTQCANGYGLVDGACVRCQVPNCFSCDSDANKCTQCAPNYYLTPLLTCSPVACNIEHCMQCDPQTPSRCQECVA	MRCREILIAVLAVTCVALSPAVAYTTSQCREVSRCDVDGTLVYAFSGECVCCPEMPTGDILPVQCVPSTAHCPSVPSCRACDTTAGMCDACMTGYVLEPTNICNECLASMCDVCQSSSEGKRCKLCSVGYYWVSGGECHAVSNSQASESNMQCRVAFCSTCASPTASTCAKCNDGYAKDSNGFCVSDCNVQQCDMCYTGNSADCQLCSAGNTWSATGCSAGASGCRVGHCTTCVAGDNTNCATCESGYTLTAGYCLPQQLCADANCASCPSDAGTCTQCANGYGLVDGACVRCQVPNCFSCDSDANKCTQCAPNYYLTPLLTCSPVACNIEHCMQCDPQTPSRCQECVA*	99.7135	FALSE
NE	LDBPK_040180	Surface antigen-like protein (Fragment)	C	T	1/1	60841	MHSARGGSLAVAAVAVCLAVLATVGTCVFDSQEIGGSSFTFAGWSSASKEESYQSCTLTEKAFRIQGAASSLSDDATLPGGILRFSTLRVSNGYIVVEKYFPRNTNITIKDASGTVAAGMPFIDANTAIFSDQLSIVVTDSTLSWAAARSGQSMVRAPFTIQLSSSLFVLGSTVAQASSVVEVTGPSSISQKSALAVDYAKCTGCAQGLVYFTDFVRVWDRSLLRVSHSSVKGAAGKPLIGIAQRAGASLAVENSLFVVENVSSPTSNLIDAPVSMGTDAQITLRAVAVKSIGATMAGGVTAQLLTADDIAQQIPSVSVVPDTSCAAACVPTATVDSRCKCTCNADMPNMNFCTAMKDPYTNYAYLGCSVGCTTCFNETACLECRPSYEMLPSMTCSLT…	MHSARGGSLAVAAVAVCLAVLAMVGTCVFDSQEIGGSSFTFAGWSSASKEESYQSCTLTEKAFRIQGAASSLSDDATLPGGILRFSTLRVSNGYIVVEKYFPRNTNITIKDASGTVAAGMPFIDANTAIFSDQLSIVVTDSTLSWAAARSGQSMVRAPFTIQLSSSLFVLGSTVAQASSVVEVTGPSSISQKSALAVDYAKCTGCAQGLVYFTDFVRVWDRSLLRVSHSSVKGAAGKPLIGIAQRAGASLAVENSLFVVENVSSPTSNLIDAPVSMGTDAQITLRAVAVKSIGATMAGGVTAQLLTADDIAQQIPSVSVVPDTSCAAACVPTATVDSRCKCTCNADMPNMNFCTAMKDPYTNYAYLGCSVGCTTCFNETACLECRPSYEMLPSMTCSLT…	99.8246	FALSE
NE	LDBPK_040180	Surface antigen-like protein (Fragment)	G	A	1/1	61507	MHSARGGSLAVAAVAVCLAVLATVGTCVFDSQEIGGSSFTFAGWSSASKEESYQSCTLTEKAFRIQGAASSLSDDATLPGGILRFSTLRVSNGYIVVEKYFPRNTNITIKDASGTVAAGMPFIDANTAIFSDQLSIVVTDSTLSWAAARSGQSMVRAPFTIQLSSSLFVLGSTVAQASSVVEVTGPSSISQKSALAVDYAKCTGCAQGLVYFTDFVRVWDRSLLRVSHSSVKGAAGKPLIGIAQRAGASLAVENSLFVVENVSSPTSNLIDAPVSMGTDAQITLRAVAVKSIGATMAGGVTAQLLTADDIAQQIPSVSVVPDTSCAAACVPTATVDSRCKCTCNADMPNMNFCTAMKDPYTNYAYLGCSVGCTTCFNETACLECRPSYEMLPSMTCSLT…	MHSARGGSLAVAAVAVCLAVLATVGTCVFDSQEIGGSSFTFAGWSSASKEESYQSCTLTEKAFRIQGAASSLSDDATLPGGILRFSTLRVSNGYIVVEKYFPRNTNITIKDASGTVAAGMPFIDANTAIFSDQLSIVVTDSTLSWAAARSGQSMVRAPFTIQLSSSLFVLGSTVAQASSVVEVTGPSSISQKSALAVDYAKCTGCAQGLVYFTDFVRVWDRSLLRVSHSSVKGAAGKPLIGIAQKAGASLAVENSLFVVENVSSPTSNLIDAPVSMGTDAQITLRAVAVKSIGATMAGGVTAQLLTADDIAQQIPSVSVVPDTSCAAACVPTATVDSRCKCTCNADMPNMNFCTAMKDPYTNYAYLGCSVGCTTCFNETACLECRPSYEMLPSMTCSLT…	99.8246	FALSE
NE	LDBPK_040200	Surface antigen-like protein	C	CCACCACCAC	1/1	67011	MSAFDFRSSPHKRGAAAVLLLFAIAAVAPLTVSAQAIDDYPPVACDSTVPNCLECRKVGMLSLCSNCKEGYSTAVSPMTPTEFGKCKPYDPSTCRLDNCLRCAADDNTKCVQCPVGYPNINTYLCDGTTAAPTTAAPTTSAPSTTTTASPTTAAPTTAAPTTTTTTTTAVPTTAAPTTSAPSTDCQAPSCAICVPGNQYTCAVCESGMVLMASGQCMAAGSCSMTNCAQCYPNDSNRCSSCEPGYALTVSYTCIPRKSGNSAAAPTPVLAALVIVAVAATVAYVM*	MSAFDFRSSPHKRGAAAVLLLFAIAAVAPLTVSAQAIDDYPPVACDSTVPNCLECRKVGMLSLCSNCKEGYSTAVSPMTPTEFGKCKPYDPSTCRLDNCLRCAADDNTKCVQCPVGYPNINTYLCDGTTAAPTTAAPTTSAPSTTTTTTTASPTTAAPTTAAPTTTTTTTTAVPTTAAPTTSAPSTDCQAPSCAICVPGNQYTCAVCESGMVLMASGQCMAAGSCSMTNCAQCYPNDSNRCSSCEPGYALTVSYTCIPRKSGNSAAAPTPVLAALVIVAVAATVAYVM*	98.9619	FALSE
NE	LDBPK_040200	Surface antigen-like protein	G	GACC	1/1	67051	MSAFDFRSSPHKRGAAAVLLLFAIAAVAPLTVSAQAIDDYPPVACDSTVPNCLECRKVGMLSLCSNCKEGYSTAVSPMTPTEFGKCKPYDPSTCRLDNCLRCAADDNTKCVQCPVGYPNINTYLCDGTTAAPTTAAPTTSAPSTTTTASPTTAAPTTAAPTTTTTTTTAVPTTAAPTTSAPSTDCQAPSCAICVPGNQYTCAVCESGMVLMASGQCMAAGSCSMTNCAQCYPNDSNRCSSCEPGYALTVSYTCIPRKSGNSAAAPTPVLAALVIVAVAATVAYVM*	MSAFDFRSSPHKRGAAAVLLLFAIAAVAPLTVSAQAIDDYPPVACDSTVPNCLECRKVGMLSLCSNCKEGYSTAVSPMTPTEFGKCKPYDPSTCRLDNCLRCAADDNTKCVQCPVGYPNINTYLCDGTTAAPTTAAPTTSAPSTTTTASPTTAAPTTAAPTTTTTTTTTAVPTTAAPTTSAPSTDCQAPSCAICVPGNQYTCAVCESGMVLMASGQCMAAGSCSMTNCAQCYPNDSNRCSSCEPGYALTVSYTCIPRKSGNSAAAPTPVLAALVIVAVAATVAYVM*	99.6516	FALSE
NE	LDBPK_040240	RNA pseudouridylate synthase-like protein	C	A	1/1	78977	MRAAWAATVSRRRSHIACGSSSSPLWALQPRRASSVHRGRVSQATSGASSNTSSSHASNRRGRRPKRGQPNARHIAPAAETRFSASSHRMGCGHIADRVKRRRQLEDAIHAAQAFRSWCVMHAPCTQAAVGASVSATAALRPGELSPSHAPVLHRVGGSVATLADIGYEEGANSRTARHHLGFSPPTAPTTNPPLTAGGAVPLTERRMLEHYAVLLHNVRAAATRVATSDYHRFYAAVVEELLAASKSGGGGGAFSVPRSVVWQDAAASTYHGESGEDATAQAERRLAAWASYWYKDLKQWHSRHGTHTPGAGNAVDAQQMLLHGELWQDVLDGGDGIIGTREEDKSMAVLLLQGQWRAAIDSLLEADATPPRSASAAAMEPNGSSTTASQRPSVAELF…	MRAAWAATVSRRRSHIACGSSSSPLWALQPRRASSVHRGRVSQATSGASSNTSSSHASNRRGRRPKRGQPNARHIAPAAETRFSASSHRMGCGHIADRVKRRRQLEDAIHAAQAFRSWCVMHAPCTQAAVGASVSATAALRPGELSPSHAPVLHRVGGSVATLADIGYEEGANSRTARHHLGFSPPTAPTTNPPLTAGGEVPLTERRMLEHYAVLLHNVRAAATRVATSDYHRFYAAVVEELLAASKSGGGGGAFSVPRSVVWQDAAASTYHGESGEDATAQAERRLAAWASYWYKDLKQWHSRHGTHTPGAGNAVDAQQMLLHGELWQDVLDGGDGIIGTREEDKSMAVLLLQGQWRAAIDSLLEADATPPRSASAAAMEPNGSSTTASQRPSVAELF…	99.9319	FALSE
NE	LDBPK_040240	RNA pseudouridylate synthase-like protein	G	T	1/1	79543	MRAAWAATVSRRRSHIACGSSSSPLWALQPRRASSVHRGRVSQATSGASSNTSSSHASNRRGRRPKRGQPNARHIAPAAETRFSASSHRMGCGHIADRVKRRRQLEDAIHAAQAFRSWCVMHAPCTQAAVGASVSATAALRPGELSPSHAPVLHRVGGSVATLADIGYEEGANSRTARHHLGFSPPTAPTTNPPLTAGGAVPLTERRMLEHYAVLLHNVRAAATRVATSDYHRFYAAVVEELLAASKSGGGGGAFSVPRSVVWQDAAASTYHGESGEDATAQAERRLAAWASYWYKDLKQWHSRHGTHTPGAGNAVDAQQMLLHGELWQDVLDGGDGIIGTREEDKSMAVLLLQGQWRAAIDSLLEADATPPRSASAAAMEPNGSSTTASQRPSVAELF…	MRAAWAATVSRRRSHIACGSSSSPLWALQPRRASSVHRGRVSQATSGASSNTSSSHASNRRGRRPKRGQPNARHIAPAAETRFSASSHRMGCGHIADRVKRRRQLEDAIHAAQAFRSWCVMHAPCTQAAVGASVSATAALRPGELSPSHAPVLHRVGGSVATLADIGYEEGANSRTARHHLGFSPPTAPTTNPPLTAGGAVPLTERRMLEHYAVLLHNVRAAATRVATSDYHRFYAAVVEELLAASKSGGGGGAFSVPRSVVWQDAAASTYHGESGEDATAQAERRLAAWASYWYKDLKQWHSRHGTHTPGAGNAVDAQQMLLHGELWQDVLDGGDGIIGTREEDKSMAVLLLQGQWRAAIDSLLEADATPPRSASAAAMEPNGSSTTSSQRPSVAELF…	99.9319	FALSE
NE	LDBPK_040240	RNA pseudouridylate synthase-like protein	C	T	1/1	80417	MRAAWAATVSRRRSHIACGSSSSPLWALQPRRASSVHRGRVSQATSGASSNTSSSHASNRRGRRPKRGQPNARHIAPAAETRFSASSHRMGCGHIADRVKRRRQLEDAIHAAQAFRSWCVMHAPCTQAAVGASVSATAALRPGELSPSHAPVLHRVGGSVATLADIGYEEGANSRTARHHLGFSPPTAPTTNPPLTAGGAVPLTERRMLEHYAVLLHNVRAAATRVATSDYHRFYAAVVEELLAASKSGGGGGAFSVPRSVVWQDAAASTYHGESGEDATAQAERRLAAWASYWYKDLKQWHSRHGTHTPGAGNAVDAQQMLLHGELWQDVLDGGDGIIGTREEDKSMAVLLLQGQWRAAIDSLLEADATPPRSASAAAMEPNGSSTTASQRPSVAELF…	MRAAWAATVSRRRSHIACGSSSSPLWALQPRRASSVHRGRVSQATSGASSNTSSSHASNRRGRRPKRGQPNARHIAPAAETRFSASSHRMGCGHIADRVKRRRQLEDAIHAAQAFRSWCVMHAPCTQAAVGASVSATAALRPGELSPSHAPVLHRVGGSVATLADIGYEEGANSRTARHHLGFSPPTAPTTNPPLTAGGAVPLTERRMLEHYAVLLHNVRAAATRVATSDYHRFYAAVVEELLAASKSGGGGGAFSVPRSVVWQDAAASTYHGESGEDATAQAERRLAAWASYWYKDLKQWHSRHGTHTPGAGNAVDAQQMLLHGELWQDVLDGGDGIIGTREEDKSMAVLLLQGQWRAAIDSLLEADATPPRSASAAAMEPNGSSTTASQRPSVAELF…	99.9319	FALSE
NE	LDBPK_040240	RNA pseudouridylate synthase-like protein	G	T	1/1	80452	MRAAWAATVSRRRSHIACGSSSSPLWALQPRRASSVHRGRVSQATSGASSNTSSSHASNRRGRRPKRGQPNARHIAPAAETRFSASSHRMGCGHIADRVKRRRQLEDAIHAAQAFRSWCVMHAPCTQAAVGASVSATAALRPGELSPSHAPVLHRVGGSVATLADIGYEEGANSRTARHHLGFSPPTAPTTNPPLTAGGAVPLTERRMLEHYAVLLHNVRAAATRVATSDYHRFYAAVVEELLAASKSGGGGGAFSVPRSVVWQDAAASTYHGESGEDATAQAERRLAAWASYWYKDLKQWHSRHGTHTPGAGNAVDAQQMLLHGELWQDVLDGGDGIIGTREEDKSMAVLLLQGQWRAAIDSLLEADATPPRSASAAAMEPNGSSTTASQRPSVAELF…	MRAAWAATVSRRRSHIACGSSSSPLWALQPRRASSVHRGRVSQATSGASSNTSSSHASNRRGRRPKRGQPNARHIAPAAETRFSASSHRMGCGHIADRVKRRRQLEDAIHAAQAFRSWCVMHAPCTQAAVGASVSATAALRPGELSPSHAPVLHRVGGSVATLADIGYEEGANSRTARHHLGFSPPTAPTTNPPLTAGGAVPLTERRMLEHYAVLLHNVRAAATRVATSDYHRFYAAVVEELLAASKSGGGGGAFSVPRSVVWQDAAASTYHGESGEDATAQAERRLAAWASYWYKDLKQWHSRHGTHTPGAGNAVDAQQMLLHGELWQDVLDGGDGIIGTREEDKSMAVLLLQGQWRAAIDSLLEADATPPRSASAAAMEPNGSSTTASQRPSVAELF…	99.9319	FALSE
NE	LDBPK_040240	RNA pseudouridylate synthase-like protein	C	T	1/1	81851	MRAAWAATVSRRRSHIACGSSSSPLWALQPRRASSVHRGRVSQATSGASSNTSSSHASNRRGRRPKRGQPNARHIAPAAETRFSASSHRMGCGHIADRVKRRRQLEDAIHAAQAFRSWCVMHAPCTQAAVGASVSATAALRPGELSPSHAPVLHRVGGSVATLADIGYEEGANSRTARHHLGFSPPTAPTTNPPLTAGGAVPLTERRMLEHYAVLLHNVRAAATRVATSDYHRFYAAVVEELLAASKSGGGGGAFSVPRSVVWQDAAASTYHGESGEDATAQAERRLAAWASYWYKDLKQWHSRHGTHTPGAGNAVDAQQMLLHGELWQDVLDGGDGIIGTREEDKSMAVLLLQGQWRAAIDSLLEADATPPRSASAAAMEPNGSSTTASQRPSVAELF…	MRAAWAATVSRRRSHIACGSSSSPLWALQPRRASSVHRGRVSQATSGASSNTSSSHASNRRGRRPKRGQPNARHIAPAAETRFSASSHRMGCGHIADRVKRRRQLEDAIHAAQAFRSWCVMHAPCTQAAVGASVSATAALRPGELSPSHAPVLHRVGGSVATLADIGYEEGANSRTARHHLGFSPPTAPTTNPPLTAGGAVPLTERRMLEHYAVLLHNVRAAATRVATSDYHRFYAAVVEELLAASKSGGGGGAFSVPRSVVWQDAAASTYHGESGEDATAQAERRLAAWASYWYKDLKQWHSRHGTHTPGAGNAVDAQQMLLHGELWQDVLDGGDGIIGTREEDKSMAVLLLQGQWRAAIDSLLEADATPPRSASAAAMEPNGSSTTASQRPSVAELF…	99.9319	FALSE
NE	LDBPK_040240	RNA pseudouridylate synthase-like protein	C	T	1/1	82453	MRAAWAATVSRRRSHIACGSSSSPLWALQPRRASSVHRGRVSQATSGASSNTSSSHASNRRGRRPKRGQPNARHIAPAAETRFSASSHRMGCGHIADRVKRRRQLEDAIHAAQAFRSWCVMHAPCTQAAVGASVSATAALRPGELSPSHAPVLHRVGGSVATLADIGYEEGANSRTARHHLGFSPPTAPTTNPPLTAGGAVPLTERRMLEHYAVLLHNVRAAATRVATSDYHRFYAAVVEELLAASKSGGGGGAFSVPRSVVWQDAAASTYHGESGEDATAQAERRLAAWASYWYKDLKQWHSRHGTHTPGAGNAVDAQQMLLHGELWQDVLDGGDGIIGTREEDKSMAVLLLQGQWRAAIDSLLEADATPPRSASAAAMEPNGSSTTASQRPSVAELF…	MRAAWAATVSRRRSHIACGSSSSPLWALQPRRASSVHRGRVSQATSGASSNTSSSHASNRRGRRPKRGQPNARHIAPAAETRFSASSHRMGCGHIADRVKRRRQLEDAIHAAQAFRSWCVMHAPCTQAAVGASVSATAALRPGELSPSHAPVLHRVGGSVATLADIGYEEGANSRTARHHLGFSPPTAPTTNPPLTAGGAVPLTERRMLEHYAVLLHNVRAAATRVATSDYHRFYAAVVEELLAASKSGGGGGAFSVPRSVVWQDAAASTYHGESGEDATAQAERRLAAWASYWYKDLKQWHSRHGTHTPGAGNAVDAQQMLLHGELWQDVLDGGDGIIGTREEDKSMAVLLLQGQWRAAIDSLLEADATPPRSASAAAMEPNGSSTTASQRPSVAELF…	99.9319	FALSE
NE	LDBPK_040270	Adenosine monophosphate deaminase	G	A	0/1	88541	MWGGLVGARGGTAAAGSNTNASAVTNVYTLQLPGDDGGVEMAAAKPLLLGALRMRETYKGVDKGHCEVGIGGTGSGASNSLTSAATLAADASRATHSMQGVPHPPQPASQSQHLQTQQQQQQQQVPSPPLMTGPTTLQQVDGVFHWSDEKTPIASWAQFRADVLALAACVQDPSCVAASKYRLEVLEEKYHLHRLYNADVEENSDHYRRGGGLFANACRVDTCVGAATAMNAQVLVEYIQRTVDERGDDIVGVSDSTPLGRGLATAGASGGSSGVVGASGGEQLTLARVCELLDFPEPYLLTVEGLGLQPSVNRALPYYDALDPSMNGGGRNSAALLRLFLSLDQRPQWGAYLAGVVLPCLRRNELRTGGVQATEMTLEITGALAQEWENTAAWVRTHE…	MWGGLVGARGGTAAAGSNTNASAVTNVYTLQLPGDDGGVEMAAAKPLLLGALRMRETYKGVDKGHCEVGIGGTGSGASNSLTSAATLAADASRATHSMQGVPHPPQPASQSQHLQTQQQQQQQQVPSPPLMTGPTTLQQVDGVFHWSDEKTPIASWAQFRADVLALAACVQDPSCVAASKYRLEVLEEKYHLHRLYNADVEENSDHYRRGGGLFANACRVDTCVGAATAMNAQVLVEYIQRTVDERGDDIVGVSDSTPLGRGLATAGASGGSSGVVGASGGEQLTLARVCELLDFPEPYLLTVEGLGLQPSVNRALPYYDALDPSMNGGGRNSAALLRLFLSLDQRPQWGAYLAGVVLPCLRRNELRTGGVQATEMTLEITGALAQEWENTAAWVRTHE…	99.946	FALSE
NE	LDBPK_040270	Adenosine monophosphate deaminase	G	A	0/1	88871	MWGGLVGARGGTAAAGSNTNASAVTNVYTLQLPGDDGGVEMAAAKPLLLGALRMRETYKGVDKGHCEVGIGGTGSGASNSLTSAATLAADASRATHSMQGVPHPPQPASQSQHLQTQQQQQQQQVPSPPLMTGPTTLQQVDGVFHWSDEKTPIASWAQFRADVLALAACVQDPSCVAASKYRLEVLEEKYHLHRLYNADVEENSDHYRRGGGLFANACRVDTCVGAATAMNAQVLVEYIQRTVDERGDDIVGVSDSTPLGRGLATAGASGGSSGVVGASGGEQLTLARVCELLDFPEPYLLTVEGLGLQPSVNRALPYYDALDPSMNGGGRNSAALLRLFLSLDQRPQWGAYLAGVVLPCLRRNELRTGGVQATEMTLEITGALAQEWENTAAWVRTHE…	MWGGLVGARGGTAAAGSNTNASAVTNVYTLQLPGDDGGVEMAAAKPLLLGALRMRETYKGVDKGHCEVGIGGTGSGASNSLTSAATLAADASRATHSMQGVPHPPQPASQSQHLQTQQQQQQQQVPSPPLMTGPTTLQQVDGVFHWSDEKTPIASWAQFRADVLALAACVQDPSCVAASKYRLEVLEEKYHLHRLYNADVEENSDHYRRGGGLFANACRVDTCVGAATAMNAQVLVEYIQRTVDERGDDIVGVSDSTPLGRGLATAGASGGSSGVVGASGGEQLTLARVCELLDFPEPYLLTVEGLGLQPSVNRALPYYDALDPSMNGGGRNSAALLRLFLSLDQRPQWGAYLAGVVLPCLRRNELRTGGVQATEMTLEITGALAQEWENTAAWVRTHE…	99.946	FALSE
NE	LDBPK_040270	Adenosine monophosphate deaminase	C	T	1/1	89464	MWGGLVGARGGTAAAGSNTNASAVTNVYTLQLPGDDGGVEMAAAKPLLLGALRMRETYKGVDKGHCEVGIGGTGSGASNSLTSAATLAADASRATHSMQGVPHPPQPASQSQHLQTQQQQQQQQVPSPPLMTGPTTLQQVDGVFHWSDEKTPIASWAQFRADVLALAACVQDPSCVAASKYRLEVLEEKYHLHRLYNADVEENSDHYRRGGGLFANACRVDTCVGAATAMNAQVLVEYIQRTVDERGDDIVGVSDSTPLGRGLATAGASGGSSGVVGASGGEQLTLARVCELLDFPEPYLLTVEGLGLQPSVNRALPYYDALDPSMNGGGRNSAALLRLFLSLDQRPQWGAYLAGVVLPCLRRNELRTGGVQATEMTLEITGALAQEWENTAAWVRTHE…	MWGGLVGARGGTAAAGSNTNASAVTNVYTLQLPGDDGGVEMAAAKPLLLGALRMRETYKGVDKGHCEVGIGGTGSGASNSLTSAATLAADASRATHSMQGVPHPPQPASQSQHLQTQQQQQQQQVPSPPLMTGPTTLQQVDGVFHWSDEKTPIASWAQFRADVLALAACVQDPSCVAASKYRLEVLEEKYHLHRLYNADVEENSDHYRRGGGLFANACRVDTCVGAATAMNAQVLVEYIQRTVDERGDDIVGVSDSTPLGRGLATAGASGGSSGVVGASGGEQLTLARVCELLDFPEPYLLTVEGLGLQPSVNRALPYYDALDPSMNGGGRNSAALLRLFLSLDQRPQWGAYLAGVVLPCLRRNELRTGGVQATEMTLEITGALAQEWENTAAWVRTHE…	99.946	FALSE
NE	LDBPK_040270	Adenosine monophosphate deaminase	G	T	0/1	90189	MWGGLVGARGGTAAAGSNTNASAVTNVYTLQLPGDDGGVEMAAAKPLLLGALRMRETYKGVDKGHCEVGIGGTGSGASNSLTSAATLAADASRATHSMQGVPHPPQPASQSQHLQTQQQQQQQQVPSPPLMTGPTTLQQVDGVFHWSDEKTPIASWAQFRADVLALAACVQDPSCVAASKYRLEVLEEKYHLHRLYNADVEENSDHYRRGGGLFANACRVDTCVGAATAMNAQVLVEYIQRTVDERGDDIVGVSDSTPLGRGLATAGASGGSSGVVGASGGEQLTLARVCELLDFPEPYLLTVEGLGLQPSVNRALPYYDALDPSMNGGGRNSAALLRLFLSLDQRPQWGAYLAGVVLPCLRRNELRTGGVQATEMTLEITGALAQEWENTAAWVRTHE…	MWGGLVGARGGTAAAGSNTNASAVTNVYTLQLPGDDGGVEMAAAKPLLLGALRMRETYKGVDKGHCEVGIGGTGSGASNSLTSAATLAADASRATHSMQGVPHPPQPASQSQHLQTQQQQQQQQVPSPPLMTGPTTLQQVDGVFHWSDEKTPIASWAQFRADVLALAACVQDPSCVAASKYRLEVLEEKYHLHRLYNADVEENSDHYRRGGGLFANACRVDTCVGAATAMNAQVLVEYIQRTVDERGDDIVGVSDSTPLGRGLATAGASGGSSGVVGASGGEQLTLARVCELLDFPEPYLLTVEGLGLQPSVNRALPYYDALDPSMNGGGRNSAALLRLFLSLDQRPQWGAYLAGVVLPCLRRNELRTGGVQATEMTLEITGALAQEWENTAAWVRTHE…	99.946	FALSE
NE	LDBPK_040270	Adenosine monophosphate deaminase	C	T	0/1	92360	MWGGLVGARGGTAAAGSNTNASAVTNVYTLQLPGDDGGVEMAAAKPLLLGALRMRETYKGVDKGHCEVGIGGTGSGASNSLTSAATLAADASRATHSMQGVPHPPQPASQSQHLQTQQQQQQQQVPSPPLMTGPTTLQQVDGVFHWSDEKTPIASWAQFRADVLALAACVQDPSCVAASKYRLEVLEEKYHLHRLYNADVEENSDHYRRGGGLFANACRVDTCVGAATAMNAQVLVEYIQRTVDERGDDIVGVSDSTPLGRGLATAGASGGSSGVVGASGGEQLTLARVCELLDFPEPYLLTVEGLGLQPSVNRALPYYDALDPSMNGGGRNSAALLRLFLSLDQRPQWGAYLAGVVLPCLRRNELRTGGVQATEMTLEITGALAQEWENTAAWVRTHE…	MWGGLVGARGGTAAAGSNTNASAVTNVYTLQLPGDDGGVEMAAAKPLLLGALRMRETYKGVDKGHCEVGIGGTGSGASNSLTSAATLAADASRATHSMQGVPHPPQPASQSQHLQTQQQQQQQQVPSPPLMTGPTTLQQVDGVFHWSDEKTPIASWAQFRADVLALAACVQDPSCVAASKYRLEVLEEKYHLHRLYNADVEENSDHYRRGGGLFANACRVDTCVGAATAMNAQVLVEYIQRTVDERGDDIVGVSDSTPLGRGLATAGASGGSSGVVGASGGEQLTLARVCELLDFPEPYLLTVEGLGLQPSVNRALPYYDALDPSMNGGGRNSAALLRLFLSLDQRPQWGAYLAGVVLPCLRRNELRTGGVQATEMTLEITGALAQEWENTAAWVRTHE…	99.946	FALSE
NE	LDBPK_040300	Beta-fructofuranosidase	A	G	1/1	99258	MIAGSVRRGVILLLVAVVVATMAAAAVAKDGVPYEPIFHIRPPKNWINDPNGPYRDPVTGKIHLYMQYNPNGPLWGDIAWYHVTSEDYVKWTRPESPVAVWADKWYDKWGAYSGTMMNNNYSEPVMVYTCTEPENIQRQCIANPPKSDLHGKRTLDNLVKSALNVIMSEDMIPGIVAMENFRDPTEWWQDPTNPNRWLIAFVARIKDREGDNAHVIVFSTEDPSFQSGYSFSHSLYVYKYDLDHMFECPDFFTLKQGGEHYLKVSTMPSHRDYIIYGSYQLNTTSKQYVFVEDPARSFTFIDYGPFYASKTFYDPILNRRTIWGWTNDELSNEQIIANGWSGVQNMLRTMVYDHTEKKIKTQPVPETRGLRLDKLVDLRDVAVTATPTEIIASNTNNTL…	MIAGSVRRGVILLLVAVVVATMAAAAVAKDGVPYEPIFHIRPPKNWINDPNGPYRDPVTGKIHLYMQYNPNGPLWGDIAWYHVTSEDYVKWTRPESPVAVWADKWYDKWGAYSGTMMNNNYSEPVMVYTCTEPENIQRQCIANPPKSDLHGKRTLDNLVKSALNVIMSEDMIPGIVAMENFRDPTEWWQDPTSPNRWLIAFVARIKDREGDNAHVIVFSTEDPSFQSGYSFSHSLYVYKYDLDHMFECPDFFTLKQGGEHYLKVSTMPSHRDYIIYGSYQLNTTSKQYVFVEDPARSFTFIDYGPFYASKTFYDPILNRRTIWGWTNDELSNEQIIANGWSGVQNMLRTMVYDHTEKKIKTQPVPETRGLRLDKLVDLRDVAVTATPTEIIASNTNNTL…	99.8328	FALSE
NE	LDBPK_040300	Beta-fructofuranosidase	C	A	1/1	99528	MIAGSVRRGVILLLVAVVVATMAAAAVAKDGVPYEPIFHIRPPKNWINDPNGPYRDPVTGKIHLYMQYNPNGPLWGDIAWYHVTSEDYVKWTRPESPVAVWADKWYDKWGAYSGTMMNNNYSEPVMVYTCTEPENIQRQCIANPPKSDLHGKRTLDNLVKSALNVIMSEDMIPGIVAMENFRDPTEWWQDPTNPNRWLIAFVARIKDREGDNAHVIVFSTEDPSFQSGYSFSHSLYVYKYDLDHMFECPDFFTLKQGGEHYLKVSTMPSHRDYIIYGSYQLNTTSKQYVFVEDPARSFTFIDYGPFYASKTFYDPILNRRTIWGWTNDELSNEQIIANGWSGVQNMLRTMVYDHTEKKIKTQPVPETRGLRLDKLVDLRDVAVTATPTEIIASNTNNTL…	MIAGSVRRGVILLLVAVVVATMAAAAVAKDGVPYEPIFHIRPPKNWINDPNGPYRDPVTGKIHLYMQYNPNGPLWGDIAWYHVTSEDYVKWTRPESPVAVWADKWYDKWGAYSGTMMNNNYSEPVMVYTCTEPENIQRQCIANPPKSDLHGKRTLDNLVKSALNVIMSEDMIPGIVAMENFRDPTEWWQDPTNPNRWLIAFVARIKDREGDNAHVIVFSTEDPSFQSGYSFSHSLYVYKYDLDHMFECPDFFTLKQGGEHYLKVSTMPSHRDYIIYGSYQLNNTSKQYVFVEDPARSFTFIDYGPFYASKTFYDPILNRRTIWGWTNDELSNEQIIANGWSGVQNMLRTMVYDHTEKKIKTQPVPETRGLRLDKLVDLRDVAVTATPTEIIASNTNNTL…	99.8328	FALSE
NE	LDBPK_040300	Beta-fructofuranosidase	G	A	1/1	99563	MIAGSVRRGVILLLVAVVVATMAAAAVAKDGVPYEPIFHIRPPKNWINDPNGPYRDPVTGKIHLYMQYNPNGPLWGDIAWYHVTSEDYVKWTRPESPVAVWADKWYDKWGAYSGTMMNNNYSEPVMVYTCTEPENIQRQCIANPPKSDLHGKRTLDNLVKSALNVIMSEDMIPGIVAMENFRDPTEWWQDPTNPNRWLIAFVARIKDREGDNAHVIVFSTEDPSFQSGYSFSHSLYVYKYDLDHMFECPDFFTLKQGGEHYLKVSTMPSHRDYIIYGSYQLNTTSKQYVFVEDPARSFTFIDYGPFYASKTFYDPILNRRTIWGWTNDELSNEQIIANGWSGVQNMLRTMVYDHTEKKIKTQPVPETRGLRLDKLVDLRDVAVTATPTEIIASNTNNTL…	MIAGSVRRGVILLLVAVVVATMAAAAVAKDGVPYEPIFHIRPPKNWINDPNGPYRDPVTGKIHLYMQYNPNGPLWGDIAWYHVTSEDYVKWTRPESPVAVWADKWYDKWGAYSGTMMNNNYSEPVMVYTCTEPENIQRQCIANPPKSDLHGKRTLDNLVKSALNVIMSEDMIPGIVAMENFRDPTEWWQDPTNPNRWLIAFVARIKDREGDNAHVIVFSTEDPSFQSGYSFSHSLYVYKYDLDHMFECPDFFTLKQGGEHYLKVSTMPSHRDYIIYGSYQLNTTSKQYVFVEDPTRSFTFIDYGPFYASKTFYDPILNRRTIWGWTNDELSNEQIIANGWSGVQNMLRTMVYDHTEKKIKTQPVPETRGLRLDKLVDLRDVAVTATPTEIIASNTNNTL…	99.8328	FALSE
NE	LDBPK_040320	Mitochondrial exoribonuclease DSS-1	C	T	1/1	105545	MRWRLFAFARVRGTAAVATPTVGVVAALQRRGAASKVTSTTLGSPAKSSHHTTSSTAPRTIIANAAAQFSGTYLDVAWTRQFILGSLLQRYDPLRYAPSSPSSPSSITARLVESALLESQRLLSSTWKLPVRPLDAVSEARILRLLARYAAGEGILSDTALEMLQRVLARLPGAPACISDPVHMRTLLELIGYVEPGDNLNRVAYAGELRYPPQAHAFMTELLAEVRQRDGGDAFDAIRERRAGPGYAIDSATTSEVDDAIGVSVDGATGAKYFVVYVSDATVYCPFDSTLEQLTARRLTTTTYLPEGVFFMLPKPIVEAATLREDRPCRTFNVIFQIDESTGEVKNYSIAVGWLDQLRRITYDQVQEIINEEEGREDGDEHDSTAVVAAAHDKHTSSS…	MRWRLFAFVRVRGTAAVATPTVGVVAALQRRGAASKVTSTTLGSPAKSSHHTTSSTAPRTIIANAAAQFSGTYLDVAWTRQFILGSLLQRYDPLRYAPSSPSSPSSITARLVESALLESQRLLSSTWKLPVRPLDAVSEARILRLLARYAAGEGILSDTALEMLQRVLARLPGAPACISDPVHMRTLLELIGYVEPGDNLNRVAYAGELRYPPQAHAFMTELLAEVRQRDGGDAFDAIRERRAGPGYAIDSATTSEVDDAIGVSVDGATGAKYFVVYVSDATVYCPFDSTLEQLTARRLTTTTYLPEGVFFMLPKPIVEAATLREDRPCRTFNVIFQIDESTGEVKNYSIAVGWLDQLRRITYDQVQEIINEEEGREDGDEHDSTAVVAAAHDKHTSSS…	99.883	FALSE
NE	LDBPK_040320	Mitochondrial exoribonuclease DSS-1	G	A	1/1	105937	MRWRLFAFARVRGTAAVATPTVGVVAALQRRGAASKVTSTTLGSPAKSSHHTTSSTAPRTIIANAAAQFSGTYLDVAWTRQFILGSLLQRYDPLRYAPSSPSSPSSITARLVESALLESQRLLSSTWKLPVRPLDAVSEARILRLLARYAAGEGILSDTALEMLQRVLARLPGAPACISDPVHMRTLLELIGYVEPGDNLNRVAYAGELRYPPQAHAFMTELLAEVRQRDGGDAFDAIRERRAGPGYAIDSATTSEVDDAIGVSVDGATGAKYFVVYVSDATVYCPFDSTLEQLTARRLTTTTYLPEGVFFMLPKPIVEAATLREDRPCRTFNVIFQIDESTGEVKNYSIAVGWLDQLRRITYDQVQEIINEEEGREDGDEHDSTAVVAAAHDKHTSSS…	MRWRLFAFARVRGTAAVATPTVGVVAALQRRGAASKVTSTTLGSPAKSSHHTTSSTAPRTIIANAAAQFSGTYLDVAWTRQFILGSLLQRYDPLRYAPSSPSSPSSITARLVESALLESQRLLSSTWKLPVRPLDAVSETRILRLLARYAAGEGILSDTALEMLQRVLARLPGAPACISDPVHMRTLLELIGYVEPGDNLNRVAYAGELRYPPQAHAFMTELLAEVRQRDGGDAFDAIRERRAGPGYAIDSATTSEVDDAIGVSVDGATGAKYFVVYVSDATVYCPFDSTLEQLTARRLTTTTYLPEGVFFMLPKPIVEAATLREDRPCRTFNVIFQIDESTGEVKNYSIAVGWLDQLRRITYDQVQEIINEEEGREDGDEHDSTAVVAAAHDKHTSSS…	99.883	FALSE
NE	LDBPK_040320	Mitochondrial exoribonuclease DSS-1	A	G	1/1	106121	MRWRLFAFARVRGTAAVATPTVGVVAALQRRGAASKVTSTTLGSPAKSSHHTTSSTAPRTIIANAAAQFSGTYLDVAWTRQFILGSLLQRYDPLRYAPSSPSSPSSITARLVESALLESQRLLSSTWKLPVRPLDAVSEARILRLLARYAAGEGILSDTALEMLQRVLARLPGAPACISDPVHMRTLLELIGYVEPGDNLNRVAYAGELRYPPQAHAFMTELLAEVRQRDGGDAFDAIRERRAGPGYAIDSATTSEVDDAIGVSVDGATGAKYFVVYVSDATVYCPFDSTLEQLTARRLTTTTYLPEGVFFMLPKPIVEAATLREDRPCRTFNVIFQIDESTGEVKNYSIAVGWLDQLRRITYDQVQEIINEEEGREDGDEHDSTAVVAAAHDKHTSSS…	MRWRLFAFARVRGTAAVATPTVGVVAALQRRGAASKVTSTTLGSPAKSSHHTTSSTAPRTIIANAAAQFSGTYLDVAWTRQFILGSLLQRYDPLRYAPSSPSSPSSITARLVESALLESQRLLSSTWKLPVRPLDAVSEARILRLLARYAAGEGILSDTALEMLQRVLARLPGAPACISDPVHMRTLLELIGYVEPGDNLSRVAYAGELRYPPQAHAFMTELLAEVRQRDGGDAFDAIRERRAGPGYAIDSATTSEVDDAIGVSVDGATGAKYFVVYVSDATVYCPFDSTLEQLTARRLTTTTYLPEGVFFMLPKPIVEAATLREDRPCRTFNVIFQIDESTGEVKNYSIAVGWLDQLRRITYDQVQEIINEEEGREDGDEHDSTAVVAAAHDKHTSSS…	99.883	FALSE
NE	LDBPK_040420	Serine/threonine protein kinase-like protein	T	TCGCGGCGTC	1/1	165711	MNSPSYTPYILHTHGRSGDGTAAAAAPAMNMQTTAAAATNVGSSSSSMVGGAGSSSSVGPSSGSCVPTVHGVGYFNTFVKAIHPSDMKQALLPPNMRDRAVVLDMTHSNQVAEATAAHRRPFSSGANSRRNSSFCGNHGRVHHHPSVSRAQAVSQRSYASGSNGGLRSSSSMSGFHTAAGIYNGKNSNHHHAAATHGVNDCALPYPESASAAPHPQPHQQQQPGHPPSPAWRGHLSSMPTVNLGTSPRLLPSAVPAAASDQEDQHRRHYRARSYTVGGRVSSSRSGGGAMVAATAADATTPSASGSVGYVDSATSPSPNRSVSLASSSPAAAAPVFGAVATTAAGQCSRTSTLIRHPSVSRAGSSVETTMTAITATLPPAPPLPAYAESRASSAVTGTM…	MNSPSYTPYILHTHGRSGDGTAAAAAPAMNMQTTAAAATNVGSSSSSMVGGAGSSSSVGPSSGSCVPTVHGVGYFNTFVKAIHPSDMKQALLPPNMRDRAVVLDMTHSNQVAEATAAHRRPFSSGANSRRNSSFCGNHGRVHHHPSVSRAQAVSQRSYASGSNGGLRSSSSMSGFHTAAGIYNGKNSNHHHAAATHGVNDCALPYPESASAAPHPQPHQQQQPGHPPSPAWRGHLSSMPTVNLGTSPRLLPSAVPAAASDQEDQHRRHYRARSYTVGGRVSSSRSGGGAMVAATAADATTPSASGSVGYVDSATSPSPNRSVSLASSSPAAAAPVFGAVATTAAGQCSRTSTLIRHPSVSRAGSSVETTMTAITATLPPAPPLPAYAESRASSAVTGTM…	99.7368	FALSE
NE	LDBPK_040420	Serine/threonine protein kinase-like protein	A	G	1/1	165875	MNSPSYTPYILHTHGRSGDGTAAAAAPAMNMQTTAAAATNVGSSSSSMVGGAGSSSSVGPSSGSCVPTVHGVGYFNTFVKAIHPSDMKQALLPPNMRDRAVVLDMTHSNQVAEATAAHRRPFSSGANSRRNSSFCGNHGRVHHHPSVSRAQAVSQRSYASGSNGGLRSSSSMSGFHTAAGIYNGKNSNHHHAAATHGVNDCALPYPESASAAPHPQPHQQQQPGHPPSPAWRGHLSSMPTVNLGTSPRLLPSAVPAAASDQEDQHRRHYRARSYTVGGRVSSSRSGGGAMVAATAADATTPSASGSVGYVDSATSPSPNRSVSLASSSPAAAAPVFGAVATTAAGQCSRTSTLIRHPSVSRAGSSVETTMTAITATLPPAPPLPAYAESRASSAVTGTM…	MNSPSYTPYILHTHGRSGDGTAAAAAPAMNMQTTAAAATNVGSSSSSMVGGAGSSSSVGPSSGSCVPTVHGVGYFNTFVKAIHPSDMKQALLPPNMRDRAVVLDMTHSNQVAEATAAHRRPFSSGANSRRNSSFCGNHGRVHHHPSVSRAQAVSQRSYASGSNGGLRSSSSMSGFHTAAGIYNGKNSNHHHAAATHGVNDCALPYPESASAAPHPQPHQQQQPGHPPSPAWRGHLSSMPTVNLGTSPRLLPSAVPAAASDQEDQHRRHYRARSYTVGGRVSSSRSGGGAMVAATAADATTPSASGSVGYVDSATSPSPNRSVSLASSSPAAAAPVFGAVATTAAGQCSRTPTLIRHPSVSRAGSSVETTMTAITATLPPAPPLPAYAESRASSAVTGTM…	99.912	FALSE
NE	LDBPK_040420	Serine/threonine protein kinase-like protein	C	T	1/1	166507	MNSPSYTPYILHTHGRSGDGTAAAAAPAMNMQTTAAAATNVGSSSSSMVGGAGSSSSVGPSSGSCVPTVHGVGYFNTFVKAIHPSDMKQALLPPNMRDRAVVLDMTHSNQVAEATAAHRRPFSSGANSRRNSSFCGNHGRVHHHPSVSRAQAVSQRSYASGSNGGLRSSSSMSGFHTAAGIYNGKNSNHHHAAATHGVNDCALPYPESASAAPHPQPHQQQQPGHPPSPAWRGHLSSMPTVNLGTSPRLLPSAVPAAASDQEDQHRRHYRARSYTVGGRVSSSRSGGGAMVAATAADATTPSASGSVGYVDSATSPSPNRSVSLASSSPAAAAPVFGAVATTAAGQCSRTSTLIRHPSVSRAGSSVETTMTAITATLPPAPPLPAYAESRASSAVTGTM…	MNSPSYTPYILHTHGRSGDGTAAAAAPAMNMQTTAAAATNVGSSSSSMVGGAGSSSSVGPSSGSCVPTVHGVGYFNTFVKAIHPSDMKQALLPPNMRDRAVVLDMTHSNQVAEATAAHRRPFSSGANSRRNSSFCGNHGHVHHHPSVSRAQAVSQRSYASGSNGGLRSSSSMSGFHTAAGIYNGKNSNHHHAAATHGVNDCALPYPESASAAPHPQPHQQQQPGHPPSPAWRGHLSSMPTVNLGTSPRLLPSAVPAAASDQEDQHRRHYRARSYTVGGRVSSSRSGGGAMVAATAADATTPSASGSVGYVDSATSPSPNRSVSLASSSPAAAAPVFGAVATTAAGQCSRTSTLIRHPSVSRAGSSVETTMTAITATLPPAPPLPAYAESRASSAVTGTM…	99.912	FALSE
NE	LDBPK_040510	Huntingtin interacting protein (HIP)	G	A	1/1	210980	MRVFREAIEKNGGPLPLLYYLQPDAGNTPDPGSAHYRDKSIDLLNTRVDRRTFFECVLSDADFAILTTFLMSGVSVNATRDEDGASALHVAAAGTLEVLNHSDSQGGGGSGQMASGEGAGGGNMRGFHAATREKDELADDGDESSVSTSSILNPPCKNQLIISFLIDNGADVNAAMRGGQGQTPLMMAASRQNMRVVKLLLAKGADLSVQDAQGRTVLSYAVAYPHVMEVLRLWMGEEAFYAAAVRERLLHTACRSLGNAYAALYLIEQIGLDVNMSDDVDVAAAAASPAPVLPGHVLPVDPRNPRRDCIQNRPCAPGTAAMFFAADASDGRHSAWSLAQSSANAAPPTMNATTTAAAGNLAHPPCAGVGSLGAAAVEVVHMGTLHSGDTPLHCAVSAV…	MRVFREAIEKNGGPLPLLYYLQPDAGNTPDPGSAHYRDKSIDLLNTRVDRRTFFECVLSDADFAILTTFLMSGVSVNATRDEDGASALHVAAAGTLEVLNHSDSQGGGGSGQMASGEGAGGGNMRGFHAATREKDELADDGDESSVSTSSILNPPCKNQLIISFLIDNGADVNAAMRGGQGQTPLMMAASRQNMRVVKLLLAKGADLSVQDAQGRTVLSYAVAYPHVMEVLRLWMGEEAFYAAAVRERLLHTACRSLGNAYAALYLIEQIGLDVNMSDDVDVAAAAASPAPVLPGHVLPVDPRNPRRDCIQNRSCAPGTAAMFFAADASDGRHSAWSLAQSSANAAPPTMNATTTAAAGNLAHPPCAGVGSLGAAAVEVVHMGTLHSGDTPLHCAVSAV…	99.9064	FALSE
NE	LDBPK_040510	Huntingtin interacting protein (HIP)	G	T	1/1	211032	MRVFREAIEKNGGPLPLLYYLQPDAGNTPDPGSAHYRDKSIDLLNTRVDRRTFFECVLSDADFAILTTFLMSGVSVNATRDEDGASALHVAAAGTLEVLNHSDSQGGGGSGQMASGEGAGGGNMRGFHAATREKDELADDGDESSVSTSSILNPPCKNQLIISFLIDNGADVNAAMRGGQGQTPLMMAASRQNMRVVKLLLAKGADLSVQDAQGRTVLSYAVAYPHVMEVLRLWMGEEAFYAAAVRERLLHTACRSLGNAYAALYLIEQIGLDVNMSDDVDVAAAAASPAPVLPGHVLPVDPRNPRRDCIQNRPCAPGTAAMFFAADASDGRHSAWSLAQSSANAAPPTMNATTTAAAGNLAHPPCAGVGSLGAAAVEVVHMGTLHSGDTPLHCAVSAV…	MRVFREAIEKNGGPLPLLYYLQPDAGNTPDPGSAHYRDKSIDLLNTRVDRRTFFECVLSDADFAILTTFLMSGVSVNATRDEDGASALHVAAAGTLEVLNHSDSQGGGGSGQMASGEGAGGGNMRGFHAATREKDELADDGDESSVSTSSILNPPCKNQLIISFLIDNGADVNAAMRGGQGQTPLMMAASRQNMRVVKLLLAKGADLSVQDAQGRTVLSYAVAYPHVMEVLRLWMGEEAFYAAAVRERLLHTACRSLGNAYAALYLIEQIGLDVNMSDDVDVAAAAASPAPVLPGQVLPVDPRNPRRDCIQNRPCAPGTAAMFFAADASDGRHSAWSLAQSSANAAPPTMNATTTAAAGNLAHPPCAGVGSLGAAAVEVVHMGTLHSGDTPLHCAVSAV…	99.9064	FALSE
NE	LDBPK_040550	Tyrosine phosphatase	A	G	1/1	231896	MPTASASREPLVPTINFSMVCPGVYRSGYPTKKNYSFLCALRLRSILYLCPEDYAESNLKFCEEKGIHVLRFPTEGNKEPFCDISEPLMHRILSAICDTRNLPLLIHCNKGKHRTGTVVACLRHLQGWSLVSIFEEYKRFASDKARVGDQQYVELYHPIVKLTPPFVASWVTVTPRVTLVTSDRELMEAEAMQLGYSLLAPDKHLMKKNGSSTSKSTGNTAAAVPGAASVTAAPAGPAAAAAATAGSGPTVTASTSGPSAAVAMQQQQPSQPVTSAAPTIASSSGHSTAPSIMATAATAAVAASLGEAT*	MPTASASREPLVPTINFSMVCPGVYRSGYPTKKNYSFLCALRLRSILYLCPEDYAESNLKFCEEKGIHVLRFPTEGNKEPFCDISEPLMHRILSAICDTRNLPLLIHCNKGKHRTGTVVACLRHLQGWSLVSIFEEYKRFASDKARVGDQQYVELYHPIVKLTPPFVASWVTVTPRVTLVTSDRELMEAEAMQLGYSLLAPDKHLMKKNGSSTSKSTGNTAAAVPGAASVTAAPAGPAAAAAATAGSGPTATASTSGPSAAVAMQQQQPSQPVTSAAPTIASSSGHSTAPSIMATAATAAVAASLGEAT*	99.6774	FALSE
NE	LDBPK_040550	Tyrosine phosphatase	A	G	1/1	231977	MPTASASREPLVPTINFSMVCPGVYRSGYPTKKNYSFLCALRLRSILYLCPEDYAESNLKFCEEKGIHVLRFPTEGNKEPFCDISEPLMHRILSAICDTRNLPLLIHCNKGKHRTGTVVACLRHLQGWSLVSIFEEYKRFASDKARVGDQQYVELYHPIVKLTPPFVASWVTVTPRVTLVTSDRELMEAEAMQLGYSLLAPDKHLMKKNGSSTSKSTGNTAAAVPGAASVTAAPAGPAAAAAATAGSGPTVTASTSGPSAAVAMQQQQPSQPVTSAAPTIASSSGHSTAPSIMATAATAAVAASLGEAT*	MPTASASREPLVPTINFSMVCPGVYRSGYPTKKNYSFLCALRLRSILYLCPEDYAESNLKFCEEKGIHVLRFPTEGNKEPFCDISEPLMHRILSAICDTRNLPLLIHCNKGKHRTGTVVACLRHLQGWSLVSIFEEYKRFASDKARVGDQQYVELYHPIVKLTPPFVASWVTVTPRVTLVTSDRELMEAEAMQLGYSLLAPDKHLMKKNGSSTSKSTGNTAAAAPGAASVTAAPAGPAAAAAATAGSGPTVTASTSGPSAAVAMQQQQPSQPVTSAAPTIASSSGHSTAPSIMATAATAAVAASLGEAT*	99.6774	FALSE
NE	LDBPK_040650	Serine-threonine protein kinase-like protein	A	T	1/1	270011	MTRTPSSLAPLPLSSFKQLSMNAPVQERSGTSSSNAPPAHKKQRHEGGCSGKVLDDRDADSVRVWGVLVAQNLPSRENGLLAHAPRCRCPVEGADAPGKESVTKLIASSSLREPEEDWLWRHVPPALRQFYFPACSHSGSTYPCAPASAVCSEKCWAASLQQEGDKSHPSPSPRLLLPLCGTRSNNGAVRLGRLASNDVVFATNPCVSNVHCTIAYQPGSDPRRGDAAAAATVAAEDKEAQRAAYEAAGAVAKVVAPLHRSPQPATDAPAAPHPRGDATGRNAARIMLSDYSTNGCIVNGQKVGKGRSARLRDGDVVELINAGPRRTTDYNLSFLFLTAEAFVRWVAEQPHQASTTQGTDEDIALAEKEQQQRQALQTAARRRALLCRAQWNVEAQVRR…	MTRTPSSLAPLPLSSFKQLSMNAPVQERSGTSSSNAPPAHKKQRHEGGCSGKVLDDRDADSVRVWGVLVAQNLPSRENGLLAHAPRCRCPVEGADAPGKESVTKLIASSSLREPEEDWLWRHVPPALRQFYFPACSHSGSTYPCAPASAVCSEKCWAASLQQEGDKSHPSPSPRLLLPLCGTRSNNGAVRLGRLASNDVVFATNPCVSNVHCTIAYQPGSDPRRGDAAAAATVAAEDKEAQRAAYEAAGAVAKVVAPLHRSPQPATDAPAAPHPRGDATGRNAARIMLSDYSTNGCIVNGQKVGKGRSARLRDGDVVELINAGPRRTTDYNLSFLFLTAEAFVRWVAEQPHQASTTQGTDEDIALAEKEQQQRQALQTAARRRALLCRAQWNVEAQVRR…	99.9208	FALSE
NE	LDBPK_040650	Serine-threonine protein kinase-like protein	T	G	1/1	270582	MTRTPSSLAPLPLSSFKQLSMNAPVQERSGTSSSNAPPAHKKQRHEGGCSGKVLDDRDADSVRVWGVLVAQNLPSRENGLLAHAPRCRCPVEGADAPGKESVTKLIASSSLREPEEDWLWRHVPPALRQFYFPACSHSGSTYPCAPASAVCSEKCWAASLQQEGDKSHPSPSPRLLLPLCGTRSNNGAVRLGRLASNDVVFATNPCVSNVHCTIAYQPGSDPRRGDAAAAATVAAEDKEAQRAAYEAAGAVAKVVAPLHRSPQPATDAPAAPHPRGDATGRNAARIMLSDYSTNGCIVNGQKVGKGRSARLRDGDVVELINAGPRRTTDYNLSFLFLTAEAFVRWVAEQPHQASTTQGTDEDIALAEKEQQQRQALQTAARRRALLCRAQWNVEAQVRR…	MTRTPSSLAPLPLSSFKQLSMNAPVQERSGTSSSNAPPAHKKQRHEGGCSGKVLDDRDADSVRVWGVLVAQNLPSRENGLLAHAPRCRCPVEGADAPGKESVTKLIASSSLREPEEDWLWRHVPPALRQFYFPACSHSGSTYPCAPASAVCSEKCWAASLQQEGDKSHPSPSPRLLLPLCGTRSNNGAVRLGRLASNDVVFATNPCVSNVHCTIAYQPGSDPRRGDAAAAATVAAEDKEAQRAAYEAAGAVAKVVAPLHRSPQPATDAPAAPHPRGDATGRNAARIMLSDYSTNGCIVNGQKVGKGRSARLRDGDVVELINAGPRRTTDYNLSFLFLTAEAFVRWVAEQPHQASTTQGTDEDIALAEKEQQQRQALQTAARRRALLCRAQWNVEAQVRR…	99.9208	FALSE
NE	LDBPK_040650	Serine-threonine protein kinase-like protein	G	A	1/1	272179	MTRTPSSLAPLPLSSFKQLSMNAPVQERSGTSSSNAPPAHKKQRHEGGCSGKVLDDRDADSVRVWGVLVAQNLPSRENGLLAHAPRCRCPVEGADAPGKESVTKLIASSSLREPEEDWLWRHVPPALRQFYFPACSHSGSTYPCAPASAVCSEKCWAASLQQEGDKSHPSPSPRLLLPLCGTRSNNGAVRLGRLASNDVVFATNPCVSNVHCTIAYQPGSDPRRGDAAAAATVAAEDKEAQRAAYEAAGAVAKVVAPLHRSPQPATDAPAAPHPRGDATGRNAARIMLSDYSTNGCIVNGQKVGKGRSARLRDGDVVELINAGPRRTTDYNLSFLFLTAEAFVRWVAEQPHQASTTQGTDEDIALAEKEQQQRQALQTAARRRALLCRAQWNVEAQVRR…	MTRTPSSLAPLPLSSFKQLSMNAPVQERSGTSSSNAPPAHKKQRHEGGCSGKVLDDRDADSVRVWGVLVAQNLPSRENGLLAHAPRCRCPVEGADAPGKESVTKLIASSSLREPEEDWLWRHVPPALRQFYFPACSHSGSTYPCAPASAVCSEKCWAASLQQEGDKSHPSPSPRLLLPLCGTRSNNGAVRLGRLASNDVVFATNPCVSNVHCTIAYQPGSDPRRGDAAAAATVAAEDKEAQRAAYEAAGAVAKVVAPLHRSPQPATDAPAAPHPRGDATGRNAARIMLSDYSTNGCIVNGQKVGKGRSARLRDGDVVELINAGPRRTTDYNLSFLFLTAEAFVRWVAEQLHQASTTQGTDEDIALAEKEQQQRQALQTAARRRALLCRAQWNVEAQVRR…	99.9208	FALSE
NE	LDBPK_040760	Nascent polypeptide associated complex subunit-like protein	G	A	1/1	307951	MRMYCSAFVCFRDHVGEEALTCACMLSVFLHRRPPPRSHPRFILSLLCRIPFMNAPGACAGRCVDALLQACIDSHSFSSTASRAHHHHHHTLSITMSVEEAQNAAAMADEEIPTLEAAEVPQNAKQSKRYAKAMAKMGLKPEPNITKVTIRKVGSLSFAMVQPEVYRFPGTNTFVIFGEAQLED	MRMYCSAFVCFRDHVGEEALTCACMLSVFLHRRPPPRSHPRFILSLLCRIPFMNAPGACAGRCVDALLQACIDSHSFSSTASRAHHHHHHTLSITMSVEEAQNAAAMADEEIPTLEAAEVPQNAKQSKRYAKAMAKMGLKPESNITKVTIRKVGSLSFAMVQPEVYRFPGTNTFVIFGEAQLED*	99.4565	FALSE
NE	LDBPK_040770	Nascent polypeptide associated complex subunit-like protein	G	A	1/1	310162	MSVEEAQNAAAMADEEIPTLEAAEVPQNAKQSKRYAKAMAKMGLKPEPNITKVTIRKVGSLSFAMVQPEVYRFPGTNTFVIFGEAQLEDTSALAQEAAARAAVSGAASASSDAAASVPAAEEDDDEEVDAGDLDEKEINVVMSQANVSRNKAIKALKNNNGDIVNTIMELTM*	MSVEEAQNAAAMADEEIPTLEAAEVPQNAKQSKRYAKAMAKMGLKPESNITKVTIRKVGSLSFAMVQPEVYRFPGTNTFVIFGEAQLEDTSALAQEAAARAAVSGAASASSDAAASVPAAEEDDDEEVDAGDLDEKEINVVMSQANVSRNKAIKALKNNNGDIVNTIMELTM*	99.422	FALSE
NE	LDBPK_040820	Metalloprotease-like protein	C	A	0/1	325775	MRALHTAFGVAGNSCGTSPHATVASARLAVAPPPHSGLTLPFFTRCGASSAVFTTRAHSVGCCRYAAAVEQHRLCSSHGCHSNSSGSSADSSRPYVPGQAVQETYPIIQLPARSLWCRQYALDARRVAQGEYAGLVSQVREARHYYQYPSMSAPQTGWNVQMFTLFDNSVFINPVNLDEEAWRAEAAQQGMSWVAFEEEKMRELRTEGLTGFAWEPCASSGFLLHYIERPLTVRVRALDEHGKPFTVTLDKMRARMALHELDHLQGVLFTRRVVDTDHVVPMEGFVTMSDWSDDYPSLEARSTFLYTIFTPPYHFVSDAVPDGNLLDRKFEDGIYPGCEQDRQQRIELAAMEEIQRNAWRKEKAKRKEGGQQCGRGDVGTVEDDDGSGTHGAS*	MRALHTAFGVAGNSCGTSPHATVASARLAVAPPPHSGLTLPFFTRCGASSAVFTTRAHSVGCCRYAAAVEQHRLCSSHGCHSNSSGSSADSSRPYVPGQAVQETYPIIQLPARSLWCRQYALDARRVAQGEYAGLVSQVREARHYYQYPSMSAPQTGWNVQMFTLFDNSVFINPVNLDEEAWRAEAAQQGMSWVAFEEDKMRELRTEGLTGFAWEPCASSGFLLHYIERPLTVRVRALDEHGKPFTVTLDKMRARMALHELDHLQGVLFTRRVVDTDHVVPMEGFVTMSDWSDDYPSLEARSTFLYTIFTPPYHFVSDAVPDGNLLDRKFEDGIYPGCEQDRQQRIELAAMEEIQRNAWRKEKAKRKEGGQQCGRGDVGTVEDDDGSGTHGAS*	99.7462	FALSE
NE	LDBPK_040820	Metalloprotease-like protein	C	T	1/1	326341	MRALHTAFGVAGNSCGTSPHATVASARLAVAPPPHSGLTLPFFTRCGASSAVFTTRAHSVGCCRYAAAVEQHRLCSSHGCHSNSSGSSADSSRPYVPGQAVQETYPIIQLPARSLWCRQYALDARRVAQGEYAGLVSQVREARHYYQYPSMSAPQTGWNVQMFTLFDNSVFINPVNLDEEAWRAEAAQQGMSWVAFEEEKMRELRTEGLTGFAWEPCASSGFLLHYIERPLTVRVRALDEHGKPFTVTLDKMRARMALHELDHLQGVLFTRRVVDTDHVVPMEGFVTMSDWSDDYPSLEARSTFLYTIFTPPYHFVSDAVPDGNLLDRKFEDGIYPGCEQDRQQRIELAAMEEIQRNAWRKEKAKRKEGGQQCGRGDVGTVEDDDGSGTHGAS*	MRALHTAFGVTGNSCGTSPHATVASARLAVAPPPHSGLTLPFFTRCGASSAVFTTRAHSVGCCRYAAAVEQHRLCSSHGCHSNSSGSSADSSRPYVPGQAVQETYPIIQLPARSLWCRQYALDARRVAQGEYAGLVSQVREARHYYQYPSMSAPQTGWNVQMFTLFDNSVFINPVNLDEEAWRAEAAQQGMSWVAFEEEKMRELRTEGLTGFAWEPCASSGFLLHYIERPLTVRVRALDEHGKPFTVTLDKMRARMALHELDHLQGVLFTRRVVDTDHVVPMEGFVTMSDWSDDYPSLEARSTFLYTIFTPPYHFVSDAVPDGNLLDRKFEDGIYPGCEQDRQQRIELAAMEEIQRNAWRKEKAKRKEGGQQCGRGDVGTVEDDDGSGTHGAS*	99.7462	FALSE
NE	LDBPK_040840	Tyrosine phospatase-like protein	C	A	1/1	333055	MDVENGAGHNSPSSLSTSSQSLTASTGLGGGAGSGAVGGSHLTTPPTTRGTPAAAAATPVAAPVYVWHSSSSMAGAAPWLRLHRPASAAAACVGGRRGSAAPAAGTGGGTGGVGTPQNPGSSGAGMLASPPHLSTVFGATDEDAAQRSSTCSVSGRDTGGSVPAVARGLSQPHHQQELHADPVAGSGASDSLSAALPLTLVPPFRFARVESGVYRGAYPVLRNFPYIRRLRLRTMVSLIPEPPTYDLKCFAEAEHIQLHHIHAERAKGEVQLLPSELSEALQLIMNKDMHPLYIHCLDGRHVTGLVIMALRKLLQWDAKVANAEFQRFTREVQDEAAFIADYTGPLLVPPHLPVWLWGGSIYDAATGQQKRLPAAIRLRLSTAVSGGAGSASATAGGVA…	MDVENGAGHNSPSSLSTSSQSLTASTGLGGGAGSGAVGGSHLTTPPTTRGTPAAAAATPVAAPVYVWHSSSSMAGAAPWLRLHRPASAAAACVGGRRGSAAPAAGTGGGTGGVGTPQNPGSSGAGMLASPPHLSTVFGATDEDAAQRSSTCSVSGRDTGGSVPAVARGLSQPHHQQELHADPVAGSGASDSLSAALPLTLVPPFRFARVESGVYRGAYPVLRNFPYIRRLRLRTMVSLIPEPPTYDLKCFAEAEHIQLHHIHAERAKGEVQLLPSELSEALQLIMNKDMHPLYIHCLDGRHVTGLVIMALRKLLQWDAKVANAEFQRFTREVQDEAAFIADYTGPLLVPPHLPVWLWGGSIYDAATGQQKRLPAAIRLRLSTAVSGGAGSASATAGGVA…	99.8559	FALSE
NE	LDBPK_040840	Tyrosine phospatase-like protein	C	T	1/1	333304	MDVENGAGHNSPSSLSTSSQSLTASTGLGGGAGSGAVGGSHLTTPPTTRGTPAAAAATPVAAPVYVWHSSSSMAGAAPWLRLHRPASAAAACVGGRRGSAAPAAGTGGGTGGVGTPQNPGSSGAGMLASPPHLSTVFGATDEDAAQRSSTCSVSGRDTGGSVPAVARGLSQPHHQQELHADPVAGSGASDSLSAALPLTLVPPFRFARVESGVYRGAYPVLRNFPYIRRLRLRTMVSLIPEPPTYDLKCFAEAEHIQLHHIHAERAKGEVQLLPSELSEALQLIMNKDMHPLYIHCLDGRHVTGLVIMALRKLLQWDAKVANAEFQRFTREVQDEAAFIADYTGPLLVPPHLPVWLWGGSIYDAATGQQKRLPAAIRLRLSTAVSGGAGSASATAGGVA…	MDVENGAGHNSPSSLSTSSQSLTASTGLGGGAGSGAVGGSHLTTPPTTRGTPAAAAATPVAAPVYVWHSSSSMAGAAPWLRLHRPASAAAACVGGRRGSAAPAAGTGGGTGGVGTPQNPGSSGAGMLASPPHLSTVFGATDEDAAQRSSTCSVSGRDTGGSVPAVARGLSQPHHQQELHADPVAGSGASDSLSAALPLTLVPPFRFARVESGVYRGAYPVLRNFPYIRRLRLRTMVSLIPEPPTYDLKCFAEAEHIQLHHIHAERAKGEVQLLPSELSEALQLIMNKDMHPLYIHCLDGRHVTGLVIMALRKLLQWDAKVANAEFQRFTREVQDEAAFIADYTGPLLVPPHLPVWLWGGSIYDAATGQQKRLPAAIRLRLSTAVSGGAGSASATAGGVA…	99.8559	FALSE
NE	LDBPK_041010	Chloride channel protein	G	A	1/1	392471	MQLSPDDFEGAVARPPLHYRQSWLEWFWRALCETANPNTMHTEYLTPAELEKQASFESLDYYKPYPDMYVEYLRESQEGRRHQYAQGDAAAASPAADVNGGISHETDSGSAGRTRYSVSYPLGSMAESFARLQMDTAERHVTLRWLLHVLIALSVGVVATVVSYAVDILEKYRAEVLYGIMASQRHRSIGNLQGLLYTVIGSVVLVAIAAGVVVYFEPAASGGGIPDVMAYLNGVHLRKAMNLRTFIAKAVSCICAVAGGLPVGLEAPLIHLGAITGAGVTQGRSRTLGFQTSMFQAFRNNKDRRDFITAGAACGVSVAFGAPIGGLLFVMEEVSSFWDQSSNGQIFLATMLCFTFSTIINSIVEGRRLLGWVSNAAAVLFEVNITIPLNLVSIIPSLF…	MQLSPDDFEGAVVRPPLHYRQSWLEWFWRALCETANPNTMHTEYLTPAELEKQASFESLDYYKPYPDMYVEYLRESQEGRRHQYAQGDAAAASPAADVNGGISHETDSGSAGRTRYSVSYPLGSMAESFARLQMDTAERHVTLRWLLHVLIALSVGVVATVVSYAVDILEKYRAEVLYGIMASQRHRSIGNLQGLLYTVIGSVVLVAIAAGVVVYFEPAASGGGIPDVMAYLNGVHLRKAMNLRTFIAKAVSCICAVAGGLPVGLEAPLIHLGAITGAGVTQGRSRTLGFQTSMFQAFRNNKDRRDFITAGAACGVSVAFGAPIGGLLFVMEEVSSFWDQSSNGQIFLATMLCFTFSTIINSIVEGRRLLGWVSNAAAVLFEVNITIPLNLVSIIPSLF…	99.9152	FALSE
NE	LDBPK_041040	Acyltransferase-like protein	A	G	1/1	398976	MASNSVVFVSIACAIWYVLLRQRLVPVKLMRAWFLMVNILTILPVSALTKLVVQLGRLGVPTYYVQRLCIIPLVVAFRMVWWLNPQIRMQLCFDLDGNGQRLSWEDISQHHGAYVGNHASFWDVYAFIGLTPFRQLLNTRTMMKSSLRKIPIFGGVFDRVGHFPVYFKSGEDGNFEVDKEKQAQVQKGADAHIASGGNLAIFPEGAINKNPRVLQPFRYGTFHTIFKHRMETYYMVHAGAEKTWPWWTMIGGMPTDMHVRVGRFPIDYDHEDSKDVSRRMQQHMQKVYNEILAETEGKDAISAEAKAS*	MASNSVVFVSIACAIWYVLLRQRLVPVKLMRAWFLMVNILTILPVSALTKLVVQLGRLGVPTYYVQRLCIIPLVVAFRMVWWLNPQIRMQLCFDPDGNGQRLSWEDISQHHGAYVGNHASFWDVYAFIGLTPFRQLLNTRTMMKSSLRKIPIFGGVFDRVGHFPVYFKSGEDGNFEVDKEKQAQVQKGADAHIASGGNLAIFPEGAINKNPRVLQPFRYGTFHTIFKHRMETYYMVHAGAEKTWPWWTMIGGMPTDMHVRVGRFPIDYDHEDSKDVSRRMQQHMQKVYNEILAETEGKDAISAEAKAS*	99.6764	FALSE
NE	LDBPK_041120	Proton motive ATPase	T	C	1/1	423932	MSSNSAAASPVDGSVGAPESWLPLNSVRAPPRALDSTAVYEARQRFGMNEVRLTVAPLHRIVVGALLSPSTALVAAGAFVYEVFGGSHCLWFTLAWLVVMQVAVLVTTALVDRARVRRLQRCLLPGRAVAYREETWAMVGSAQLVPGDLVQLVAGSVVFADCSLYSGSVLIDMSDVTGRTRTEAVTAGQLLIAGTKVVDGAADAVVRYTGPETFVGQTIELVERLPHGFEERQRLSRAYAGTYFLVAAVAVTAEVVLFGALSGWDGYSVWKVARETTLLALLCTPLDFDLAVYVAVSRGASAAMQRSQAVLLRLRALLSLASVDMLLVDKTGTLSSGHCTLAAHHRAYLAGYPSRAAVVQLMALACRWRQPSLHATKRAVLRSADLDACDEYTQLDYVE…	MSSNSAAASPVDGSVGAPESWLPLNSVRAPPRALDSTAVYEARQRFGMNEVRLTVAPLHRIVVGALLSPSTALVAAGAFVYEVFGGSHCLWFTLAWLVVMRVAVLVTTALVDRARVRRLQRCLLPGRAVAYREETWAMVGSAQLVPGDLVQLVAGSVVFADCSLYSGSVLIDMSDVTGRTRTEAVTAGQLLIAGTKVVDGAADAVVRYTGPETFVGQTIELVERLPHGFEERQRLSRAYAGTYFLVAAVAVTAEVVLFGALSGWDGYSVWKVARETTLLALLCTPLDFDLAVYVAVSRGASAAMQRSQAVLLRLRALLSLASVDMLLVDKTGTLSSGHCTLAAHHRAYLAGYPSRAAVVQLMALACRWRQPSLHATKRAVLRSADLDACDEYTQLDYVE…	99.8956	FALSE
NE	LDBPK_041210	tRNA nucleotidyltransferase	C	T	1/1	460255	MLPRVVRLEAAIPPAHQSVFDFLLSVAAENKLKATLRVAGGWVRDMLLGLHSNDIDIAIETHAGTKLVTGEAFAHRVSEYQLAHGGRGHTVSVIRSNPALSKHIETATVRVHEIPVEFCALRTDVYTNESRIPQVRPAAPVEDAQRRDFTINALFYNLHTGMVEDYTTGLEDLRLRIIRCPLEPRTTFMDDPLRLLRGVRFVGQLGALNFSLDESITSCMDDALLQVLQQKVSRERVGKEFVKMMAAAHPERCIALLHDMHILQHVLLVSVVMRQVPGKKQLSNEIERVERLVDLYPDGSKRLETVMRLSAVGLPCLANVGVAAELSEGQRVEVALFVLVIPFFRGATESVEETVRNVCMNGLKLPLASCDCVRRLIDAYNHLHAQSMRMDELVAETLR…	MLPRVVRLEAAIPPAHQSVFDFLLSVAAENKLKATLRVAGGWVRDMLLGLHSNDIDIAIETHAGTKLVTGEAFAHRVSEYQLAHGGRGHTVSVIRSNPALSKHIETATVRVHEIPVEFCALRTDVYTNESRIPQVRPAAPVEDAQRRDFTINALFYNLHTGMVEDYTTGLEDLRLRIIRCPLEPRTTFMDDPLRLLRGVRFVGQLGALNFSLDESITSCMDDALLQVLQQKVSRERVGKEFVKMMAAAHPERCIALLHDMHILQHVLLVSVVMRQVPGKKQLSNEIERVERLVDLYPDGSKRLETVMRLSAVGLPCLANVGVAAELSEGQRVEVALFVLVIPFFRGATESVEETVRNVCMNGLKLPLASCDCVRRLIDAYNHLHAQSMRMDELVAETLR…	99.8092	FALSE
NE	LDBPK_050060	Major vault protein	G	T	1/1	17167	MTDSVIRIKRYHYIHILDNNTNVTRTISGPVVYTRKEHETCLFDPCPCVSVPPRHYCVVKNPCVRDEAGEVVLESSGQVKLRLGDSEIRFEGEPFPLYPGEELDCRDGKGVQKLQLIPPNTGLHVRCVRDFKDADRRVGAGTEWMVAGPQTYIPRVEVVVVEEVKATVIYPNTALLVQANVNFTDRCGVPRVAGEKWLVRALGAYLKSVEETVLGLIQGTMLSDLKALRLSAVRSFTDVYGKARRAGEQWQVTLKDAPVHIVDAYETKVADVAAVSLSAKEYVIIHHPVDDTGHNRFGETLVRRGECTFFLQPGETMPRGVEQVLVVGKEEALLLEAVCEYRDGGEKRQPGSRWMVHGPLEYIPANEVKLLEHRRMMALDKNEGIYIMNTTTGEVRAVI…	MTDSVIRIKRYHYIHILDNNTNVTRTISGPVVYTRKEHETCLFDPCPCVSVPPRHYCVVKNPCVRDEAGEVVLESSGQVKLRLGDSEIRFECEPFPLYPGEELDCRDGKGVQKLQLIPPNTGLHVRCVRDFKDADRRVGAGTEWMVAGPQTYIPRVEVVVVEEVKATVIYPNTALLVQANVNFTDRCGVPRVAGEKWLVRALGAYLKSVEETVLGLIQGTMLSDLKALRLSAVRSFTDVYGKARRAGEQWQVTLKDAPVHIVDAYETKVADVAAVSLSAKEYVIIHHPVDDTGHNRFGETLVRRGECTFFLQPGETMPRGVEQVLVVGKEEALLLEAVCEYRDGGEKRQPGSRWMVHGPLEYIPANEVKLLEHRRMMALDKNEGIYIMNTTTGEVRAVI…	99.8801	FALSE
NE	LDBPK_050130	Protein kinase	C	A	1/1	36963	MTSLPFPLIEDIGELYMLDDIYDFLGEGTFASVFKAVSTTNRDVVQENQTVALKMIAKRNLSSDKLVRDVINEVHVLRQTAHPNCVRFIECVQTPVYVVIVTEYIEGVELFQALKDQKFTEAMVLNVMRQLLNALAYLHNTLHIVHRDVKPENVIISTHEAPFRVVLVDFGLARSCERKRPRISRELATHFQRQRPIPVRNMSVESLDCDSPMLATPCGTLKYAAPETVQSITQSAQLSTTKNLLSRLDVYAAGIIMYVMLSGALPFKNFANKASLVMEMRNSLSFEGPRWAGISAEAIDLNKALLNFDAVSRPHAAEALQYPWFKIYGSALRPLSTEEAQSTPGIPLDSSICERGAMTHAFEAMRATEAALYYNEEETASTSAPVTSHSGLRTPNSRC…	MTSLPFPLIEDIGELYMLDDIYDFLGEGTFASVFKAVSTTNRDVVQENQTVALKMIAKRNLSSDKLVRDVINEVHVLRQTAHPNCVRFIECVQTPVYVVIVTEYIEGVELFQALKDQKFTEAMVLNVMRQLLNALAYLHNTLQIVHRDVKPENVIISTHEAPFRVVLVDFGLARSCERKRPRISRELATHFQRQRPIPVRNMSVESLDCDSPMLATPCGTLKYAAPETVQSITQSAQLSTTKNLLSRLDVYAAGIIMYVMLSGALPFKNFANKASLVMEMRNSLSFEGPRWAGISAEAIDLNKALLNFDAVSRPHAAEALQYPWFKIYGSALRPLSTEEAQSTPGIPLDSSICERGAMTHAFEAMRATEAALYYNEEETASTSAPVTSHSGLRTPNSRC…	99.7691	FALSE
NE	LDBPK_050140	Nucleolar RNA helicase II	C	T	1/1	41101	MPRRAREESEEEKPHRITKLAGSSDDDVPVKASKISAKASDHGNGVAAEKRKRTEGSCKVAVTSATAPAEEKDEEVPNNGCAATARPFSEFEMNPIVVKALQSRGIESMFPVQALTFNAIMRNTDVLVQARTGSGKTLAFGIPIVERLLKLPSHFTRGRGPAAVIFCPTRELAIQVQDVLCGISCGLVVTALYGGVAYANQERVLRSGVDIVVATPGRAKDFLEKGTLHFDRVVMACLDEADHMLDIGFKDDIELLLSQVAEQNGSVGAERPVHQTLLFSATVPEWVHTCSFIAKDKEFIDMVGKEAVRTASTIKFYRRKCNFSEISSMLADLIKVYSGAHGRTLVFTNTKKDCHDLSINNTKLDSQCLHGDMQQEQRESTMKSFRDNKFSVLIATDVA…	MPRRAREESEEEKPHRITKLAGSSDDDVPVKASKISAKASDHGNGVAVEKRKRTEGSCKVAVTSATAPAEEKDEEVPNNGCAATARPFSEFEMNPIVVKALQSRGIESMFPVQALTFNAIMRNTDVLVQARTGSGKTLAFGIPIVERLLKLPSHFTRGRGPAAVIFCPTRELAIQVQDVLCGISCGLVVTALYGGVAYANQERVLRSGVDIVVATPGRAKDFLEKGTLHFDRVVMACLDEADHMLDIGFKDDIELLLSQVAEQNGSVGAERPVHQTLLFSATVPEWVHTCSFIAKDKEFIDMVGKEAVRTASTIKFYRRKCNFSEISSMLADLIKVYSGAHGRTLVFTNTKKDCHDLSINNTKLDSQCLHGDMQQEQRESTMKSFRDNKFSVLIATDVA…	99.8527	FALSE
NE	LDBPK_050180	Dihydrolipoamide branched chain transacylase	G	C	1/1	53930	MRAASCMAHRCIGAAAGAVTVARAPGWPYTASQRHFFATACALLGRSIPYKLADIGEGITEVQVLGVRVKAGDTINEFDPICEVQSDKATVDITSRYTGVVKAVYLQPGATAKVGSVMLDIVPEGADDAPEAASPSRGAPSPSSASHSALQAAYSAPQPSSVPSAGKVLATPATRYLAREHKLDLAHVPATGKGGRVTKEDVLQFMDASMSAAAAPSTPSTASVAATAPPGTVVSGVQTEAGDTVMPITGVRRGMVKTMSQAASIPTFTFSEECELTRLMAVRGSLKDMVKDRSKGKAKLSFMPFFLKAASIALQHHPDINAHCPADCSALVRKAAHNIGFAMDTPNGLIVPVVKHVERKSILDIANDMQVLIERGKSNKLTTQDMTGGTFTLSNIGVI…	MRAASCMAHRCIGAAAGAVTVARAPGWPYTASQRHFFATACALLGRSIPYKLADIGEGITEVQVLGVRVKAGDTINEFDPICEVQSDKATVDITSRYTGVVKAVYLQPGATAKVGSVMLDIVPEGADDAPEAASPSRGAPSPSSASHSALQAAYSAPQPSSVPSAGKVLATPATRYLAREHKLDLAHVPATGKGGRVTKEDVLQFMDASMSAAAAPSTPSTASVAATAPPGTVVSGLQTEAGDTVMPITGVRRGMVKTMSQAASIPTFTFSEECELTRLMAVRGSLKDMVKDRSKGKAKLSFMPFFLKAASIALQHHPDINAHCPADCSALVRKAAHNIGFAMDTPNGLIVPVVKHVERKSILDIANDMQVLIERGKSNKLTTQDMTGGTFTLSNIGVI…	99.7908	FALSE
NE	LDBPK_050220	Dual specificity phosphatase-like protein	T	G	1/1	68115	MAPSSTAIPETAAAPGAPRSVGVPASPSRGSRMSKCKRCLQNLNGPAFDLKAVQEAQHTFLEEESVCNAAKVYPMSDITSLLAVGSWKDASNPELLKAHNIRYVLNVAKELIPTEEAKMIAQNNDIVSEWIPMSDSHTQDVSEHLIKAFRFIERARSEHSRVLVHCRRGISRSAAIIVAYLMASEHRSYEDALKFVTERRSCVSLNLAFQERLSEFVPSSEFFHGPPTQQQQQQPGAASPLSASSSNSLLPTLAGVAPRTDSAHANHSSQPQPLQGSDHPLLLPPECRSVTSSTGSSHGSSRASSGVRVAPSQSLGLQKADKQASVLCSATSTAAPASTRATSGKSGKSTSLEKAFGSHALPKQQQIRRGSAAPQALALTGTTTRLSARSVAAAVTPGI…	MAPSSTAIPETAAAPGAPRSVGVPASPSRGSRMSKCKRCLQNLNGPAFDLKAVQEAQHTFLEEESVCNAAKVYPMSDITSLLAVGSWKDASNPELLKAHNIRYVLNVAKELIPTEEAKMIAQNNDIVSEWIPMSDSHTQDVSEHLIKAFRFIERARSEHSRVLVHCRRGISRSAAIIVAYLMASEHRSYEDALKFVTERRSCVSLNLAFQERLSEFVPSSEFFHGPPTQQQQQQPGAASPLSASSSNALLPTLAGVAPRTDSAHANHSSQPQPLQGSDHPLLLPPECRSVTSSTGSSHGSSRASSGVRVAPSQSLGLQKADKQASVLCSATSTAAPASTRATSGKSGKSTSLEKAFGSHALPKQQQIRRGSAAPQALALTGTTTRLSARSVAAAVTPGI…	99.8505	FALSE
NE	LDBPK_050220	Dual specificity phosphatase-like protein	G	A	1/1	68646	MAPSSTAIPETAAAPGAPRSVGVPASPSRGSRMSKCKRCLQNLNGPAFDLKAVQEAQHTFLEEESVCNAAKVYPMSDITSLLAVGSWKDASNPELLKAHNIRYVLNVAKELIPTEEAKMIAQNNDIVSEWIPMSDSHTQDVSEHLIKAFRFIERARSEHSRVLVHCRRGISRSAAIIVAYLMASEHRSYEDALKFVTERRSCVSLNLAFQERLSEFVPSSEFFHGPPTQQQQQQPGAASPLSASSSNSLLPTLAGVAPRTDSAHANHSSQPQPLQGSDHPLLLPPECRSVTSSTGSSHGSSRASSGVRVAPSQSLGLQKADKQASVLCSATSTAAPASTRATSGKSGKSTSLEKAFGSHALPKQQQIRRGSAAPQALALTGTTTRLSARSVAAAVTPGI…	MAPSSTAIPETAAAPGAPRSVGVPASPSRGSRMSKCKRCLQNLNGPAFDLKAVQEAQHTFLEEESVCNAAKVYPMSDITSLLAVGSWKDASNPELLKAHNIRYVLNVAKELIPTEEAKMIAQNNDIVSEWIPMSDSHTQDVSEHLIKAFRFIERARSEHSRVLVHCRRGISRSAAIIVAYLMASEHRSYEDALKFVTERRSCVSLNLAFQERLSEFVPSSEFFHGPPTQQQQQQPGAASPLSASSSNSLLPTLAGVAPRTDSAHANHSSQPQPLQGSDHPLLLPPECRSVTSSTGSSHGSSRASSGVRVAPSQSLGLQKADKQASVLCSATSTAAPASTRATSGKSGKSTSLEKAFGSHALPKQQQIRRGSAAPQALALTGTTTRLSARSVAAAVTPGI…	99.8505	FALSE
NE	LDBPK_050220	Dual specificity phosphatase-like protein	C	T	1/1	69048	MAPSSTAIPETAAAPGAPRSVGVPASPSRGSRMSKCKRCLQNLNGPAFDLKAVQEAQHTFLEEESVCNAAKVYPMSDITSLLAVGSWKDASNPELLKAHNIRYVLNVAKELIPTEEAKMIAQNNDIVSEWIPMSDSHTQDVSEHLIKAFRFIERARSEHSRVLVHCRRGISRSAAIIVAYLMASEHRSYEDALKFVTERRSCVSLNLAFQERLSEFVPSSEFFHGPPTQQQQQQPGAASPLSASSSNSLLPTLAGVAPRTDSAHANHSSQPQPLQGSDHPLLLPPECRSVTSSTGSSHGSSRASSGVRVAPSQSLGLQKADKQASVLCSATSTAAPASTRATSGKSGKSTSLEKAFGSHALPKQQQIRRGSAAPQALALTGTTTRLSARSVAAAVTPGI…	MAPSSTAIPETAAAPGAPRSVGVPASPSRGSRMSKCKRCLQNLNGPAFDLKAVQEAQHTFLEEESVCNAAKVYPMSDITSLLAVGSWKDASNPELLKAHNIRYVLNVAKELIPTEEAKMIAQNNDIVSEWIPMSDSHTQDVSEHLIKAFRFIERARSEHSRVLVHCRRGISRSAAIIVAYLMASEHRSYEDALKFVTERRSCVSLNLAFQERLSEFVPSSEFFHGPPTQQQQQQPGAASPLSASSSNSLLPTLAGVAPRTDSAHANHSSQPQPLQGSDHPLLLPPECRSVTSSTGSSHGSSRASSGVRVAPSQSLGLQKADKQASVLCSATSTAAPASTRATSGKSGKSTSLEKAFGSHALPKQQQIRRGSAAPQALALTGTTTRLSARSVAAAVTPGI…	99.8505	FALSE
NE	LDBPK_050220	Dual specificity phosphatase-like protein	A	G	1/1	69109	MAPSSTAIPETAAAPGAPRSVGVPASPSRGSRMSKCKRCLQNLNGPAFDLKAVQEAQHTFLEEESVCNAAKVYPMSDITSLLAVGSWKDASNPELLKAHNIRYVLNVAKELIPTEEAKMIAQNNDIVSEWIPMSDSHTQDVSEHLIKAFRFIERARSEHSRVLVHCRRGISRSAAIIVAYLMASEHRSYEDALKFVTERRSCVSLNLAFQERLSEFVPSSEFFHGPPTQQQQQQPGAASPLSASSSNSLLPTLAGVAPRTDSAHANHSSQPQPLQGSDHPLLLPPECRSVTSSTGSSHGSSRASSGVRVAPSQSLGLQKADKQASVLCSATSTAAPASTRATSGKSGKSTSLEKAFGSHALPKQQQIRRGSAAPQALALTGTTTRLSARSVAAAVTPGI…	MAPSSTAIPETAAAPGAPRSVGVPASPSRGSRMSKCKRCLQNLNGPAFDLKAVQEAQHTFLEEESVCNAAKVYPMSDITSLLAVGSWKDASNPELLKAHNIRYVLNVAKELIPTEEAKMIAQNNDIVSEWIPMSDSHTQDVSEHLIKAFRFIERARSEHSRVLVHCRRGISRSAAIIVAYLMASEHRSYEDALKFVTERRSCVSLNLAFQERLSEFVPSSEFFHGPPTQQQQQQPGAASPLSASSSNSLLPTLAGVAPRTDSAHANHSSQPQPLQGSDHPLLLPPECRSVTSSTGSSHGSSRASSGVRVAPSQSLGLQKADKQASVLCSATSTAAPASTRATSGKSGKSTSLEKAFGSHALPKQQQIRRGSAAPQALALTGTTTRLSARSVAAAVTPGI…	99.8505	FALSE
NE	LDBPK_050240	Viscerotropic leishmaniasis antigen	G	T	1/1	77744	MAHTLRTHPQHGRGALLAAPDAVTRVSMLLLSSALFLSCVVPAMTSTTFMRMAYAATAAEPPRCHVDRSRYTGRTTSKGSWAGLHFHLVFTLGLCTSDPDDGVMSVQLNDRHVNFTGRSGSVAMPHLGLVRFNLSASTIGPQYFTSELCYSDVNCTNLCTDALMGHVRACKVDRAIMPVIIVLFWMVTAVACIGFLAALYLRKLAEQRQKALHQLPEVFGTSPAASRTWRPQQRAPTTPRSLSSSHAVFADDHKASHGGSHEADLEHAFEAPAVIPMQGNDESLTPQLRSTASSATTTSCGLPKREEIEMAALRAVAPPSRQHPSKKHRHTHTHDDEVTGTTTMSLRQARHSGPDLPASTATLDTIILHYSTHTLMLQPDRKNIAYQLNCSAQQQQPKK…	MAHTLRTHPQHGRGALLAAPDAVTRVSMLLLSSALFLSCVVPAMTSTTFMRMAYAATAAEPPRCHVDRSRYTGRTTSKGSWAGLHFHLVFTLGLCTSDPDDGVMSVQLNDRHVNFTGRSGSVAMPHLGLVRFNLSASTIGPQYFTSELCYSDVNCTNLCTDALMGHVRACKVDRAIMPVIIVLFWMVTAVACIGFLAALYLRKLAEQRQKALHQLPEVFGTSPAASRTWRPQQRAPTTPRSLSSSHAVFADDHKASHGVSHEADLEHAFEAPAVIPMQGNDESLTPQLRSTASSATTTSCGLPKREEIEMAALRAVAPPSRQHPSKKHRHTHTHDDEVTGTTTMSLRQARHSGPDLPASTATLDTIILHYSTHTLMLQPDRKNIAYQLNCSAQQQQPKK…	99.7691	FALSE
NE	LDBPK_050240	Viscerotropic leishmaniasis antigen	C	G	0/1	78257	MAHTLRTHPQHGRGALLAAPDAVTRVSMLLLSSALFLSCVVPAMTSTTFMRMAYAATAAEPPRCHVDRSRYTGRTTSKGSWAGLHFHLVFTLGLCTSDPDDGVMSVQLNDRHVNFTGRSGSVAMPHLGLVRFNLSASTIGPQYFTSELCYSDVNCTNLCTDALMGHVRACKVDRAIMPVIIVLFWMVTAVACIGFLAALYLRKLAEQRQKALHQLPEVFGTSPAASRTWRPQQRAPTTPRSLSSSHAVFADDHKASHGGSHEADLEHAFEAPAVIPMQGNDESLTPQLRSTASSATTTSCGLPKREEIEMAALRAVAPPSRQHPSKKHRHTHTHDDEVTGTTTMSLRQARHSGPDLPASTATLDTIILHYSTHTLMLQPDRKNIAYQLNCSAQQQQPKK…	MAHTLRTHPQHGRGALLAAPDAVTRVSMLLLSSALFLSCVVPAMTSTTFMRMAYAATAAEPPRCHVDRSRYTGRTTSKGSWAGLHFHLVFTLGLCTSDPDDGVMSVQLNDRHVNFTGRSGSVAMPHLGLVRFNLSASTIGPQYFTSELCYSDVNCTNLCTDALMGHVRACKVDRAIMPVIIVLFWMVTAVACIGFLAALYLRKLAEQRQKALHQLPEVFGTSPAASRTWRPQQRAPTTPRSLSSSHAVFADDHKASHGGSHEADLEHAFEAPAVIPMQGNDESLTPQLRSTASSATTTSCGLPKREEIEMAALRAVAPPSRQHPSKKHRHTHTHDDEVTGTTTMSLRQARHSGPDLPASTATLDTIILHYSTHTLMLQPDRKNIAYQLNCSAQQQQPKK…	99.7691	FALSE
NE	LDBPK_050300	Phosphate carrier protein	G	A	1/1	91238	MFPVPAGFAVHNRNTGSNNSEGDGHGSRVDERSTVLGLVAGVGGGSTTEADVVSAVITTSLLPPGGVNGVGAASFVSPIVGSRDRVCFQHFLIAAAASALAAVLVVTYVWQSTSAFNIDPVTGKVRPHSFQYFVYCFVGGIAAGMVHLVVAPIDILKCRVQVGEYRSFKDGFVHLFRVEAGGSVYRALPLFFRGWLPMLWGYCIQGSIKFSLYEIVKYVLLIAFLEPSVEAKAAAAAAGGVANSLASSSAAHVSGVYQFFVFLFSSCLAEVVADLGLAPWEAVKIRMQTSPSFPVHLRSALPRMWETEGLHGFYRGLVPLWGRQVPYTMMKFSSFEFVVVGLQSLFHSLGVMDAAEPGVLGKLVVSLLAGVLAGLLCGVVSHPADTVLSKMSQRSSAPT…	MFPVPAGFAVHNRNTGSNNSEGDGHGSRVDERSTVLGLVAGVGGGSTTEADVVSAVITTSLLPPGGVNGVGAASFVSPIVGSRDRVCFQHFLIAAAASALAAVLVVTYVWQSTSAFNIDPVTGKVRPHSFQYFVYCFVGGIAAGMVHLVVAPIDILKCRVQVGEYRSFKDGFVHLFRVEAGGSVYRALPLFFRGWLPMLWGYCIQGSIKFSLYEIVKYVLLIAFLEPSVEAKAAAAAAGGVANSLASSSAAHVSGVYQFFVFLFSSCLAEVVADLGLAPWEAVKIRMQTSPSFPVHLRSALPRMWETEGLHGFYRGLVPLWGRQVPYTMMKFSSFEFVVVGLQSLFHSLGVMDAAEPGVLGKLVVSLLAGVLAGLLCGVVSHPADTVLSKMNQRSSAPT…	99.7942	FALSE
NE	LDBPK_050330	DNA replication licensing factor	G	A	1/1	99249	MGGRQGGDGATGAKSAGLPAAAAASAKADAWMDALWEIHCGTPLAGAVRYTDAIVKTMWEVFQPLLSELDVYPLAIADVQPETVTATTAATVPFTDFIVLRLIEPATPARHGHRQRGGDHGDAEEDPQNEFGNALTAVMRTALLEQPYIVLSLVEFFTAVWLYQYEARKLSTSQNVPHGKRRQGDGGAQRARSPTVASAASRAPALRRVYAAVSGDVRHATPFDHLGAAQLGRVLTIKGTVVRMSPARISCVCMSYRCGHCGVVKKQTTQDGVLTYPGPCASARCRGYKWTPLTDQAVCEEVQLLRLQEHTTFFDASSSPASPSGGSGATQQHGGGGNRGNAGGSDSQRMGSGGMHVMIEVELRAPWLDAVTVGDCVCVCGVLETRRGEGKQGGGMQQV…	MGGRQGGDGATGAKSAGLPAAAAASAKADAWMDALWEIHCGTPLAGAVRYTDAIVKTMWEVFQPLLSELDVYPLAIADVQPETVTATTAATVPFTDFIVLRLIEPATPARHGHRQRGGDHGDAEEDPQNEFGNALTAVMRTALLEQPYIVLSLVEFFTAVWLYQYEARKLSTSQNVPHGKRRQGDGGAQRARSPTVASAASRAPALRRVYAAVSGDVRHATPFDHLGAAQLGRVLTIKGTVVRMSPARISCVCMSYRCGHCGVVKKQTTQDGVLTYPGPCASARCRGYKWTPLTDQAVCEEVQLLRLQEHTTFFDASSSPASPSGGSGATQQHGGGGNRGNAGGSDSQRMGSGGMHVMIEVELRAPWLDAVTVGDCVCVCGVLETRRGEGKQGGGMQQV…	99.8995	FALSE
NE	LDBPK_050330	DNA replication licensing factor	G	A	1/1	99822	MGGRQGGDGATGAKSAGLPAAAAASAKADAWMDALWEIHCGTPLAGAVRYTDAIVKTMWEVFQPLLSELDVYPLAIADVQPETVTATTAATVPFTDFIVLRLIEPATPARHGHRQRGGDHGDAEEDPQNEFGNALTAVMRTALLEQPYIVLSLVEFFTAVWLYQYEARKLSTSQNVPHGKRRQGDGGAQRARSPTVASAASRAPALRRVYAAVSGDVRHATPFDHLGAAQLGRVLTIKGTVVRMSPARISCVCMSYRCGHCGVVKKQTTQDGVLTYPGPCASARCRGYKWTPLTDQAVCEEVQLLRLQEHTTFFDASSSPASPSGGSGATQQHGGGGNRGNAGGSDSQRMGSGGMHVMIEVELRAPWLDAVTVGDCVCVCGVLETRRGEGKQGGGMQQV…	MGGRQGGDGATGAKSAGLPAAAAASAKADAWMDALWEIHCGTPLAGAVRYTDAIVKTMWEVFQPLLSELDVYPLAIADVQPETVTATTAATVPFTDFIVLRLIEPATPARHGHRQRGGDHGDAEEDPQNEFGNALTAVMRTALLEQPYIVLSLVEFFTAVWLYQYEARKLSTSQNVPHGKRRQGDGGAQRARSPTVASAASRAPALRRVYAAVSGDVRHATPFDHLGAAQLGRVLTIKGTVVRMSPARISCVCMSYRCGHCGVVKKQTTQDGVLTYPGPCASARCRGYKWTPLTDQAVCEEVQLLRLQEHTTFFDASSSPASPSGGSGATQQHGGGGNRGNAGGSDSQRMGSGGMHVMIEVELRAPWLDAVTVGDCVCVCGVLETRRGEGKQGGGMQQV…	99.8995	FALSE
NE	LDBPK_050350	Trypanothione reductase	G	C	1/1	104044	MSRAYDLVVLGAGSGGLEAGWNAAVTHKKKVAVVDVQATHGPPLFAALGGTCVNVGCVPKKLMVTGAQYMDLIRESGGFGWEMDRESLCPNWKTLIAAKNKVVNSINESYKSMFADTEGLSFHMGFGALQDAHTVVVRKSEDPHSDVLETLDTEYILIATGSWPTRLGVPGDEFCITSNEAFYLEDAPKRMLCVGGGYIAVEFAGIFNGYKPQGGYVDLCYRGDLILRGFDTEVRKSLTKQLGANGIRVRTNLNPTKITKNEDGSNHVHFNDGTEEDYDQVMLAIGRVPRSQALQLGKAGVRTGKNGAVQVDAYSKTSVDNIYAIGDVTNRVMLTPVAINEGAAFVETVFGGKPRATDHTKVACAVFSIPPIGTCGMTEEEAAKNYETVAVYASSFTPL…	MSRAYDLVVLGAGSGGLEAGWNAAVTHKKKVAVVDVQATHGPPLFAALGGTCVNVGCVPKKLMVTGAQYMDLIRESGGFGWEMDRESLCPNWKTLIAAKNKVVNSINESYKSMFADTEGLSFHMGFGALQDAHTVVVRKSEDPHSDVLETLDTEYILIATGSWPTRLGVPGDEFCITSNEAFYLEDAPKRMLCVGGGYIAVEFAGIFNGYKPHGGYVDLCYRGDLILRGFDTEVRKSLTKQLGANGIRVRTNLNPTKITKNEDGSNHVHFNDGTEEDYDQVMLAIGRVPRSQALQLGKAGVRTGKNGAVQVDAYSKTSVDNIYAIGDVTNRVMLTPVAINEGAAFVETVFGGKPRATDHTKVACAVFSIPPIGTCGMTEEEAAKNYETVAVYASSFTPL…	99.7967	FALSE
NE	LDBPK_050350	Trypanothione reductase	C	G	1/1	104433	MSRAYDLVVLGAGSGGLEAGWNAAVTHKKKVAVVDVQATHGPPLFAALGGTCVNVGCVPKKLMVTGAQYMDLIRESGGFGWEMDRESLCPNWKTLIAAKNKVVNSINESYKSMFADTEGLSFHMGFGALQDAHTVVVRKSEDPHSDVLETLDTEYILIATGSWPTRLGVPGDEFCITSNEAFYLEDAPKRMLCVGGGYIAVEFAGIFNGYKPQGGYVDLCYRGDLILRGFDTEVRKSLTKQLGANGIRVRTNLNPTKITKNEDGSNHVHFNDGTEEDYDQVMLAIGRVPRSQALQLGKAGVRTGKNGAVQVDAYSKTSVDNIYAIGDVTNRVMLTPVAINEGAAFVETVFGGKPRATDHTKVACAVFSIPPIGTCGMTEEEAAKNYETVAVYASSFTPL…	MSRAYDLVVLGAGSGGLEAGWNAAVTHKKKVAVVDVQATHGPPLFAALGGTCVNVGCVPKKLMVTGAQYMDLIRESGGFGWEMDRESLCPNWKTLIAAKNKVVNSINESYKSMFADTEGLSFHMGFGALQDAHTVVVRKSEDPHSDVLETLDTEYILIATGSWPTRLGVPGDEFCITSNEAFYLEDAPKRMLCVGGGYIAVEFAGIFNGYKPQGGYVDLCYRGDLILRGFDTEVRKSLTKQLGANGIRVRTNLNPTKITKNEDGSNHVHFNDGTEEDYDQVMLAIGRVPRSQALQLGKAGVRTGKNGAVQVDAYSKTSVDNIYAIGDVTNRVMLTPVAINEGGAFVETVFGGKPRATDHTKVACAVFSIPPIGTCGMTEEEAAKNYETVAVYASSFTPL…	99.7967	FALSE
NE	LDBPK_050360	ATP-dependent RNA helicase	C	T	1/1	107341	MTEFQRLGIQRWLSEQCTYMALETPTPIQCKCIPAILAGRHVVGGAATGSGKTAAFALPILQALAADAYGVFALVLTPSRELAYQIIDQFIAFGAPLRVRTMLAVGGVPTETQVDALKARPHIVAATPGRLRHLLGVFAPEVKKAFAHLRYLVLDEADRLTEGDILRDVQSLIRLLPPTRQRQVLMFTATLHPRLTTLEAPQAEQGLPASSGAAGEREGQNLASSHSPPLQQPQNGEVDEAAEHFSLLAELGITDASTLEVAVVQGAIQEGLGHAAESGSTGAAGGPISSATAPTLPGRPTSFHLPATLTQNYLFIPNMVKLPYLVAALRLQGKEQSTIVYVNSCLRAELVRLTLQLLGFPVCSLDSLLTQQHRLDSVASFKLGIARILVCTDIAARGL…	MTEFQRLGIQRWLSEQCTYMALETPTPIQCKCIPAILAGRHVVGGAATGSGKTAAFALPILQALAADAYGVFALVLTPSRELAYQIIDQFIAFGAPLRVRTMLAVGGVPTETQVDALKARPHIVAATPGRLRHLLGVFAPEVKKAFAHLRYLVLDEADRLTEGDILRDVQSLIRLLPPTRQRQVLMFTATLHPRLTTLEAPQAEQGLPASSGAAGEREGQNLASSHSPPLQQPQNGEVDEAAEHFSLLAELGITDASTLEVAVVQGAIQEGLGHAAESGSTGAAGGPISSATAPTLPGRPTSFHLPATLTQNYLFIPNMVKLPYLVAALRLQGKEQSTIVYVNSCLRAELVRLTLQLLGFPVCSLDSLLTQQHRLDSVASFKLGIARILVCTDIAARGL…	99.8403	FALSE
NE	LDBPK_050360	ATP-dependent RNA helicase	A	G	1/1	107709	MTEFQRLGIQRWLSEQCTYMALETPTPIQCKCIPAILAGRHVVGGAATGSGKTAAFALPILQALAADAYGVFALVLTPSRELAYQIIDQFIAFGAPLRVRTMLAVGGVPTETQVDALKARPHIVAATPGRLRHLLGVFAPEVKKAFAHLRYLVLDEADRLTEGDILRDVQSLIRLLPPTRQRQVLMFTATLHPRLTTLEAPQAEQGLPASSGAAGEREGQNLASSHSPPLQQPQNGEVDEAAEHFSLLAELGITDASTLEVAVVQGAIQEGLGHAAESGSTGAAGGPISSATAPTLPGRPTSFHLPATLTQNYLFIPNMVKLPYLVAALRLQGKEQSTIVYVNSCLRAELVRLTLQLLGFPVCSLDSLLTQQHRLDSVASFKLGIARILVCTDIAARGL…	MTEFQRLGIQRWLSEQCTYMALETPTPIQCKCIPAILAGRHVVGGAATGSGKTAAFALPILQALAADAYGVFALVLTPSRELAYQIIDQFIAFGAPLRVRTMLAVGGVPTETQVDALKARPHIVAATPGRLRHLLGVFAPEVKKAFAHLRYLVLDEADRLTEGDILRDVQSLIRLLPPTRQRQVLMFTATLHPRLTTLEAPQAEQGLPASSGAAGEREGQNLASSHSPPLQQPQNGEVDEAAEHFSLLAELGITDASTLEVAVVQGAIQEGLGHAAESGSTGAAGGPISSATAPTLPGRPTSFHLPATLTQNYLFIPNMVKLPYLVAALRLQGKEQSTIVYVNSCLRAELVRLTLQLLGFPVCSLDSLLTQQHRLDSVASFKLGIARILVCTDIAARGL…	99.8403	FALSE
NE	LDBPK_050390	Protein kinase	G	A	1/1	123494	MSSRSYYSGSGTTAVVPHTISISTAETTPSQAPSSHTEQPSSDQQHESSLHQATASLPMSLNSTMNNKGASAAAAAAAAAPSSHGGDSHSIGAAAKASGSERANWNNPSFAAALRNSSGSINVDGYPPAQAHQQPSHPSLLSHSTDVDDEGDGAQHAAVNEPLEYCGVRLLPGVEQIDFDEGYYVGTIDENGEMAGYGKATWHSGDTYEGEWLNGMMHGKGTYTWADGDYYQGDYVRGRMEGRGEMKDATGLYTGEWADDMRQGYGRMLYAGGNVYEGEWLAGMRHGSGKLVEPAAHVTYEGEFNRNEKEGRGVQTNSDGDVYEGEFARGKPNGRGTYLWADGARYIGMFKDGVKHGDGCEWLANGDWVAGLFVDGEHVDSQSTRHKATVLTPDSSDAD…	MSSRSYYSGSGTTAVVPHTISISTAETTPSQAPSSHTEQPSSDQQHESSLHQATASLPMSLNSTMNNKGASAAAAAAAAAPSSHGGDSHSIGAAAKASGSERANWNNPSFAAALRNSSGSINVDGYPPAQAHQQPSHPSLLSHSTDVDDEGDGAQHAAVNEPLEYCGVRLLPGVEQIDFDEGYYVGTIDENGEMAGYGKATWHSGDTYEGEWLNGMMHGKGTYTWADGDYYQGNYVRGRMEGRGEMKDATGLYTGEWADDMRQGYGRMLYAGGNVYEGEWLAGMRHGSGKLVEPAAHVTYEGEFNRNEKEGRGVQTNSDGDVYEGEFARGKPNGRGTYLWADGARYIGMFKDGVKHGDGCEWLANGDWVAGLFVDGEHVDSQSTRHKATVLTPDSSDAD…	99.8734	FALSE
NE	LDBPK_050400	Structural maintenance of chromosome (SMC)	A	C	1/1	129487	MRVKSIVIDGFKSYAHRKELADLSPHFNAITGLNGSGKSNIFDAICFVMGITNLKRVRAEDPRELIFRAGTTGVHAARVTIEFVNDDPASAPPGYSCEEYPLITIGRQIKLGGRQQFFFNNNVSLQSKVKRFFESISLNVDNPHFMILQGTVHKLIGMRSQDILSLIEEAVGTKAFDHRRRTAETLIRNKERKMEEIDTNIEAQIRPLLETMRADQEEYNTFMQKREKMEEKARFRVALDYYTHRTQHTEAEAAMEARKADVQNAKTQLQALPRQEEEAARRLLQLQDSLSAPSDAAIALHEEEDELKKAHSRLEGQLCNCTQSLEQLETQLKSLRKEQERQSSRQAAFAARQRQHEQLLAQIRAGKETCARLKKGLKLLRSGVQAGASGVSLAEERQQ…	MRVKSIVIDGFKSYAHRKELADLSPHFNAITGLNGSGKSNIFDAICFVMGITNLKRVRAEDPRELIFRAGTTGVHAARVTIEFVNDDPASAPPGYSCEEYPLITIGRQIKLGGRQQFFFNNNVSLQSKVKRFFESISLNVDNPHFMILQGTVHKLIGMRSQDILSLIEEAVGTKAFDHRRRTAETLIRNKERKMEEIDTNIEAQIRPLLETMRADQEEYNTFMQKREKMEEKARFRVALDYYTHRTQHTEAEAAMEARKADVQNAKTQLQALPRQEEEAARRLLQLQDSLSAPSDAAIALHEEEDELKKAHSRLEGQLCNCTQSLEQLETQLKSLRKEQERQSSRQAAFAARQRQHEQLLAQIRAGKETCARLKKGLKLLRSGVQAGASGVSLAEERQQ…	99.9174	FALSE
NE	LDBPK_050460	GTPase	A	G	1/1	148200	MGKPGKKAGKGLLAPTNPNRRTDPNKTSLRDQRTIKRLKMYKSKIKRDEKGNIIKGSVLKASDRIEQQMARIAPDRRWFGNTRTIGQEALQKFREEMGAKYKDPYSVIIKQSKLPLSLLEEPKNTDGSIRKEMEWDKTFGDKANRKRVRLNAVDMSTLATEANAKGDYYNCNQKEKDRDLMKGVHKDRDDKTRNGILMTKGQSNRIWCELYKVIDSSDVVLYVVDARDPMGTRSTFLEDFMRREKKYKHFVLVLNKCDLVPLWATARWLQILSKDYPTIAFHASVNHPFGKGNVISLLRQFARLHNVTHRGSKRTKTPISVGVIGYPNVGKSSLINTLRRKSVCKVAPIPGETKVWQYVALTRSIFLIDCPGVVYDRESNNDIQAVLKGVVRVERLGNA…	MGKPGKKAGKGLLAPTNPNRRTDPNKTSLRDQRTIKRLKMYKSKIKRDEKGNIIKGSVLKASDRIEQQMARIAPDRRWFGNTRTIGQEALQKFREEMGAKYKDPYSVIIKQSKLPLSLLEEPKNTDGSIRKEMEWDKTFGDKANRKRVRLNAVDMSTLATEANAKGDYYNCNQKEKDRDLMKGVHKDRDDKTRNGILMTKGQSNRIWCELYKVIDSSDVVLYVVDARDPMGTRSTFLEDFMRREKKYKHFVLVLNKCDLVPLWATARWLQILSKDYPTIAFHASVNHPFGKGNVISLLRQFARLHNVTHRGSKRTKTPISVGVIGYPNVGKSSLINTLRRKSVCKVAPIPGETKVWQYVALTRSIFLIDCPGVVYDRESNNDIQAVLKGVVRVERLGNA…	99.8408	FALSE
NE	LDBPK_050460	GTPase	C	T	1/1	148369	MGKPGKKAGKGLLAPTNPNRRTDPNKTSLRDQRTIKRLKMYKSKIKRDEKGNIIKGSVLKASDRIEQQMARIAPDRRWFGNTRTIGQEALQKFREEMGAKYKDPYSVIIKQSKLPLSLLEEPKNTDGSIRKEMEWDKTFGDKANRKRVRLNAVDMSTLATEANAKGDYYNCNQKEKDRDLMKGVHKDRDDKTRNGILMTKGQSNRIWCELYKVIDSSDVVLYVVDARDPMGTRSTFLEDFMRREKKYKHFVLVLNKCDLVPLWATARWLQILSKDYPTIAFHASVNHPFGKGNVISLLRQFARLHNVTHRGSKRTKTPISVGVIGYPNVGKSSLINTLRRKSVCKVAPIPGETKVWQYVALTRSIFLIDCPGVVYDRESNNDIQAVLKGVVRVERLGNA…	MGKPGKKAGKGLLAPTNPNRRTDPNKTSLRDQRTIKRLKMYKSKIKRDEKGNIIKGSVLKASDRIEQQMARIAPDRRWFGNTRTIGQEALQKFREEMGAKYKDPYSVIIKQSKLPLSLLEEPKNTDGSIRKEMEWDKTFGDKANRKRVRLNAVDMSTLATEANAKGDYYNCNQKEKDRDLMKGVHKDRDDKTRNGILMTKGQSNRIWCELYKVIDSSDVVLYVVDARDPMGTRSTFLEDFMRREKKYKHFVLVLNKCDLVPLWATARWLQILSKDYPTIAFHASVNHPFGKGNVISLLRQFARLHNVTHRGSKRTKTPISVGVIGYPNVGKSSLINTLRRKSVCKVAPIPGETKVWQYVALTRSIFLIDCPGVVYDRESNNDIQAVLKGVVRVERLGNA…	99.8408	FALSE
NE	LDBPK_050500	ATPase alpha subunit (Fragment)	G	T	1/1	158808	MPCVLVCVSLPDLRRPFGRSPAAEKKEQAPVHHRRTSSKRHSLPRQPDASERWSFWLLRTQRSLLVSSSSPLSSPPASPLRASLQGMCHPVPLPTTCSVSPRHLVSAQLYNILSSFRAHARPPAWLLASALGLLPIPTYGAPSPPPPPSCGHPLETCTSATLCAGQQPPPPPPPPLPLFPVTAQASCAASWPST	MPCVLVCVSLPDLRRPFGRSPAAEKKEQAPVHHRRTSSKRHSLPRQPYASERWSFWLLRTQRSLLVSSSSPLSSPPASPLRASLQGMCHPVPLPTTCSVSPRHLVSAQLYNILSSFRAHARPPAWLLASALGLLPIPTYGAPSPPPPPSCGHPLETCTSATLCAGQQPPPPPPPPLPLFPVTAQASCAASWPST*	99.4845	FALSE
NE	LDBPK_050530	Kinetoplast-associated protein-like protein	A	G	1/1	170696	MQPKLVLPSSQPLRISAQYPVGSSSAEPSSSSAAARPRGSYGVSIDPAQAPNVAAVAVATPLPPPSSSSRLLQEIEETRKLLRTFRSLKERGASRAELADLHLRVKALKAAQQCQQPNSGACKATALPLATSTTADAEAAAATAAARPSLACSPKAAPPLPCVHRHADVAFHEGAAGWTAESSHSLHQPQQRGVEEAHVAHRDGRLPEGRHHHHHHRHRHRHNDVRVDRAASLSISTSLSTAAAQASTAVCNGIFNAASSGSAGVCSAVALQPSTASAVPGYLVQISSIVFAIALAEAHTRREIAQRWERRWLRHWANFKEERIAIALRPPTTATAALSRPQLQPERWAEAAPMALPHEWQQRQQAVSPATASVEGSSVATATAARTVGASLAPVPAKS…	MQPKLVLPSSQPLRISAQYPVGSSSAEPSSSSAAARPRGSYGVSIDPAQAPNVAAVAVATPLPPPSSSSRLLQEIEETRKLLRTFRSLKERGASRAELADLHLRVKALKAAQQCQQPNSGACKATALPLATSTTADAEAAAATAAARPSLACSPKAAPPLPCVHRHADVAFHEGAAGWTAESSHSLHQPQQRGVEEAHVAHRDGRLPEGRHHHHHHRHRHRHNDVRVDRAASLSISTSLSTAAAQASTAVCNGIFNAASSGSAGVCSAVALQPSTASAVPGYLVQISSIVFAIALAEAHTRREIAQRWERRWLRHWANFKEERIAIALRPPTTATAALSRPQLQPERWAEAAPMALPHEWQQRQQAVSPATASVEGSSVATATAARTVGASLAPVPAKS…	99.9523	FALSE
NE	LDBPK_050530	Kinetoplast-associated protein-like protein	G	A	1/1	171196	MQPKLVLPSSQPLRISAQYPVGSSSAEPSSSSAAARPRGSYGVSIDPAQAPNVAAVAVATPLPPPSSSSRLLQEIEETRKLLRTFRSLKERGASRAELADLHLRVKALKAAQQCQQPNSGACKATALPLATSTTADAEAAAATAAARPSLACSPKAAPPLPCVHRHADVAFHEGAAGWTAESSHSLHQPQQRGVEEAHVAHRDGRLPEGRHHHHHHRHRHRHNDVRVDRAASLSISTSLSTAAAQASTAVCNGIFNAASSGSAGVCSAVALQPSTASAVPGYLVQISSIVFAIALAEAHTRREIAQRWERRWLRHWANFKEERIAIALRPPTTATAALSRPQLQPERWAEAAPMALPHEWQQRQQAVSPATASVEGSSVATATAARTVGASLAPVPAKS…	MQPKLVLPSSQPLRISAQYPVGSSSAEPSSSSAAARPRGSYGVSIDPAQAPNVAAVAVATPLPPPSSSSRLLQEIEETRKLLRTFRSLKERGASRAELADLHLRVKALKAAQQCQQPNSGACKATALPLATSTTADAEAAAATAAARPSLACSPKAAPPLPCVHRHADVAFHEGAAGWTAESSHSLHQPQQRGVEEAHVAHRDGRLPEGRHHHHHHRHRHRHNDVRVDRAASLSISTSLSTAAAQASTAVCNGIFNAASSGSAGVCSAVALQPSTASAVPGYLVQISSIVFAIALAEAHTRREIAQRWERRWLRHWANFKEERIAIALRPPTTATAALSRPQLQPERWAEAAPMALPHEWQQRQQAVSPATASVEGSSVATATAARTVGASLAPVPAKS…	99.9523	FALSE
NE	LDBPK_050530	Kinetoplast-associated protein-like protein	G	T	1/1	171625	MQPKLVLPSSQPLRISAQYPVGSSSAEPSSSSAAARPRGSYGVSIDPAQAPNVAAVAVATPLPPPSSSSRLLQEIEETRKLLRTFRSLKERGASRAELADLHLRVKALKAAQQCQQPNSGACKATALPLATSTTADAEAAAATAAARPSLACSPKAAPPLPCVHRHADVAFHEGAAGWTAESSHSLHQPQQRGVEEAHVAHRDGRLPEGRHHHHHHRHRHRHNDVRVDRAASLSISTSLSTAAAQASTAVCNGIFNAASSGSAGVCSAVALQPSTASAVPGYLVQISSIVFAIALAEAHTRREIAQRWERRWLRHWANFKEERIAIALRPPTTATAALSRPQLQPERWAEAAPMALPHEWQQRQQAVSPATASVEGSSVATATAARTVGASLAPVPAKS…	MQPKLVLPSSQPLRISAQYPVGSSSAEPSSSSAAARPRGSYGVSIDPAQAPNVAAVAVATPLPPPSSSSRLLQEIEETRKLLRTFRSLKERGASRAELADLHLRVKALKAAQQCQQPNSGACKATALPLATSTTADAEAAAATAAARPSLACSPKAAPPLPCVHRHADVAFHEGAAGWTAESSHSLHQPQQRGVEEAHVAHRDGRLPEGRHHHHHHRHRHRHNDVRVDRAASLSISTSLSTAAAQASTAVCNGIFNAASSGSAGVCSAVALQPSTASAVPGYLVQISSIVFAIALAEAHTRREIAQRWERRWLRHWANFKEERIAIALRPPTTATAALSRPQLQPERWAEAAPMALPHEWQQRQQAVSPATASVEGSSVATATAARTVGASLAPVPAKS…	99.9523	FALSE
NE	LDBPK_050530	Kinetoplast-associated protein-like protein	G	T	1/1	172557	MQPKLVLPSSQPLRISAQYPVGSSSAEPSSSSAAARPRGSYGVSIDPAQAPNVAAVAVATPLPPPSSSSRLLQEIEETRKLLRTFRSLKERGASRAELADLHLRVKALKAAQQCQQPNSGACKATALPLATSTTADAEAAAATAAARPSLACSPKAAPPLPCVHRHADVAFHEGAAGWTAESSHSLHQPQQRGVEEAHVAHRDGRLPEGRHHHHHHRHRHRHNDVRVDRAASLSISTSLSTAAAQASTAVCNGIFNAASSGSAGVCSAVALQPSTASAVPGYLVQISSIVFAIALAEAHTRREIAQRWERRWLRHWANFKEERIAIALRPPTTATAALSRPQLQPERWAEAAPMALPHEWQQRQQAVSPATASVEGSSVATATAARTVGASLAPVPAKS…	MQPKLVLPSSQPLRISAQYPVGSSSAEPSSSSAAARPRGSYGVSIDPAQAPNVAAVAVATPLPPPSSSSRLLQEIEETRKLLRTFRSLKERGASRAELADLHLRVKALKAAQQCQQPNSGACKATALPLATSTTADAEAAAATAAARPSLACSPKAAPPLPCVHRHADVAFHEGAAGWTAESSHSLHQPQQRGVEEAHVAHRDGRLPEGRHHHHHHRHRHRHNDVRVDRAASLSISTSLSTAAAQASTAVCNGIFNAASSGSAGVCSAVALQPSTASAVPGYLVQISSIVFAIALAEAHTRREIAQRWERRWLRHWANFKEERIAIALRPPTTATAALSRPQLQPERWAEAAPMALPHEWQQRQQAVSPATASVEGSSVATATAARTVGASLAPVPAKS…	99.9523	FALSE
NE	LDBPK_050530	Kinetoplast-associated protein-like protein	G	A	1/1	174062	MQPKLVLPSSQPLRISAQYPVGSSSAEPSSSSAAARPRGSYGVSIDPAQAPNVAAVAVATPLPPPSSSSRLLQEIEETRKLLRTFRSLKERGASRAELADLHLRVKALKAAQQCQQPNSGACKATALPLATSTTADAEAAAATAAARPSLACSPKAAPPLPCVHRHADVAFHEGAAGWTAESSHSLHQPQQRGVEEAHVAHRDGRLPEGRHHHHHHRHRHRHNDVRVDRAASLSISTSLSTAAAQASTAVCNGIFNAASSGSAGVCSAVALQPSTASAVPGYLVQISSIVFAIALAEAHTRREIAQRWERRWLRHWANFKEERIAIALRPPTTATAALSRPQLQPERWAEAAPMALPHEWQQRQQAVSPATASVEGSSVATATAARTVGASLAPVPAKS…	MQPKLVLPSSQPLRISAQYPVGSSSAEPSSSSAAARPRGSYGVSIDPAQAPNVAAVAVATPLPPPSSSSRLLQEIEETRKLLRTFRSLKERGASRAELADLHLRVKALKAAQQCQQPNSGACKATALPLATSTTADAEAAAATAAARPSLACSPKAAPPLPCVHRHADVAFHEGAAGWTAESSHSLHQPQQRGVEEAHVAHRDGRLPEGRHHHHHHRHRHRHNDVRVDRAASLSISTSLSTAAAQASTAVCNGIFNAASSGSAGVCSAVALQPSTASAVPGYLVQISSIVFAIALAEAHTRREIAQRWERRWLRHWANFKEERIAIALRPPTTATAALSRPQLQPERWAEAAPMALPHEWQQRQQAVSPATASVEGSSVATATAARTVGASLAPVPAKS…	99.9523	FALSE
NE	LDBPK_050530	Kinetoplast-associated protein-like protein	G	T	1/1	174865	MQPKLVLPSSQPLRISAQYPVGSSSAEPSSSSAAARPRGSYGVSIDPAQAPNVAAVAVATPLPPPSSSSRLLQEIEETRKLLRTFRSLKERGASRAELADLHLRVKALKAAQQCQQPNSGACKATALPLATSTTADAEAAAATAAARPSLACSPKAAPPLPCVHRHADVAFHEGAAGWTAESSHSLHQPQQRGVEEAHVAHRDGRLPEGRHHHHHHRHRHRHNDVRVDRAASLSISTSLSTAAAQASTAVCNGIFNAASSGSAGVCSAVALQPSTASAVPGYLVQISSIVFAIALAEAHTRREIAQRWERRWLRHWANFKEERIAIALRPPTTATAALSRPQLQPERWAEAAPMALPHEWQQRQQAVSPATASVEGSSVATATAARTVGASLAPVPAKS…	MQPKLVLPSSQPLRISAQYPVGSSSAEPSSSSAAARPRGSYGVSIDPAQAPNVAAVAVATPLPPPSSSSRLLQEIEETRKLLRTFRSLKERGASRAELADLHLRVKALKAAQQCQQPNSGACKATALPLATSTTADAEAAAATAAARPSLACSPKAAPPLPCVHRHADVAFHEGAAGWTAESSHSLHQPQQRGVEEAHVAHRDGRLPEGRHHHHHHRHRHRHNDVRVDRAASLSISTSLSTAAAQASTAVCNGIFNAASSGSAGVCSAVALQPSTASAVPGYLVQISSIVFAIALAEAHTRREIAQRWERRWLRHWANFKEERIAIALRPPTTATAALSRPQLQPERWAEAAPMALPHEWQQRQQAVSPATASVEGSSVATATAARTVGASLAPVPAKS…	99.9523	FALSE
NE	LDBPK_050550	Protein kinase	C	T	1/1	178849	MRSSDPTPARPTGFQRYQRQHKVGEGSYGKVFLCTDVVEGGTVAVKTSQWNSGEEGLSVSSIREVSLLKEIRHPNVVRLLDLFTEEKKLCIVFERMEKDLRSVLSTRQTPIVGRKLKHMMYQLLSALHACHSRRVVHRDIKPGNILVSADEQTVKLADFGMGRAFGLALQSYTYRIATLYYRAPEVLLGDRYYLPSVDMWSMGCVMAELALRRALFRGEGEYSQLITIFGIMGTPNERVWPGVSRLPHYNAEFPSWVPTSLEKHIPTLDPEGIALLKAMLRYDPQRRITALQAMQHPFFDDVRDECEARLQQQQP*	MRSSDPTPARPTGFQRYQRQHKVGEGSYGKVFLCTDVVEGGTVAVKTSQWNSGEEGLSVSSIREVSLLKEIRHPNVVRLLDLFTEEKKLCIVFERMEKDLRSVLSTRQTPIVGRKLKHMMYQLLSALHACHSRRVVHRDIKPGNILVSADEQTVKLADFGMGRAFGLALQSYTYRIATLYYRAPEVLLGDRYYLPSVDMWSMGCVMAELALRRALFRGEGEYSQLITIFGIMGTPNERVWPGVSRLPHYNAEFPSWVPTSLEKYIPTLDPEGIALLKAMLRYDPQRRITALQAMQHPFFDDVRDECEARLQQQQP*	99.6835	FALSE
NE	LDBPK_050590	ATP-dependent RNA helicase	A	G	1/1	191847	MQPHPSWRVYVGDDVDVGGTGGTAAAAADQTNTHASPNMEEDVARLLDSAFARRARYTLQTLPARIRQQPSAAPSPVLRWLLQHSVDEGQRKKEQAGTAPGATDKPSATPASALSPTVAATSGCVSAAAAATSALARRGVGPKDPLVQRLLKKQQKTASSASAATSATSAAPSSATNATASTVISGSTTAPMSCASHWTQRPFSAMTSTSWKVFRQQLGITVELVAPAQPPTETSGASAAQPSSFVKTLPPADTLPAIRCWEEAQLPLSLGLCVTHAYALPTAVQAQCVPLALLPRPAPLVTGTNSGGVAGAATATVLGMDILAVAETGSGKTAAYLVPLLHHVLCRAPKLLGHPDRISLGPLSLVIVPTRELAEQVTASFLQLCGQAPAASMYNSGGG…	MQPHPSWRVYVGDDVDVGGTGGTAAAAADQTNTHASPNMEEDVARLLDSAFARRARYTLQTLPARIRQQPSAAPSPVLRWLLQHSVDEGQRKKEQAGTAPGATDKPSATPASALSPTVAATSGCVSAAAAATSALARRGVGPKDPLVQRLLKKQQKTASSASAATSATSAAPSSATSATASTVISGSTTAPMSCASHWTQRPFSAMTSTSWKVFRQQLGITVELVAPAQPPTETSGASAAQPSSFVKTLPPADTLPAIRCWEEAQLPLSLGLCVTHAYALPTAVQAQCVPLALLPRPAPLVTGTNSGGVAGAATATVLGMDILAVAETGSGKTAAYLVPLLHHVLCRAPKLLGHPDRISLGPLSLVIVPTRELAEQVTASFLQLCGQAPAASMYNSGGG…	99.9007	FALSE
NE	LDBPK_050590	ATP-dependent RNA helicase	C	T	1/1	191888	MQPHPSWRVYVGDDVDVGGTGGTAAAAADQTNTHASPNMEEDVARLLDSAFARRARYTLQTLPARIRQQPSAAPSPVLRWLLQHSVDEGQRKKEQAGTAPGATDKPSATPASALSPTVAATSGCVSAAAAATSALARRGVGPKDPLVQRLLKKQQKTASSASAATSATSAAPSSATNATASTVISGSTTAPMSCASHWTQRPFSAMTSTSWKVFRQQLGITVELVAPAQPPTETSGASAAQPSSFVKTLPPADTLPAIRCWEEAQLPLSLGLCVTHAYALPTAVQAQCVPLALLPRPAPLVTGTNSGGVAGAATATVLGMDILAVAETGSGKTAAYLVPLLHHVLCRAPKLLGHPDRISLGPLSLVIVPTRELAEQVTASFLQLCGQAPAASMYNSGGG…	MQPHPSWRVYVGDDVDVGGTGGTAAAAADQTNTHASPNMEEDVARLLDSAFARRARYTLQTLPARIRQQPSAAPSPVLRWLLQHSVDEGQRKKEQAGTAPGATDKPSATPASALSPTVAATSGCVSAAAAATSALARRGVGPKDPLVQRLLKKQQKTASSASAATSATSAAPSSATNATASTVISGSTTASMSCASHWTQRPFSAMTSTSWKVFRQQLGITVELVAPAQPPTETSGASAAQPSSFVKTLPPADTLPAIRCWEEAQLPLSLGLCVTHAYALPTAVQAQCVPLALLPRPAPLVTGTNSGGVAGAATATVLGMDILAVAETGSGKTAAYLVPLLHHVLCRAPKLLGHPDRISLGPLSLVIVPTRELAEQVTASFLQLCGQAPAASMYNSGGG…	99.9007	FALSE
NE	LDBPK_050660	Nitroreductase-like protein	T	C	1/1	223221	MLRRSRRLLLAAAGARPAAFTPRVREAAGTCGNEERDSNTSSGHGGFLATLRHLVAWNRTNAAAAASSSSASCAETPACVSNNAALDAVEAVVRARWTCRQFDTAKPIDLDTLKRVLAATTRAPTGFNLQGWHAVVVTNTAVREQLFKAALGQPQVLQAPATVVFVGDTEPERNAPQALEMGLETGYYSPLYGAAYLRNIYYFMHGGPMQSMAAVKSVVSAWYSQAAGTPLISVPVSRAGYAWKQTMIPATTFVNLCAAAGWDTCMMEGIDEDAVKRALGVPAERYTVPVIISVGYATAAEAEKRQVGSSRFATPHTVRWNKF*	MLRRSRRLLLAAAGARPAAFTPRAREAAGTCGNEERDSNTSSGHGGFLATLRHLVAWNRTNAAAAASSSSASCAETPACVSNNAALDAVEAVVRARWTCRQFDTAKPIDLDTLKRVLAATTRAPTGFNLQGWHAVVVTNTAVREQLFKAALGQPQVLQAPATVVFVGDTEPERNAPQALEMGLETGYYSPLYGAAYLRNIYYFMHGGPMQSMAAVKSVVSAWYSQAAGTPLISVPVSRAGYAWKQTMIPATTFVNLCAAAGWDTCMMEGIDEDAVKRALGVPAERYTVPVIISVGYATAAEAEKRQVGSSRFATPHTVRWNKF*	99.6914	FALSE
NE	LDBPK_050710	CYC2-like cyclin	C	T	1/1	257459	MDCVEACPPHHTRSSQLAHRPPASAAGGSNGISGIVGSSGSSNVRRACAAVSTARSTDRIHSAFPTYAESPQQPPQPSTTTATSAPATTATRASPFTQEKHHQGCPDASAAITVSPEQQQSQHVKRLSPSTCSGSASNLTILLHSNTNASVTSAATDSSEQSTPLSGVSSHQQQVQRARAQRVVDEANHLYSNPCSSLQPSLDSCSSSRARDNEDDEVAADDAVSAAFVDGAAVAGNDDDQQQQHRRHSDDLSQQHRVRCSAPSSKRPRQPLRDPSSPPLPPQQPQPQADLEDEEERTHPHHRCGAAMRIPDPSTFVDPSSSSRHRPTTTTTTASTNKDGTDPGGPSSGRNSRTMSQLHQRRGDSGNPNGDGNRARTLDDAEYEEDQEVWRALHPPPHL…	MDCVEACPPHHTRSSQLAHRPPASAAGGSNGISGIVGSSGSSNVRRACAAVSTARSTDRIHSAFPTYAESPQQPPQPSTTTATSAPATTATRASPFTQEKHHQGCPDASAAITVSPEQQQSQHVKRLSPSTCSGSASNLTILLHSNTNASVTSAATDSSEQSTPLSGVSSHQQQVQRARAQRVVDEANHLYSNPCSSLQPSLDSCSSSRARDNEDDEVAADDAVSAAFVDGAAVAGNDDDQQQQHRRHSDDLSQQHRVRCSAPSSKRPRQPLRDPSSPPLPPQQPQPQADLEDEEERTHPHHRCGAAMRIPDPSTFVDPSSSSRHRPTTTTTTASTNKDGTDPGGPSSGRNSRTMSQLHQRRGDSGNPNGDGNRARTLDDAEYEEDQEVWRALHPPPHL…	99.9284	FALSE
NE	LDBPK_050710	CYC2-like cyclin	C	A	1/1	257772	MDCVEACPPHHTRSSQLAHRPPASAAGGSNGISGIVGSSGSSNVRRACAAVSTARSTDRIHSAFPTYAESPQQPPQPSTTTATSAPATTATRASPFTQEKHHQGCPDASAAITVSPEQQQSQHVKRLSPSTCSGSASNLTILLHSNTNASVTSAATDSSEQSTPLSGVSSHQQQVQRARAQRVVDEANHLYSNPCSSLQPSLDSCSSSRARDNEDDEVAADDAVSAAFVDGAAVAGNDDDQQQQHRRHSDDLSQQHRVRCSAPSSKRPRQPLRDPSSPPLPPQQPQPQADLEDEEERTHPHHRCGAAMRIPDPSTFVDPSSSSRHRPTTTTTTASTNKDGTDPGGPSSGRNSRTMSQLHQRRGDSGNPNGDGNRARTLDDAEYEEDQEVWRALHPPPHL…	MDCVEACPPHHTRSSQLAHRPPASAAGGSNGISGIVGSSGSSNVRRACAAVSTARSTDRIHSAFPTYAESPQQPPQPSTTTATSAPATTATRASPFTQEKHHQGCPDASAAITVSPEQQQSQHVKRLSPSTCSGSASNLTILLHSNTNASVTSAATDSSEQSTPLSGVSSHQQQVQRARAQRVVDEANHLYSNPCSSLQPSLDSCSSSRARDNEDDEVAADDAVSAAFVDGAAVAGNDDDQQQQHRRHSDDLSQQHRVRCSAPSSKRPRQPLRDPSSPPLPPQQPQPQADLEDEEERTHPHHRCGAAMRIPDPSTFVDPSSSSRHRPTTTTTTASTNKDGTDPGGPSSGRNSRTMSQLHQRRGDSGNPNGDGNRARTLDDAEYEEDQEVWRALHPPPHL…	99.9284	FALSE
NE	LDBPK_050710	CYC2-like cyclin	A	G	1/1	259259	MDCVEACPPHHTRSSQLAHRPPASAAGGSNGISGIVGSSGSSNVRRACAAVSTARSTDRIHSAFPTYAESPQQPPQPSTTTATSAPATTATRASPFTQEKHHQGCPDASAAITVSPEQQQSQHVKRLSPSTCSGSASNLTILLHSNTNASVTSAATDSSEQSTPLSGVSSHQQQVQRARAQRVVDEANHLYSNPCSSLQPSLDSCSSSRARDNEDDEVAADDAVSAAFVDGAAVAGNDDDQQQQHRRHSDDLSQQHRVRCSAPSSKRPRQPLRDPSSPPLPPQQPQPQADLEDEEERTHPHHRCGAAMRIPDPSTFVDPSSSSRHRPTTTTTTASTNKDGTDPGGPSSGRNSRTMSQLHQRRGDSGNPNGDGNRARTLDDAEYEEDQEVWRALHPPPHL…	MDCVEACPPHHTRSSQLAHRPPASAAGGSNGISGIVGSSGSSNVRRACAAVSTARSTDRIHSAFPTYAESPQQPPQPSTTTATSAPATTATRASPFTQEKHHQGCPDASAAITVSPEQQQSQHVKRLSPSTCSGSASNLTILLHSNTNASVTSAATDSSEQSTPLSGVSSHQQQVQRARAQRVVDEANHLYSNPCSSLQPSLDSCSSSRARDNEDDEVAADDAVSAAFVDGAAVAGNDDDQQQQHRRHSDDLSQQHRVRCSAPSSKRPRQPLRDPSSPPLPPQQPQPQADLEDEEERTHPHHRCGAAMRIPDPSTFVDPSSSSRHRPTTTTTTASTNKDGTDPGGPSSGRNSRTMSQLHQRRGDSGNPNGDGNRARTLDDAEYEEDQEVWRALHPPPHL…	99.9284	FALSE
NE	LDBPK_050710	CYC2-like cyclin	T	C	1/1	259533	MDCVEACPPHHTRSSQLAHRPPASAAGGSNGISGIVGSSGSSNVRRACAAVSTARSTDRIHSAFPTYAESPQQPPQPSTTTATSAPATTATRASPFTQEKHHQGCPDASAAITVSPEQQQSQHVKRLSPSTCSGSASNLTILLHSNTNASVTSAATDSSEQSTPLSGVSSHQQQVQRARAQRVVDEANHLYSNPCSSLQPSLDSCSSSRARDNEDDEVAADDAVSAAFVDGAAVAGNDDDQQQQHRRHSDDLSQQHRVRCSAPSSKRPRQPLRDPSSPPLPPQQPQPQADLEDEEERTHPHHRCGAAMRIPDPSTFVDPSSSSRHRPTTTTTTASTNKDGTDPGGPSSGRNSRTMSQLHQRRGDSGNPNGDGNRARTLDDAEYEEDQEVWRALHPPPHL…	MDCVEACPPHHTRSSQLAHRPPASAAGGSNGISGIVGSSGSSNVRRACAAVSTARSTDRIHSAFPTYAESPQQPPQPSTTTATSAPATTATRASPFTQEKHHQGCPDASAAITVSPEQQQSQHVKRLSPSTCSGSASNLTILLHSNTNASVTSAATDSSEQSTPLSGVSSHQQQVQRARAQRVVDEANHLYSNPCSSLQPSLDSCSSSRARDNEDDEVAADDAVSAAFVDGAAVAGNDDDQQQQHRRHSDDLSQQHRVRCSAPSSKRPRQPLRDPSSPPLPPQQPQPQADLEDEEERTHPHHRCGAAMRIPDPSTFVDPSSSSRHRPTTTTTTASTNKDGTDPGGPSSGRNSRTMSQLHQRRGDSGNPNGDGNRARTLDDAEYEEDQEVWRALHPPPHL…	99.9284	FALSE
NE	LDBPK_050710	CYC2-like cyclin	A	G	1/1	260063	MDCVEACPPHHTRSSQLAHRPPASAAGGSNGISGIVGSSGSSNVRRACAAVSTARSTDRIHSAFPTYAESPQQPPQPSTTTATSAPATTATRASPFTQEKHHQGCPDASAAITVSPEQQQSQHVKRLSPSTCSGSASNLTILLHSNTNASVTSAATDSSEQSTPLSGVSSHQQQVQRARAQRVVDEANHLYSNPCSSLQPSLDSCSSSRARDNEDDEVAADDAVSAAFVDGAAVAGNDDDQQQQHRRHSDDLSQQHRVRCSAPSSKRPRQPLRDPSSPPLPPQQPQPQADLEDEEERTHPHHRCGAAMRIPDPSTFVDPSSSSRHRPTTTTTTASTNKDGTDPGGPSSGRNSRTMSQLHQRRGDSGNPNGDGNRARTLDDAEYEEDQEVWRALHPPPHL…	MDCVEACPPHHTRSSQLAHRPPASAAGGSNGISGIVGSSGSSNVRRACAAVSTARSTDRIHSAFPTYAESPQQPPQPSTTTATSAPATTATRASPFTQEKHHQGCPDASAAITVSPEQQQSQHVKRLSPSTCSGSASNLTILLHSNTNASVTSAATDSSEQSTPLSGVSSHQQQVQRARAQRVVDEANHLYSNPCSSLQPSLDSCSSSRARDNEDDEVAADDAVSAAFVDGAAVAGNDDDQQQQHRRHSDDLSQQHRVRCSAPSSKRPRQPLRDPSSPPLPPQQPQPQADLEDEEERTHPHHRCGAAMRIPDPSTFVDPSSSSRHRPTTTTTTASTNKDGTDPGGPSSGRNSRTMSQLHQRRGDSGNPNGDGNRARTLDDAEYEEDQEVWRALHPPPHL…	99.9284	FALSE
NE	LDBPK_050710	CYC2-like cyclin	G	A	0/1	260204	MDCVEACPPHHTRSSQLAHRPPASAAGGSNGISGIVGSSGSSNVRRACAAVSTARSTDRIHSAFPTYAESPQQPPQPSTTTATSAPATTATRASPFTQEKHHQGCPDASAAITVSPEQQQSQHVKRLSPSTCSGSASNLTILLHSNTNASVTSAATDSSEQSTPLSGVSSHQQQVQRARAQRVVDEANHLYSNPCSSLQPSLDSCSSSRARDNEDDEVAADDAVSAAFVDGAAVAGNDDDQQQQHRRHSDDLSQQHRVRCSAPSSKRPRQPLRDPSSPPLPPQQPQPQADLEDEEERTHPHHRCGAAMRIPDPSTFVDPSSSSRHRPTTTTTTASTNKDGTDPGGPSSGRNSRTMSQLHQRRGDSGNPNGDGNRARTLDDAEYEEDQEVWRALHPPPHL…	MDCVEACPPHHTRSSQLAHRPPASAAGGSNGISGIVGSSGSSNVRRACAAVSTARSTDRIHSAFPTYAESPQQPPQPSTTTATSAPATTATRASPFTQEKHHQGCPDASAAITVSPEQQQSQHVKRLSPSTCSGSASNLTILLHSNTNASVTSAATDSSEQSTPLSGVSSHQQQVQRARAQRVVDEANHLYSNPCSSLQPSLDSCSSSRARDNEDDEVAADDAVSAAFVDGAAVAGNDDDQQQQHRRHSDDLSQQHRVRCSAPSSKRPRQPLRDPSSPPLPPQQPQPQADLEDEEERTHPHHRCGAAMRIPDPSTFVDPSSSSRHRPTTTTTTASTNKDGTDPGGPSSGRNSRTMSQLHQRRGDSGNPNGDGNRARTLDDAEYEEDQEVWRALHPPPHL…	99.9284	FALSE
NE	LDBPK_050710	CYC2-like cyclin	A	G	1/1	260225	MDCVEACPPHHTRSSQLAHRPPASAAGGSNGISGIVGSSGSSNVRRACAAVSTARSTDRIHSAFPTYAESPQQPPQPSTTTATSAPATTATRASPFTQEKHHQGCPDASAAITVSPEQQQSQHVKRLSPSTCSGSASNLTILLHSNTNASVTSAATDSSEQSTPLSGVSSHQQQVQRARAQRVVDEANHLYSNPCSSLQPSLDSCSSSRARDNEDDEVAADDAVSAAFVDGAAVAGNDDDQQQQHRRHSDDLSQQHRVRCSAPSSKRPRQPLRDPSSPPLPPQQPQPQADLEDEEERTHPHHRCGAAMRIPDPSTFVDPSSSSRHRPTTTTTTASTNKDGTDPGGPSSGRNSRTMSQLHQRRGDSGNPNGDGNRARTLDDAEYEEDQEVWRALHPPPHL…	MDCVEACPPHHTRSSQLAHRPPASAAGGSNGISGIVGSSGSSNVRRACAAVSTARSTDRIHSAFPTYAESPQQPPQPSTTTATSAPATTATRASPFTQEKHHQGCPDASAAITVSPEQQQSQHVKRLSPSTCSGSASNLTILLHSNTNASVTSAATDSSEQSTPLSGVSSHQQQVQRARAQRVVDEANHLYSNPCSSLQPSLDSCSSSRARDNEDDEVAADDAVSAAFVDGAAVAGNDDDQQQQHRRHSDDLSQQHRVRCSAPSSKRPRQPLRDPSSPPLPPQQPQPQADLEDEEERTHPHHRCGAAMRIPDPSTFVDPSSSSRHRPTTTTTTASTNKDGTDPGGPSSGRNSRTMSQLHQRRGDSGNPNGDGNRARTLDDAEYEEDQEVWRALHPPPHL…	99.9284	FALSE
NE	LDBPK_050710	CYC2-like cyclin	A	G	1/1	260228	MDCVEACPPHHTRSSQLAHRPPASAAGGSNGISGIVGSSGSSNVRRACAAVSTARSTDRIHSAFPTYAESPQQPPQPSTTTATSAPATTATRASPFTQEKHHQGCPDASAAITVSPEQQQSQHVKRLSPSTCSGSASNLTILLHSNTNASVTSAATDSSEQSTPLSGVSSHQQQVQRARAQRVVDEANHLYSNPCSSLQPSLDSCSSSRARDNEDDEVAADDAVSAAFVDGAAVAGNDDDQQQQHRRHSDDLSQQHRVRCSAPSSKRPRQPLRDPSSPPLPPQQPQPQADLEDEEERTHPHHRCGAAMRIPDPSTFVDPSSSSRHRPTTTTTTASTNKDGTDPGGPSSGRNSRTMSQLHQRRGDSGNPNGDGNRARTLDDAEYEEDQEVWRALHPPPHL…	MDCVEACPPHHTRSSQLAHRPPASAAGGSNGISGIVGSSGSSNVRRACAAVSTARSTDRIHSAFPTYAESPQQPPQPSTTTATSAPATTATRASPFTQEKHHQGCPDASAAITVSPEQQQSQHVKRLSPSTCSGSASNLTILLHSNTNASVTSAATDSSEQSTPLSGVSSHQQQVQRARAQRVVDEANHLYSNPCSSLQPSLDSCSSSRARDNEDDEVAADDAVSAAFVDGAAVAGNDDDQQQQHRRHSDDLSQQHRVRCSAPSSKRPRQPLRDPSSPPLPPQQPQPQADLEDEEERTHPHHRCGAAMRIPDPSTFVDPSSSSRHRPTTTTTTASTNKDGTDPGGPSSGRNSRTMSQLHQRRGDSGNPNGDGNRARTLDDAEYEEDQEVWRALHPPPHL…	99.9284	FALSE
NE	LDBPK_050710	CYC2-like cyclin	G	A	1/1	260381	MDCVEACPPHHTRSSQLAHRPPASAAGGSNGISGIVGSSGSSNVRRACAAVSTARSTDRIHSAFPTYAESPQQPPQPSTTTATSAPATTATRASPFTQEKHHQGCPDASAAITVSPEQQQSQHVKRLSPSTCSGSASNLTILLHSNTNASVTSAATDSSEQSTPLSGVSSHQQQVQRARAQRVVDEANHLYSNPCSSLQPSLDSCSSSRARDNEDDEVAADDAVSAAFVDGAAVAGNDDDQQQQHRRHSDDLSQQHRVRCSAPSSKRPRQPLRDPSSPPLPPQQPQPQADLEDEEERTHPHHRCGAAMRIPDPSTFVDPSSSSRHRPTTTTTTASTNKDGTDPGGPSSGRNSRTMSQLHQRRGDSGNPNGDGNRARTLDDAEYEEDQEVWRALHPPPHL…	MDCVEACPPHHTRSSQLAHRPPASAAGGSNGISGIVGSSGSSNVRRACAAVSTARSTDRIHSAFPTYAESPQQPPQPSTTTATSAPATTATRASPFTQEKHHQGCPDASAAITVSPEQQQSQHVKRLSPSTCSGSASNLTILLHSNTNASVTSAATDSSEQSTPLSGVSSHQQQVQRARAQRVVDEANHLYSNPCSSLQPSLDSCSSSRARDNEDDEVAADDAVSAAFVDGAAVAGNDDDQQQQHRRHSDDLSQQHRVRCSAPSSKRPRQPLRDPSSPPLPPQQPQPQADLEDEEERTHPHHRCGAAMRIPDPSTFVDPSSSSRHRPTTTTTTASTNKDGTDPGGPSSGRNSRTMSQLHQRRGDSGNPNGDGNRARTLDDAEYEEDQEVWRALHPPPHL…	99.9284	FALSE
NE	LDBPK_050720	Phophatase-like protein	G	A	1/1	262958	MPARPQQQQQQQRQRRRRPHRPPSKQLLQIREEGGGSYADSKTNSPFLRGTPSWSSRTSPSATAAIDGHAGGAGGTGSVDRGSGVEMTSAGDGDDGDNNEGKRIAVNLSRARHPPQHSRQSRPYLRMSPRVTSARKAKSGDRRRASSSGSGLERAAAAAALSSAASLARSLQAPVTSSSAVLGGHVIYYGFPSSRSLSDSDGNEADTQNSKSDCSSSCLAAAHAAPGSEPASPVVRVGDCGGGDGGTVSGIPGSASDDARRTTASRKPETAVSGDGESDSRAYASSSPPGTTATASTAPLTYAAVASSSLHGKRLPQSRVSFSQWRKRVCCGSASMPNTIDGANTTPGTSSAAAAAFLNTFPSAPLTLKTALAATTASTPRATGKSTPTSTPSVDGNGD…	MPARPQQQQQQQRQRRRRPHRPPSKQLLQIREEGGGSYADSKTNSPFLRGTPSWSSRTSPSATAAIDGHAGGAGGTDSVDRGSGVEMTSAGDGDDGDNNEGKRIAVNLSRARHPPQHSRQSRPYLRMSPRVTSARKAKSGDRRRASSSGSGLERAAAAAALSSAASLARSLQAPVTSSSAVLGGHVIYYGFPSSRSLSDSDGNEADTQNSKSDCSSSCLAAAHAAPGSEPASPVVRVGDCGGGDGGTVSGIPGSASDDARRTTASRKPETAVSGDGESDSRAYASSSPPGTTATASTAPLTYAAVASSSLHGKRLPQSRVSFSQWRKRVCCGSASMPNTIDGANTTPGTSSAAAAAFLNTFPSAPLTLKTALAATTASTPRATGKSTPTSTPSVDGNGD…	99.927	FALSE
NE	LDBPK_050720	Phophatase-like protein	G	T	1/1	263200	MPARPQQQQQQQRQRRRRPHRPPSKQLLQIREEGGGSYADSKTNSPFLRGTPSWSSRTSPSATAAIDGHAGGAGGTGSVDRGSGVEMTSAGDGDDGDNNEGKRIAVNLSRARHPPQHSRQSRPYLRMSPRVTSARKAKSGDRRRASSSGSGLERAAAAAALSSAASLARSLQAPVTSSSAVLGGHVIYYGFPSSRSLSDSDGNEADTQNSKSDCSSSCLAAAHAAPGSEPASPVVRVGDCGGGDGGTVSGIPGSASDDARRTTASRKPETAVSGDGESDSRAYASSSPPGTTATASTAPLTYAAVASSSLHGKRLPQSRVSFSQWRKRVCCGSASMPNTIDGANTTPGTSSAAAAAFLNTFPSAPLTLKTALAATTASTPRATGKSTPTSTPSVDGNGD…	MPARPQQQQQQQRQRRRRPHRPPSKQLLQIREEGGGSYADSKTNSPFLRGTPSWSSRTSPSATAAIDGHAGGAGGTGSVDRGSGVEMTSAGDGDDGDNNEGKRIAVNLSRARHPPQHSRQSRPYLRMSPRVTSARKAKSGDRRRASSSGSGLERAAASAALSSAASLARSLQAPVTSSSAVLGGHVIYYGFPSSRSLSDSDGNEADTQNSKSDCSSSCLAAAHAAPGSEPASPVVRVGDCGGGDGGTVSGIPGSASDDARRTTASRKPETAVSGDGESDSRAYASSSPPGTTATASTAPLTYAAVASSSLHGKRLPQSRVSFSQWRKRVCCGSASMPNTIDGANTTPGTSSAAAAAFLNTFPSAPLTLKTALAATTASTPRATGKSTPTSTPSVDGNGD…	99.927	FALSE
NE	LDBPK_050720	Phophatase-like protein	T	C	1/1	263288	MPARPQQQQQQQRQRRRRPHRPPSKQLLQIREEGGGSYADSKTNSPFLRGTPSWSSRTSPSATAAIDGHAGGAGGTGSVDRGSGVEMTSAGDGDDGDNNEGKRIAVNLSRARHPPQHSRQSRPYLRMSPRVTSARKAKSGDRRRASSSGSGLERAAAAAALSSAASLARSLQAPVTSSSAVLGGHVIYYGFPSSRSLSDSDGNEADTQNSKSDCSSSCLAAAHAAPGSEPASPVVRVGDCGGGDGGTVSGIPGSASDDARRTTASRKPETAVSGDGESDSRAYASSSPPGTTATASTAPLTYAAVASSSLHGKRLPQSRVSFSQWRKRVCCGSASMPNTIDGANTTPGTSSAAAAAFLNTFPSAPLTLKTALAATTASTPRATGKSTPTSTPSVDGNGD…	MPARPQQQQQQQRQRRRRPHRPPSKQLLQIREEGGGSYADSKTNSPFLRGTPSWSSRTSPSATAAIDGHAGGAGGTGSVDRGSGVEMTSAGDGDDGDNNEGKRIAVNLSRARHPPQHSRQSRPYLRMSPRVTSARKAKSGDRRRASSSGSGLERAAAAAALSSAASLARSLQAPVTSSSAVLGGHVTYYGFPSSRSLSDSDGNEADTQNSKSDCSSSCLAAAHAAPGSEPASPVVRVGDCGGGDGGTVSGIPGSASDDARRTTASRKPETAVSGDGESDSRAYASSSPPGTTATASTAPLTYAAVASSSLHGKRLPQSRVSFSQWRKRVCCGSASMPNTIDGANTTPGTSSAAAAAFLNTFPSAPLTLKTALAATTASTPRATGKSTPTSTPSVDGNGD…	99.927	FALSE
NE	LDBPK_050720	Phophatase-like protein	T	C	1/1	263429	MPARPQQQQQQQRQRRRRPHRPPSKQLLQIREEGGGSYADSKTNSPFLRGTPSWSSRTSPSATAAIDGHAGGAGGTGSVDRGSGVEMTSAGDGDDGDNNEGKRIAVNLSRARHPPQHSRQSRPYLRMSPRVTSARKAKSGDRRRASSSGSGLERAAAAAALSSAASLARSLQAPVTSSSAVLGGHVIYYGFPSSRSLSDSDGNEADTQNSKSDCSSSCLAAAHAAPGSEPASPVVRVGDCGGGDGGTVSGIPGSASDDARRTTASRKPETAVSGDGESDSRAYASSSPPGTTATASTAPLTYAAVASSSLHGKRLPQSRVSFSQWRKRVCCGSASMPNTIDGANTTPGTSSAAAAAFLNTFPSAPLTLKTALAATTASTPRATGKSTPTSTPSVDGNGD…	MPARPQQQQQQQRQRRRRPHRPPSKQLLQIREEGGGSYADSKTNSPFLRGTPSWSSRTSPSATAAIDGHAGGAGGTGSVDRGSGVEMTSAGDGDDGDNNEGKRIAVNLSRARHPPQHSRQSRPYLRMSPRVTSARKAKSGDRRRASSSGSGLERAAAAAALSSAASLARSLQAPVTSSSAVLGGHVIYYGFPSSRSLSDSDGNEADTQNSKSDCSSSCLAAAHAAPGSEPASPAVRVGDCGGGDGGTVSGIPGSASDDARRTTASRKPETAVSGDGESDSRAYASSSPPGTTATASTAPLTYAAVASSSLHGKRLPQSRVSFSQWRKRVCCGSASMPNTIDGANTTPGTSSAAAAAFLNTFPSAPLTLKTALAATTASTPRATGKSTPTSTPSVDGNGD…	99.927	FALSE
NE	LDBPK_050720	Phophatase-like protein	C	T	1/1	263474	MPARPQQQQQQQRQRRRRPHRPPSKQLLQIREEGGGSYADSKTNSPFLRGTPSWSSRTSPSATAAIDGHAGGAGGTGSVDRGSGVEMTSAGDGDDGDNNEGKRIAVNLSRARHPPQHSRQSRPYLRMSPRVTSARKAKSGDRRRASSSGSGLERAAAAAALSSAASLARSLQAPVTSSSAVLGGHVIYYGFPSSRSLSDSDGNEADTQNSKSDCSSSCLAAAHAAPGSEPASPVVRVGDCGGGDGGTVSGIPGSASDDARRTTASRKPETAVSGDGESDSRAYASSSPPGTTATASTAPLTYAAVASSSLHGKRLPQSRVSFSQWRKRVCCGSASMPNTIDGANTTPGTSSAAAAAFLNTFPSAPLTLKTALAATTASTPRATGKSTPTSTPSVDGNGD…	MPARPQQQQQQQRQRRRRPHRPPSKQLLQIREEGGGSYADSKTNSPFLRGTPSWSSRTSPSATAAIDGHAGGAGGTGSVDRGSGVEMTSAGDGDDGDNNEGKRIAVNLSRARHPPQHSRQSRPYLRMSPRVTSARKAKSGDRRRASSSGSGLERAAAAAALSSAASLARSLQAPVTSSSAVLGGHVIYYGFPSSRSLSDSDGNEADTQNSKSDCSSSCLAAAHAAPGSEPASPVVRVGDCGGGDGGTVFGIPGSASDDARRTTASRKPETAVSGDGESDSRAYASSSPPGTTATASTAPLTYAAVASSSLHGKRLPQSRVSFSQWRKRVCCGSASMPNTIDGANTTPGTSSAAAAAFLNTFPSAPLTLKTALAATTASTPRATGKSTPTSTPSVDGNGD…	99.927	FALSE
NE	LDBPK_050720	Phophatase-like protein	G	T	1/1	264404	MPARPQQQQQQQRQRRRRPHRPPSKQLLQIREEGGGSYADSKTNSPFLRGTPSWSSRTSPSATAAIDGHAGGAGGTGSVDRGSGVEMTSAGDGDDGDNNEGKRIAVNLSRARHPPQHSRQSRPYLRMSPRVTSARKAKSGDRRRASSSGSGLERAAAAAALSSAASLARSLQAPVTSSSAVLGGHVIYYGFPSSRSLSDSDGNEADTQNSKSDCSSSCLAAAHAAPGSEPASPVVRVGDCGGGDGGTVSGIPGSASDDARRTTASRKPETAVSGDGESDSRAYASSSPPGTTATASTAPLTYAAVASSSLHGKRLPQSRVSFSQWRKRVCCGSASMPNTIDGANTTPGTSSAAAAAFLNTFPSAPLTLKTALAATTASTPRATGKSTPTSTPSVDGNGD…	MPARPQQQQQQQRQRRRRPHRPPSKQLLQIREEGGGSYADSKTNSPFLRGTPSWSSRTSPSATAAIDGHAGGAGGTGSVDRGSGVEMTSAGDGDDGDNNEGKRIAVNLSRARHPPQHSRQSRPYLRMSPRVTSARKAKSGDRRRASSSGSGLERAAAAAALSSAASLARSLQAPVTSSSAVLGGHVIYYGFPSSRSLSDSDGNEADTQNSKSDCSSSCLAAAHAAPGSEPASPVVRVGDCGGGDGGTVSGIPGSASDDARRTTASRKPETAVSGDGESDSRAYASSSPPGTTATASTAPLTYAAVASSSLHGKRLPQSRVSFSQWRKRVCCGSASMPNTIDGANTTPGTSSAAAAAFLNTFPSAPLTLKTALAATTASTPRATGKSTPTSTPSVDGNGD…	99.927	FALSE
NE	LDBPK_050720	Phophatase-like protein	C	G	1/1	265844	MPARPQQQQQQQRQRRRRPHRPPSKQLLQIREEGGGSYADSKTNSPFLRGTPSWSSRTSPSATAAIDGHAGGAGGTGSVDRGSGVEMTSAGDGDDGDNNEGKRIAVNLSRARHPPQHSRQSRPYLRMSPRVTSARKAKSGDRRRASSSGSGLERAAAAAALSSAASLARSLQAPVTSSSAVLGGHVIYYGFPSSRSLSDSDGNEADTQNSKSDCSSSCLAAAHAAPGSEPASPVVRVGDCGGGDGGTVSGIPGSASDDARRTTASRKPETAVSGDGESDSRAYASSSPPGTTATASTAPLTYAAVASSSLHGKRLPQSRVSFSQWRKRVCCGSASMPNTIDGANTTPGTSSAAAAAFLNTFPSAPLTLKTALAATTASTPRATGKSTPTSTPSVDGNGD…	MPARPQQQQQQQRQRRRRPHRPPSKQLLQIREEGGGSYADSKTNSPFLRGTPSWSSRTSPSATAAIDGHAGGAGGTGSVDRGSGVEMTSAGDGDDGDNNEGKRIAVNLSRARHPPQHSRQSRPYLRMSPRVTSARKAKSGDRRRASSSGSGLERAAAAAALSSAASLARSLQAPVTSSSAVLGGHVIYYGFPSSRSLSDSDGNEADTQNSKSDCSSSCLAAAHAAPGSEPASPVVRVGDCGGGDGGTVSGIPGSASDDARRTTASRKPETAVSGDGESDSRAYASSSPPGTTATASTAPLTYAAVASSSLHGKRLPQSRVSFSQWRKRVCCGSASMPNTIDGANTTPGTSSAAAAAFLNTFPSAPLTLKTALAATTASTPRATGKSTPTSTPSVDGNGD…	99.927	FALSE
NE	LDBPK_050760	Kinesin-like protein	G	A	1/1	278706	MYSGCTAARQTHLLSPTLPQSSRNGSVATDPPSTVFVSPRTSSMHRSPLASFEEAQEGDGERAPHNSRYASSTNGPRSSTFIHSVSAYLSTATGKRGASSAATTVRASLANGSSITGNSASKPRQSRHQPSLIIASGCSRGAVHTRPAACSKWISGPPATAAAAAAAAAAPRKQPNRKKSVASPTVASKRLATYTATATTTRCGTLAPGVHEDSYTKLESPKGRMPESDLNDANEGVDWACVNVGLGDLVLESMQLARASAAAPQADSVASTSAGNAGQDKNAGGDSGSMALPPQGRTSPAPEDGIATEPAVMVADDDVANADMNILVAVRVRPRTSLITAKGAPSTSPLTDTAARRLFPASSASSHSAEQQPPCELRSSGGDWDDALSTQASTAGGGS…	MYSGCTAARQTHLLSPTLPQSSRNGSVATDPPSTVFVSPRTSSMHRSPLASFEEAQEGDGERAPHNSRYASSTNRPRSSTFIHSVSAYLSTATGKRGASSAATTVRASLANGSSITGNSASKPRQSRHQPSLIIASGCSRGAVHTRPAACSKWISGPPATAAAAAAAAAAPRKQPNRKKSVASPTVASKRLATYTATATTTRCGTLAPGVHEDSYTKLESPKGRMPESDLNDANEGVDWACVNVGLGDLVLESMQLARASAAAPQADSVASTSAGNAGQDKNAGGDSGSMALPPQGRTSPAPEDGIATEPAVMVADDDVANADMNILVAVRVRPRTSLITAKGAPSTSPLTDTAARRLFPASSASSHSAEQQPPCELRSSGGDWDDALSTQASTAGGGS…	99.9338	FALSE
NE	LDBPK_050760	Kinesin-like protein	A	G	1/1	278901	MYSGCTAARQTHLLSPTLPQSSRNGSVATDPPSTVFVSPRTSSMHRSPLASFEEAQEGDGERAPHNSRYASSTNGPRSSTFIHSVSAYLSTATGKRGASSAATTVRASLANGSSITGNSASKPRQSRHQPSLIIASGCSRGAVHTRPAACSKWISGPPATAAAAAAAAAAPRKQPNRKKSVASPTVASKRLATYTATATTTRCGTLAPGVHEDSYTKLESPKGRMPESDLNDANEGVDWACVNVGLGDLVLESMQLARASAAAPQADSVASTSAGNAGQDKNAGGDSGSMALPPQGRTSPAPEDGIATEPAVMVADDDVANADMNILVAVRVRPRTSLITAKGAPSTSPLTDTAARRLFPASSASSHSAEQQPPCELRSSGGDWDDALSTQASTAGGGS…	MYSGCTAARQTHLLSPTLPQSSRNGSVATDPPSTVFVSPRTSSMHRSPLASFEEAQEGDGERAPHNSRYASSTNGPRSSTFIHSVSAYLSTATGKRGASSAATTVRASLANGSSITGNSASKPRQSRHQPSLIIASGCSGGAVHTRPAACSKWISGPPATAAAAAAAAAAPRKQPNRKKSVASPTVASKRLATYTATATTTRCGTLAPGVHEDSYTKLESPKGRMPESDLNDANEGVDWACVNVGLGDLVLESMQLARASAAAPQADSVASTSAGNAGQDKNAGGDSGSMALPPQGRTSPAPEDGIATEPAVMVADDDVANADMNILVAVRVRPRTSLITAKGAPSTSPLTDTAARRLFPASSASSHSAEQQPPCELRSSGGDWDDALSTQASTAGGGS…	99.9338	FALSE
NE	LDBPK_050760	Kinesin-like protein	G	C	1/1	280215	MYSGCTAARQTHLLSPTLPQSSRNGSVATDPPSTVFVSPRTSSMHRSPLASFEEAQEGDGERAPHNSRYASSTNGPRSSTFIHSVSAYLSTATGKRGASSAATTVRASLANGSSITGNSASKPRQSRHQPSLIIASGCSRGAVHTRPAACSKWISGPPATAAAAAAAAAAPRKQPNRKKSVASPTVASKRLATYTATATTTRCGTLAPGVHEDSYTKLESPKGRMPESDLNDANEGVDWACVNVGLGDLVLESMQLARASAAAPQADSVASTSAGNAGQDKNAGGDSGSMALPPQGRTSPAPEDGIATEPAVMVADDDVANADMNILVAVRVRPRTSLITAKGAPSTSPLTDTAARRLFPASSASSHSAEQQPPCELRSSGGDWDDALSTQASTAGGGS…	MYSGCTAARQTHLLSPTLPQSSRNGSVATDPPSTVFVSPRTSSMHRSPLASFEEAQEGDGERAPHNSRYASSTNGPRSSTFIHSVSAYLSTATGKRGASSAATTVRASLANGSSITGNSASKPRQSRHQPSLIIASGCSRGAVHTRPAACSKWISGPPATAAAAAAAAAAPRKQPNRKKSVASPTVASKRLATYTATATTTRCGTLAPGVHEDSYTKLESPKGRMPESDLNDANEGVDWACVNVGLGDLVLESMQLARASAAAPQADSVASTSAGNAGQDKNAGGDSGSMALPPQGRTSPAPEDGIATEPAVMVADDDVANADMNILVAVRVRPRTSLITAKGAPSTSPLTDTAARRLFPASSASSHSAEQQPPCELRSSGGDWDDALSTQASTAGGGS…	99.9338	FALSE
NE	LDBPK_050760	Kinesin-like protein	C	CCAG	1/1	281705	MYSGCTAARQTHLLSPTLPQSSRNGSVATDPPSTVFVSPRTSSMHRSPLASFEEAQEGDGERAPHNSRYASSTNGPRSSTFIHSVSAYLSTATGKRGASSAATTVRASLANGSSITGNSASKPRQSRHQPSLIIASGCSRGAVHTRPAACSKWISGPPATAAAAAAAAAAPRKQPNRKKSVASPTVASKRLATYTATATTTRCGTLAPGVHEDSYTKLESPKGRMPESDLNDANEGVDWACVNVGLGDLVLESMQLARASAAAPQADSVASTSAGNAGQDKNAGGDSGSMALPPQGRTSPAPEDGIATEPAVMVADDDVANADMNILVAVRVRPRTSLITAKGAPSTSPLTDTAARRLFPASSASSHSAEQQPPCELRSSGGDWDDALSTQASTAGGGS…	MYSGCTAARQTHLLSPTLPQSSRNGSVATDPPSTVFVSPRTSSMHRSPLASFEEAQEGDGERAPHNSRYASSTNGPRSSTFIHSVSAYLSTATGKRGASSAATTVRASLANGSSITGNSASKPRQSRHQPSLIIASGCSRGAVHTRPAACSKWISGPPATAAAAAAAAAAPRKQPNRKKSVASPTVASKRLATYTATATTTRCGTLAPGVHEDSYTKLESPKGRMPESDLNDANEGVDWACVNVGLGDLVLESMQLARASAAAPQADSVASTSAGNAGQDKNAGGDSGSMALPPQGRTSPAPEDGIATEPAVMVADDDVANADMNILVAVRVRPRTSLITAKGAPSTSPLTDTAARRLFPASSASSHSAEQQPPCELRSSGGDWDDALSTQASTAGGGS…	99.9338	FALSE
NE	LDBPK_050760	Kinesin-like protein	A	G	1/1	281800	MYSGCTAARQTHLLSPTLPQSSRNGSVATDPPSTVFVSPRTSSMHRSPLASFEEAQEGDGERAPHNSRYASSTNGPRSSTFIHSVSAYLSTATGKRGASSAATTVRASLANGSSITGNSASKPRQSRHQPSLIIASGCSRGAVHTRPAACSKWISGPPATAAAAAAAAAAPRKQPNRKKSVASPTVASKRLATYTATATTTRCGTLAPGVHEDSYTKLESPKGRMPESDLNDANEGVDWACVNVGLGDLVLESMQLARASAAAPQADSVASTSAGNAGQDKNAGGDSGSMALPPQGRTSPAPEDGIATEPAVMVADDDVANADMNILVAVRVRPRTSLITAKGAPSTSPLTDTAARRLFPASSASSHSAEQQPPCELRSSGGDWDDALSTQASTAGGGS…	MYSGCTAARQTHLLSPTLPQSSRNGSVATDPPSTVFVSPRTSSMHRSPLASFEEAQEGDGERAPHNSRYASSTNGPRSSTFIHSVSAYLSTATGKRGASSAATTVRASLANGSSITGNSASKPRQSRHQPSLIIASGCSRGAVHTRPAACSKWISGPPATAAAAAAAAAAPRKQPNRKKSVASPTVASKRLATYTATATTTRCGTLAPGVHEDSYTKLESPKGRMPESDLNDANEGVDWACVNVGLGDLVLESMQLARASAAAPQADSVASTSAGNAGQDKNAGGDSGSMALPPQGRTSPAPEDGIATEPAVMVADDDVANADMNILVAVRVRPRTSLITAKGAPSTSPLTDTAARRLFPASSASSHSAEQQPPCELRSSGGDWDDALSTQASTAGGGS…	99.9338	FALSE
NE	LDBPK_050760	Kinesin-like protein	T	G	1/1	282751	MYSGCTAARQTHLLSPTLPQSSRNGSVATDPPSTVFVSPRTSSMHRSPLASFEEAQEGDGERAPHNSRYASSTNGPRSSTFIHSVSAYLSTATGKRGASSAATTVRASLANGSSITGNSASKPRQSRHQPSLIIASGCSRGAVHTRPAACSKWISGPPATAAAAAAAAAAPRKQPNRKKSVASPTVASKRLATYTATATTTRCGTLAPGVHEDSYTKLESPKGRMPESDLNDANEGVDWACVNVGLGDLVLESMQLARASAAAPQADSVASTSAGNAGQDKNAGGDSGSMALPPQGRTSPAPEDGIATEPAVMVADDDVANADMNILVAVRVRPRTSLITAKGAPSTSPLTDTAARRLFPASSASSHSAEQQPPCELRSSGGDWDDALSTQASTAGGGS…	MYSGCTAARQTHLLSPTLPQSSRNGSVATDPPSTVFVSPRTSSMHRSPLASFEEAQEGDGERAPHNSRYASSTNGPRSSTFIHSVSAYLSTATGKRGASSAATTVRASLANGSSITGNSASKPRQSRHQPSLIIASGCSRGAVHTRPAACSKWISGPPATAAAAAAAAAAPRKQPNRKKSVASPTVASKRLATYTATATTTRCGTLAPGVHEDSYTKLESPKGRMPESDLNDANEGVDWACVNVGLGDLVLESMQLARASAAAPQADSVASTSAGNAGQDKNAGGDSGSMALPPQGRTSPAPEDGIATEPAVMVADDDVANADMNILVAVRVRPRTSLITAKGAPSTSPLTDTAARRLFPASSASSHSAEQQPPCELRSSGGDWDDALSTQASTAGGGS…	99.9338	FALSE
NE	LDBPK_050760	Kinesin-like protein	G	C	1/1	282759	MYSGCTAARQTHLLSPTLPQSSRNGSVATDPPSTVFVSPRTSSMHRSPLASFEEAQEGDGERAPHNSRYASSTNGPRSSTFIHSVSAYLSTATGKRGASSAATTVRASLANGSSITGNSASKPRQSRHQPSLIIASGCSRGAVHTRPAACSKWISGPPATAAAAAAAAAAPRKQPNRKKSVASPTVASKRLATYTATATTTRCGTLAPGVHEDSYTKLESPKGRMPESDLNDANEGVDWACVNVGLGDLVLESMQLARASAAAPQADSVASTSAGNAGQDKNAGGDSGSMALPPQGRTSPAPEDGIATEPAVMVADDDVANADMNILVAVRVRPRTSLITAKGAPSTSPLTDTAARRLFPASSASSHSAEQQPPCELRSSGGDWDDALSTQASTAGGGS…	MYSGCTAARQTHLLSPTLPQSSRNGSVATDPPSTVFVSPRTSSMHRSPLASFEEAQEGDGERAPHNSRYASSTNGPRSSTFIHSVSAYLSTATGKRGASSAATTVRASLANGSSITGNSASKPRQSRHQPSLIIASGCSRGAVHTRPAACSKWISGPPATAAAAAAAAAAPRKQPNRKKSVASPTVASKRLATYTATATTTRCGTLAPGVHEDSYTKLESPKGRMPESDLNDANEGVDWACVNVGLGDLVLESMQLARASAAAPQADSVASTSAGNAGQDKNAGGDSGSMALPPQGRTSPAPEDGIATEPAVMVADDDVANADMNILVAVRVRPRTSLITAKGAPSTSPLTDTAARRLFPASSASSHSAEQQPPCELRSSGGDWDDALSTQASTAGGGS…	99.9338	FALSE
NE	LDBPK_050800	MYND zinc finger (ZnF) domain-like protein	A	G	1/1	294922	MCPLQTQANLTAICASSLSTPPLLTLHISSVRGNRTHTRIPRFRHRPYHCPPHSSSRSPATPPMPPHAAALPPPPRPDPVTLDQVFAQLTAVDVAYDAKAYHLVALNTVAFHPSVKLFLFEEPAAAAASSSSTESPDARSTSSSPPAAAVLNKLRREKLLKNVAFMLAQRNNAVCHECRWETVSLLGELCRMESAHSGVPTSALGQLEAKLNNYAKENLEYLAQLPWFLPVIDSIIKAGGGTLDDDANGDASVAAAAAKKARQQGESSASAAASSSRSALKEKLMAREAGRNSRGGADSDNGNGPEAEEEDEDVVIALLDIRRALPTCHRVSGSGRSTDSADVVFEWSAANVEQARDLMFVDASTSMLHLIPSVARGCSDVCAQCQKRVPAASTSAAAP…	MCPLQTQANLTAICASSLSTPPLLTLHISSVRGNRTHTRIPRFRHRPYHCPPHSSSRSPATPPMPPHAAALPPPPRPDPVTLDQVFAQLTAVDVAYDAKAYHLVALNTVAFHPSVKLFLFEEPAAAAASSSSTESPDARSTSSSPPAAAVLNKLRREKLLKSVAFMLAQRNNAVCHECRWETVSLLGELCRMESAHSGVPTSALGQLEAKLNNYAKENLEYLAQLPWFLPVIDSIIKAGGGTLDDDANGDASVAAAAAKKARQQGESSASAAASSSRSALKEKLMAREAGRNSRGGADSDNGNGPEAEEEDEDVVIALLDIRRALPTCHRVSGSGRSTDSADVVFEWSAANVEQARDLMFVDASTSMLHLIPSVARGCSDVCAQCQKRVPAASTSAAAP…	99.8024	FALSE
NE	LDBPK_050800	MYND zinc finger (ZnF) domain-like protein	A	G	1/1	295750	MCPLQTQANLTAICASSLSTPPLLTLHISSVRGNRTHTRIPRFRHRPYHCPPHSSSRSPATPPMPPHAAALPPPPRPDPVTLDQVFAQLTAVDVAYDAKAYHLVALNTVAFHPSVKLFLFEEPAAAAASSSSTESPDARSTSSSPPAAAVLNKLRREKLLKNVAFMLAQRNNAVCHECRWETVSLLGELCRMESAHSGVPTSALGQLEAKLNNYAKENLEYLAQLPWFLPVIDSIIKAGGGTLDDDANGDASVAAAAAKKARQQGESSASAAASSSRSALKEKLMAREAGRNSRGGADSDNGNGPEAEEEDEDVVIALLDIRRALPTCHRVSGSGRSTDSADVVFEWSAANVEQARDLMFVDASTSMLHLIPSVARGCSDVCAQCQKRVPAASTSAAAP…	MCPLQTQANLTAICASSLSTPPLLTLHISSVRGNRTHTRIPRFRHRPYHCPPHSSSRSPATPPMPPHAAALPPPPRPDPVTLDQVFAQLTAVDVAYDAKAYHLVALNTVAFHPSVKLFLFEEPAAAAASSSSTESPDARSTSSSPPAAAVLNKLRREKLLKNVAFMLAQRNNAVCHECRWETVSLLGELCRMESAHSGVPTSALGQLEAKLNNYAKENLEYLAQLPWFLPVIDSIIKAGGGTLDDDANGDASVAAAAAKKARQQGESSASAAASSSRSALKEKLMAREAGRNSRGGADSDNGNGPEAEEEDEDVVIALLDIRRALPTCHRVSGSGRSTDSADVVFEWSAANVEQARDLMFVDASTSMLHLIPSVARGCSDVCAQCQKRVPAASTSAAAP…	99.8024	FALSE
NE	LDBPK_050920	Paraflagellar rod protein	G	A	1/1	340331	MLLSSPAAAAPNASGGGSGGAAAGDEVVSPTLETSTALSTAHAQLVLLEYAIRAAAASAVPSDASAQSHRKASEATRTMSATVGSQNSLLPGPVPAESGSPTSIMAATRLSSVTATAPSGASERLSALHDNLRRVRRLMQQYEEASQRVIKVHLLPSSETGEETLGSVATPTAHAVQRTKEVTPQQPSVSVAAAAAAADRPFLEQHSSNSANVASSGKPAAEQQNTLPSLHQRRALASDAVFTRFCGLRVTPDQLLLPLPPPATPTASPASPEFAQQRMSPRGIDDDAEEKKSGNGSGLVSHYSEPVKKRGSNNKTSSSQMVGSRNAKAQHSSASSSPRHSPVSRTAQQRKRTSAEAVLEEYAKLFYRPSATAASPPAAPSDNTKVTKAGSLSSSTPTD…	MLLSSPAAAAPNASGGGSGGAAAGDEVVSPTLETSTALSTAHAQLVLLEYAIRAAAASAVPSDASAQSHRKASEATRTMSATVGSQNSLLPGPVPAESGSPTSIMAATRLSSVTATAPSGASERLSALHDNLRRVRRLMQQYEEASQRVIKVHLLPSSETGEETLGSVATPTAHAVQRTKEVTPQQPSVSVAAAAAAADRPFLEQHSSNSANVASSGKPAAEQQNTLPSLHQRRALASDAVFTRFCGLRVTPDQLLLPLPPPATPTASPASPEFAQQRMSPRGIDDDAEEKKSGNGSGLVSHYSEPVKKRGSNNKTSSSQMVGSRNAKAQHSSASSSPRHSPVSRTAQQRKRTSAEAVLEEYAKLFYRPSATAASPPAAPSDNTKVTKAGSLSSSTPTD…	99.9082	FALSE
NE	LDBPK_050920	Paraflagellar rod protein	G	T	1/1	340373	MLLSSPAAAAPNASGGGSGGAAAGDEVVSPTLETSTALSTAHAQLVLLEYAIRAAAASAVPSDASAQSHRKASEATRTMSATVGSQNSLLPGPVPAESGSPTSIMAATRLSSVTATAPSGASERLSALHDNLRRVRRLMQQYEEASQRVIKVHLLPSSETGEETLGSVATPTAHAVQRTKEVTPQQPSVSVAAAAAAADRPFLEQHSSNSANVASSGKPAAEQQNTLPSLHQRRALASDAVFTRFCGLRVTPDQLLLPLPPPATPTASPASPEFAQQRMSPRGIDDDAEEKKSGNGSGLVSHYSEPVKKRGSNNKTSSSQMVGSRNAKAQHSSASSSPRHSPVSRTAQQRKRTSAEAVLEEYAKLFYRPSATAASPPAAPSDNTKVTKAGSLSSSTPTD…	MLLSSPAAAAPNASGGGSGGAAAGDEVVSPTLETSTALSTAHAQLVLLEYAIRAAAASAVPSDASAQSHRKASEATRTMSATVGSQNSLLPGPVPAESGSPTSIMAATRLSSVTATAPSGASERLSALHDNLRRVRRLMQQYEEASQRVIKVHLLPSSETGEETLGSVATPTAHAVQRTKEVTPQQPSVSVAAAAAAADRPFLEQHSSNSANVASSGKPAAEQQNTLPSLHQRRALASDAVFTRFCGLRVTPDQLLLPLPPPATPTASPASPEFAQQRMSPRGIDDDAEEKKSGNGSGLVSHYSEPVKKRGSNNKTSSSQMVGSRNAKAQHSSASSSPRHSPVSRTAQQRKRTSAEAVLEEYAKLFYRPSATAASPPAAPSDNTKVTKAGSLSSSTPTD…	99.9082	FALSE
NE	LDBPK_050920	Paraflagellar rod protein	A	C	1/1	340715	MLLSSPAAAAPNASGGGSGGAAAGDEVVSPTLETSTALSTAHAQLVLLEYAIRAAAASAVPSDASAQSHRKASEATRTMSATVGSQNSLLPGPVPAESGSPTSIMAATRLSSVTATAPSGASERLSALHDNLRRVRRLMQQYEEASQRVIKVHLLPSSETGEETLGSVATPTAHAVQRTKEVTPQQPSVSVAAAAAAADRPFLEQHSSNSANVASSGKPAAEQQNTLPSLHQRRALASDAVFTRFCGLRVTPDQLLLPLPPPATPTASPASPEFAQQRMSPRGIDDDAEEKKSGNGSGLVSHYSEPVKKRGSNNKTSSSQMVGSRNAKAQHSSASSSPRHSPVSRTAQQRKRTSAEAVLEEYAKLFYRPSATAASPPAAPSDNTKVTKAGSLSSSTPTD…	MLLSSPAAAAPNASGGGSGGAAAGDEVVSPTLETSTALSTAHAQLVLLEYAIRAAAASAVPSDASAQSHRKASEATRTMSATVGSQNSLLPGPVPAESGSPTSIMAATRLSSVTATAPSGASERLSALHDNLRRVRRLMQQYEEASQRVIKVHLLPSSETGEETLGSVATPTAHAVQRTKEVTPQQPSVSVAAAAAAADRPFLEQHSSNSANVASSGKPAAEQQNTLPSLHQRRALASDAVFTRFCGLRVTPDQLLLPLPPPATPTASPASPEFAQQRMSPRGIDDDAEEKKSGNGSGLVSHYSEPVKKRGSNNKTSSSQMVGSRNAKAQHSSASSSPRHSPVSRTAQQRKRTSAEAVLEEYAKLFYRPSATAASPPAAPSDNTKVTKAGSLSSSTPTD…	99.9082	FALSE
NE	LDBPK_050920	Paraflagellar rod protein	C	A	1/1	340998	MLLSSPAAAAPNASGGGSGGAAAGDEVVSPTLETSTALSTAHAQLVLLEYAIRAAAASAVPSDASAQSHRKASEATRTMSATVGSQNSLLPGPVPAESGSPTSIMAATRLSSVTATAPSGASERLSALHDNLRRVRRLMQQYEEASQRVIKVHLLPSSETGEETLGSVATPTAHAVQRTKEVTPQQPSVSVAAAAAAADRPFLEQHSSNSANVASSGKPAAEQQNTLPSLHQRRALASDAVFTRFCGLRVTPDQLLLPLPPPATPTASPASPEFAQQRMSPRGIDDDAEEKKSGNGSGLVSHYSEPVKKRGSNNKTSSSQMVGSRNAKAQHSSASSSPRHSPVSRTAQQRKRTSAEAVLEEYAKLFYRPSATAASPPAAPSDNTKVTKAGSLSSSTPTD…	MLLSSPAAAAPNASGGGSGGAAAGDEVVSPTLETSTALSTAHAQLVLLEYAIRAAAASAVPSDASAQSHRKASEATRTMSATVGSQNSLLPGPVPAESGSPTSIMAATRLSSVTATAPSGASERLSALHDNLRRVRRLMQQYEEASQRVIKVHLLPSSETGEETLGSVATPTAHAVQRTKEVTPQQPSVSVAAAAAAADRPFLEQHSSNSANVASSGKPAAEQQNTLPSLHQRRALASDAVFTRFCGLRVTPDQLLLPLPPPATPTASPASPEFAQQRMSPRGIDDDAEEKKSGNGSGLVSHYSEPVKKRGSNNKTSSSQMVGSRNAKAQHSSASSSPRHSPVSRTAQQRKRTSAEAVLEEYAKLFYRPSATAASPPAAPSDNTKVTKAGSLSSSTPTD…	99.9082	FALSE
NE	LDBPK_050920	Paraflagellar rod protein	C	A	1/1	341674	MLLSSPAAAAPNASGGGSGGAAAGDEVVSPTLETSTALSTAHAQLVLLEYAIRAAAASAVPSDASAQSHRKASEATRTMSATVGSQNSLLPGPVPAESGSPTSIMAATRLSSVTATAPSGASERLSALHDNLRRVRRLMQQYEEASQRVIKVHLLPSSETGEETLGSVATPTAHAVQRTKEVTPQQPSVSVAAAAAAADRPFLEQHSSNSANVASSGKPAAEQQNTLPSLHQRRALASDAVFTRFCGLRVTPDQLLLPLPPPATPTASPASPEFAQQRMSPRGIDDDAEEKKSGNGSGLVSHYSEPVKKRGSNNKTSSSQMVGSRNAKAQHSSASSSPRHSPVSRTAQQRKRTSAEAVLEEYAKLFYRPSATAASPPAAPSDNTKVTKAGSLSSSTPTD…	MLLSSPAAAAPNASGGGSGGAAAGDEVVSPTLETSTALSTAHAQLVLLEYAIRAAAASAVPSDASAQSHRKASEATRTMSATVGSQNSLLPGPVPAESGSPTSIMAATRLSSVTATAPSGASERLSALHDNLRRVRRLMQQYEEASQRVIKVHLLPSSETGEETLGSVATPTAHAVQRTKEVTPQQPSVSVAAAAAAADRPFLEQHSSNSANVASSGKPAAEQQNTLPSLHQRRALASDAVFTRFCGLRVTPDQLLLPLPPPATPTASPASPEFAQQRMSPRGIDDDAEEKKSGNGSGLVSHYSEPVKKRGSNNKTSSSQMVGSRNAKAQHSSASSSPRHSPVSRTAQQRKRTSAEAVLEEYAKLFYRPSATAASPPAAPSDNTKVTKAGSLSSSTPTD…	99.9082	FALSE
NE	LDBPK_050920	Paraflagellar rod protein	A	G	1/1	341893	MLLSSPAAAAPNASGGGSGGAAAGDEVVSPTLETSTALSTAHAQLVLLEYAIRAAAASAVPSDASAQSHRKASEATRTMSATVGSQNSLLPGPVPAESGSPTSIMAATRLSSVTATAPSGASERLSALHDNLRRVRRLMQQYEEASQRVIKVHLLPSSETGEETLGSVATPTAHAVQRTKEVTPQQPSVSVAAAAAAADRPFLEQHSSNSANVASSGKPAAEQQNTLPSLHQRRALASDAVFTRFCGLRVTPDQLLLPLPPPATPTASPASPEFAQQRMSPRGIDDDAEEKKSGNGSGLVSHYSEPVKKRGSNNKTSSSQMVGSRNAKAQHSSASSSPRHSPVSRTAQQRKRTSAEAVLEEYAKLFYRPSATAASPPAAPSDNTKVTKAGSLSSSTPTD…	MLLSSPAAAAPNASGGGSGGAAAGDEVVSPTLETSTALSTAHAQLVLLEYAIRAAAASAVPSDASAQSHRKASEATRTMSATVGSQNSLLPGPVPAESGSPTSIMAATRLSSVTATAPSGASERLSALHDNLRRVRRLMQQYEEASQRVIKVHLLPSSETGEETLGSVATPTAHAVQRTKEVTPQQPSVSVAAAAAAADRPFLEQHSSNSANVASSGKPAAEQQNTLPSLHQRRALASDAVFTRFCGLRVTPDQLLLPLPPPATPTASPASPEFAQQRMSPRGIDDDAEEKKSGNGSGLVSHYSEPVKKRGSNNKTSSSQMVGSRNAKAQHSSASSSPRHSPVSRTAQQRKRTSAEAVLEEYAKLFYRPSATAASPPAAPSDNTKVTKAGSLSSSTPTD…	99.9082	FALSE
NE	LDBPK_050920	Paraflagellar rod protein	G	C	1/1	341895	MLLSSPAAAAPNASGGGSGGAAAGDEVVSPTLETSTALSTAHAQLVLLEYAIRAAAASAVPSDASAQSHRKASEATRTMSATVGSQNSLLPGPVPAESGSPTSIMAATRLSSVTATAPSGASERLSALHDNLRRVRRLMQQYEEASQRVIKVHLLPSSETGEETLGSVATPTAHAVQRTKEVTPQQPSVSVAAAAAAADRPFLEQHSSNSANVASSGKPAAEQQNTLPSLHQRRALASDAVFTRFCGLRVTPDQLLLPLPPPATPTASPASPEFAQQRMSPRGIDDDAEEKKSGNGSGLVSHYSEPVKKRGSNNKTSSSQMVGSRNAKAQHSSASSSPRHSPVSRTAQQRKRTSAEAVLEEYAKLFYRPSATAASPPAAPSDNTKVTKAGSLSSSTPTD…	MLLSSPAAAAPNASGGGSGGAAAGDEVVSPTLETSTALSTAHAQLVLLEYAIRAAAASAVPSDASAQSHRKASEATRTMSATVGSQNSLLPGPVPAESGSPTSIMAATRLSSVTATAPSGASERLSALHDNLRRVRRLMQQYEEASQRVIKVHLLPSSETGEETLGSVATPTAHAVQRTKEVTPQQPSVSVAAAAAAADRPFLEQHSSNSANVASSGKPAAEQQNTLPSLHQRRALASDAVFTRFCGLRVTPDQLLLPLPPPATPTASPASPEFAQQRMSPRGIDDDAEEKKSGNGSGLVSHYSEPVKKRGSNNKTSSSQMVGSRNAKAQHSSASSSPRHSPVSRTAQQRKRTSAEAVLEEYAKLFYRPSATAASPPAAPSDNTKVTKAGSLSSSTPTD…	99.9082	FALSE
NE	LDBPK_050920	Paraflagellar rod protein	T	C	1/1	342230	MLLSSPAAAAPNASGGGSGGAAAGDEVVSPTLETSTALSTAHAQLVLLEYAIRAAAASAVPSDASAQSHRKASEATRTMSATVGSQNSLLPGPVPAESGSPTSIMAATRLSSVTATAPSGASERLSALHDNLRRVRRLMQQYEEASQRVIKVHLLPSSETGEETLGSVATPTAHAVQRTKEVTPQQPSVSVAAAAAAADRPFLEQHSSNSANVASSGKPAAEQQNTLPSLHQRRALASDAVFTRFCGLRVTPDQLLLPLPPPATPTASPASPEFAQQRMSPRGIDDDAEEKKSGNGSGLVSHYSEPVKKRGSNNKTSSSQMVGSRNAKAQHSSASSSPRHSPVSRTAQQRKRTSAEAVLEEYAKLFYRPSATAASPPAAPSDNTKVTKAGSLSSSTPTD…	MLLSSPAAAAPNASGGGSGGAAAGDEVVSPTLETSTALSTAHAQLVLLEYAIRAAAASAVPSDASAQSHRKASEATRTMSATVGSQNSLLPGPVPAESGSPTSIMAATRLSSVTATAPSGASERLSALHDNLRRVRRLMQQYEEASQRVIKVHLLPSSETGEETLGSVATPTAHAVQRTKEVTPQQPSVSVAAAAAAADRPFLEQHSSNSANVASSGKPAAEQQNTLPSLHQRRALASDAVFTRFCGLRVTPDQLLLPLPPPATPTASPASPEFAQQRMSPRGIDDDAEEKKSGNGSGLVSHYSEPVKKRGSNNKTSSSQMVGSRNAKAQHSSASSSPRHSPVSRTAQQRKRTSAEAVLEEYAKLFYRPSATAASPPAAPSDNTKVTKAGSLSSSTPTD…	99.9082	FALSE
NE	LDBPK_050920	Paraflagellar rod protein	G	A	1/1	342331	MLLSSPAAAAPNASGGGSGGAAAGDEVVSPTLETSTALSTAHAQLVLLEYAIRAAAASAVPSDASAQSHRKASEATRTMSATVGSQNSLLPGPVPAESGSPTSIMAATRLSSVTATAPSGASERLSALHDNLRRVRRLMQQYEEASQRVIKVHLLPSSETGEETLGSVATPTAHAVQRTKEVTPQQPSVSVAAAAAAADRPFLEQHSSNSANVASSGKPAAEQQNTLPSLHQRRALASDAVFTRFCGLRVTPDQLLLPLPPPATPTASPASPEFAQQRMSPRGIDDDAEEKKSGNGSGLVSHYSEPVKKRGSNNKTSSSQMVGSRNAKAQHSSASSSPRHSPVSRTAQQRKRTSAEAVLEEYAKLFYRPSATAASPPAAPSDNTKVTKAGSLSSSTPTD…	MLLSSPAAAAPNASGGGSGGAAAGDEVVSPTLETSTALSTAHAQLVLLEYAIRAAAASAVPSDASAQSHRKASEATRTMSATVGSQNSLLPGPVPAESGSPTSIMAATRLSSVTATAPSGASERLSALHDNLRRVRRLMQQYEEASQRVIKVHLLPSSETGEETLGSVATPTAHAVQRTKEVTPQQPSVSVAAAAAAADRPFLEQHSSNSANVASSGKPAAEQQNTLPSLHQRRALASDAVFTRFCGLRVTPDQLLLPLPPPATPTASPASPEFAQQRMSPRGIDDDAEEKKSGNGSGLVSHYSEPVKKRGSNNKTSSSQMVGSRNAKAQHSSASSSPRHSPVSRTAQQRKRTSAEAVLEEYAKLFYRPSATAASPPAAPSDNTKVTKAGSLSSSTPTD…	99.9082	FALSE
NE	LDBPK_050930	Ubiquitin-conjugating enzyme	C	G	1/1	344918	MSYASSAIKRLSNEYRRLQKPENRVREYYIAPLEENIFEWHFTLRGPGGDDNSLPYKDGIYHGALIFSRSYPLEPPDILFFTRSGRFAVREKICSTISSYHKELWQPTYDIALTLTALRHFMAQEDEFGVGAFPKSMIALETKEVWAKETWSFTCSTCGMATKDVWETQMKMYPETSPEKEAQVPKLPPPPPAAPAASATAKPEDAGEKQDAPDTASSPAPPPSASPSSTLSPSPAAADASETAAKAAAAPDAPQSHNAPKGTPSSPAFASTAVGATAPQSPTPGVHDTLHTPSPAGHERTAKSGASIKEEGAMSEDDDALSCFTDVSPARVVRAPVMAVPPPPPPAAAEPDRLYDMHLESLVRDTPRSEAGLAAAAAADATPPVTSAVADGVVAADVA…	MSYASSAIKRLSNEYRRLQKPENRVREYYIAPLEENIFEWHFTLRGPGGDDNSLPYKDGIYHGALIFSRSYPLEPPDILFFTRSGRFAVREKICSTISSYHKELWQPTYDIALTLTALRHFMAQEDEFGVGAFPKSMIALETKEVWAKETWSFTCSRCGMATKDVWETQMKMYPETSPEKEAQVPKLPPPPPAAPAASATAKPEDAGEKQDAPDTASSPAPPPSASPSSTLSPSPAAADASETAAKAAAAPDAPQSHNAPKGTPSSPAFASTAVGATAPQSPTPGVHDTLHTPSPAGHERTAKSGASIKEEGAMSEDDDALSCFTDVSPARVVRAPVMAVPPPPPPAAAEPDRLYDMHLESLVRDTPRSEAGLAAAAAADATPPVTSAVADGVVAADVA…	99.7849	FALSE
NE	LDBPK_050930	Ubiquitin-conjugating enzyme	C	T	1/1	345014	MSYASSAIKRLSNEYRRLQKPENRVREYYIAPLEENIFEWHFTLRGPGGDDNSLPYKDGIYHGALIFSRSYPLEPPDILFFTRSGRFAVREKICSTISSYHKELWQPTYDIALTLTALRHFMAQEDEFGVGAFPKSMIALETKEVWAKETWSFTCSTCGMATKDVWETQMKMYPETSPEKEAQVPKLPPPPPAAPAASATAKPEDAGEKQDAPDTASSPAPPPSASPSSTLSPSPAAADASETAAKAAAAPDAPQSHNAPKGTPSSPAFASTAVGATAPQSPTPGVHDTLHTPSPAGHERTAKSGASIKEEGAMSEDDDALSCFTDVSPARVVRAPVMAVPPPPPPAAAEPDRLYDMHLESLVRDTPRSEAGLAAAAAADATPPVTSAVADGVVAADVA…	MSYASSAIKRLSNEYRRLQKPENRVREYYIAPLEENIFEWHFTLRGPGGDDNSLPYKDGIYHGALIFSRSYPLEPPDILFFTRSGRFAVREKICSTISSYHKELWQPTYDIALTLTALRHFMAQEDEFGVGAFPKSMIALETKEVWAKETWSFTCSTCGMATKDVWETQMKMYPETSPEKEAQVPKLPLPPPAAPAASATAKPEDAGEKQDAPDTASSPAPPPSASPSSTLSPSPAAADASETAAKAAAAPDAPQSHNAPKGTPSSPAFASTAVGATAPQSPTPGVHDTLHTPSPAGHERTAKSGASIKEEGAMSEDDDALSCFTDVSPARVVRAPVMAVPPPPPPAAAEPDRLYDMHLESLVRDTPRSEAGLAAAAAADATPPVTSAVADGVVAADVA…	99.7849	FALSE
NE	LDBPK_050930	Ubiquitin-conjugating enzyme	G	A	1/1	345272	MSYASSAIKRLSNEYRRLQKPENRVREYYIAPLEENIFEWHFTLRGPGGDDNSLPYKDGIYHGALIFSRSYPLEPPDILFFTRSGRFAVREKICSTISSYHKELWQPTYDIALTLTALRHFMAQEDEFGVGAFPKSMIALETKEVWAKETWSFTCSTCGMATKDVWETQMKMYPETSPEKEAQVPKLPPPPPAAPAASATAKPEDAGEKQDAPDTASSPAPPPSASPSSTLSPSPAAADASETAAKAAAAPDAPQSHNAPKGTPSSPAFASTAVGATAPQSPTPGVHDTLHTPSPAGHERTAKSGASIKEEGAMSEDDDALSCFTDVSPARVVRAPVMAVPPPPPPAAAEPDRLYDMHLESLVRDTPRSEAGLAAAAAADATPPVTSAVADGVVAADVA…	MSYASSAIKRLSNEYRRLQKPENRVREYYIAPLEENIFEWHFTLRGPGGDDNSLPYKDGIYHGALIFSRSYPLEPPDILFFTRSGRFAVREKICSTISSYHKELWQPTYDIALTLTALRHFMAQEDEFGVGAFPKSMIALETKEVWAKETWSFTCSTCGMATKDVWETQMKMYPETSPEKEAQVPKLPPPPPAAPAASATAKPEDAGEKQDAPDTASSPAPPPSASPSSTLSPSPAAADASETAAKAAAAPDAPQSHNAPKGTPSSPAFASTAVDATAPQSPTPGVHDTLHTPSPAGHERTAKSGASIKEEGAMSEDDDALSCFTDVSPARVVRAPVMAVPPPPPPAAAEPDRLYDMHLESLVRDTPRSEAGLAAAAAADATPPVTSAVADGVVAADVA…	99.7849	FALSE
NE	LDBPK_050930	Ubiquitin-conjugating enzyme	C	T	1/1	345284	MSYASSAIKRLSNEYRRLQKPENRVREYYIAPLEENIFEWHFTLRGPGGDDNSLPYKDGIYHGALIFSRSYPLEPPDILFFTRSGRFAVREKICSTISSYHKELWQPTYDIALTLTALRHFMAQEDEFGVGAFPKSMIALETKEVWAKETWSFTCSTCGMATKDVWETQMKMYPETSPEKEAQVPKLPPPPPAAPAASATAKPEDAGEKQDAPDTASSPAPPPSASPSSTLSPSPAAADASETAAKAAAAPDAPQSHNAPKGTPSSPAFASTAVGATAPQSPTPGVHDTLHTPSPAGHERTAKSGASIKEEGAMSEDDDALSCFTDVSPARVVRAPVMAVPPPPPPAAAEPDRLYDMHLESLVRDTPRSEAGLAAAAAADATPPVTSAVADGVVAADVA…	MSYASSAIKRLSNEYRRLQKPENRVREYYIAPLEENIFEWHFTLRGPGGDDNSLPYKDGIYHGALIFSRSYPLEPPDILFFTRSGRFAVREKICSTISSYHKELWQPTYDIALTLTALRHFMAQEDEFGVGAFPKSMIALETKEVWAKETWSFTCSTCGMATKDVWETQMKMYPETSPEKEAQVPKLPPPPPAAPAASATAKPEDAGEKQDAPDTASSPAPPPSASPSSTLSPSPAAADASETAAKAAAAPDAPQSHNAPKGTPSSPAFASTAVGATALQSPTPGVHDTLHTPSPAGHERTAKSGASIKEEGAMSEDDDALSCFTDVSPARVVRAPVMAVPPPPPPAAAEPDRLYDMHLESLVRDTPRSEAGLAAAAAADATPPVTSAVADGVVAADVA…	99.7849	FALSE
NE	LDBPK_050930	Ubiquitin-conjugating enzyme	G	C	1/1	345338	MSYASSAIKRLSNEYRRLQKPENRVREYYIAPLEENIFEWHFTLRGPGGDDNSLPYKDGIYHGALIFSRSYPLEPPDILFFTRSGRFAVREKICSTISSYHKELWQPTYDIALTLTALRHFMAQEDEFGVGAFPKSMIALETKEVWAKETWSFTCSTCGMATKDVWETQMKMYPETSPEKEAQVPKLPPPPPAAPAASATAKPEDAGEKQDAPDTASSPAPPPSASPSSTLSPSPAAADASETAAKAAAAPDAPQSHNAPKGTPSSPAFASTAVGATAPQSPTPGVHDTLHTPSPAGHERTAKSGASIKEEGAMSEDDDALSCFTDVSPARVVRAPVMAVPPPPPPAAAEPDRLYDMHLESLVRDTPRSEAGLAAAAAADATPPVTSAVADGVVAADVA…	MSYASSAIKRLSNEYRRLQKPENRVREYYIAPLEENIFEWHFTLRGPGGDDNSLPYKDGIYHGALIFSRSYPLEPPDILFFTRSGRFAVREKICSTISSYHKELWQPTYDIALTLTALRHFMAQEDEFGVGAFPKSMIALETKEVWAKETWSFTCSTCGMATKDVWETQMKMYPETSPEKEAQVPKLPPPPPAAPAASATAKPEDAGEKQDAPDTASSPAPPPSASPSSTLSPSPAAADASETAAKAAAAPDAPQSHNAPKGTPSSPAFASTAVGATAPQSPTPGVHDTLHTPSPAAHERTAKSGASIKEEGAMSEDDDALSCFTDVSPARVVRAPVMAVPPPPPPAAAEPDRLYDMHLESLVRDTPRSEAGLAAAAAADATPPVTSAVADGVVAADVA…	99.7849	FALSE
NE	LDBPK_050930	Ubiquitin-conjugating enzyme	G	A	1/1	345427	MSYASSAIKRLSNEYRRLQKPENRVREYYIAPLEENIFEWHFTLRGPGGDDNSLPYKDGIYHGALIFSRSYPLEPPDILFFTRSGRFAVREKICSTISSYHKELWQPTYDIALTLTALRHFMAQEDEFGVGAFPKSMIALETKEVWAKETWSFTCSTCGMATKDVWETQMKMYPETSPEKEAQVPKLPPPPPAAPAASATAKPEDAGEKQDAPDTASSPAPPPSASPSSTLSPSPAAADASETAAKAAAAPDAPQSHNAPKGTPSSPAFASTAVGATAPQSPTPGVHDTLHTPSPAGHERTAKSGASIKEEGAMSEDDDALSCFTDVSPARVVRAPVMAVPPPPPPAAAEPDRLYDMHLESLVRDTPRSEAGLAAAAAADATPPVTSAVADGVVAADVA…	MSYASSAIKRLSNEYRRLQKPENRVREYYIAPLEENIFEWHFTLRGPGGDDNSLPYKDGIYHGALIFSRSYPLEPPDILFFTRSGRFAVREKICSTISSYHKELWQPTYDIALTLTALRHFMAQEDEFGVGAFPKSMIALETKEVWAKETWSFTCSTCGMATKDVWETQMKMYPETSPEKEAQVPKLPPPPPAAPAASATAKPEDAGEKQDAPDTASSPAPPPSASPSSTLSPSPAAADASETAAKAAAAPDAPQSHNAPKGTPSSPAFASTAVGATAPQSPTPGVHDTLHTPSPAGHERTAKSGASIKEEGAMSEDDDALSCFTDMSPARVVRAPVMAVPPPPPPAAAEPDRLYDMHLESLVRDTPRSEAGLAAAAAADATPPVTSAVADGVVAADVA…	99.7849	FALSE
NE	LDBPK_050930	Ubiquitin-conjugating enzyme	T	C	1/1	345467	MSYASSAIKRLSNEYRRLQKPENRVREYYIAPLEENIFEWHFTLRGPGGDDNSLPYKDGIYHGALIFSRSYPLEPPDILFFTRSGRFAVREKICSTISSYHKELWQPTYDIALTLTALRHFMAQEDEFGVGAFPKSMIALETKEVWAKETWSFTCSTCGMATKDVWETQMKMYPETSPEKEAQVPKLPPPPPAAPAASATAKPEDAGEKQDAPDTASSPAPPPSASPSSTLSPSPAAADASETAAKAAAAPDAPQSHNAPKGTPSSPAFASTAVGATAPQSPTPGVHDTLHTPSPAGHERTAKSGASIKEEGAMSEDDDALSCFTDVSPARVVRAPVMAVPPPPPPAAAEPDRLYDMHLESLVRDTPRSEAGLAAAAAADATPPVTSAVADGVVAADVA…	MSYASSAIKRLSNEYRRLQKPENRVREYYIAPLEENIFEWHFTLRGPGGDDNSLPYKDGIYHGALIFSRSYPLEPPDILFFTRSGRFAVREKICSTISSYHKELWQPTYDIALTLTALRHFMAQEDEFGVGAFPKSMIALETKEVWAKETWSFTCSTCGMATKDVWETQMKMYPETSPEKEAQVPKLPPPPPAAPAASATAKPEDAGEKQDAPDTASSPAPPPSASPSSTLSPSPAAADASETAAKAAAAPDAPQSHNAPKGTPSSPAFASTAVGATAPQSPTPGVHDTLHTPSPAGHERTAKSGASIKEEGAMSEDDDALSCFTDVSPARVVRAPVMAAPPPPPPAAAEPDRLYDMHLESLVRDTPRSEAGLAAAAAADATPPVTSAVADGVVAADVA…	99.7849	FALSE
NE	LDBPK_050930	Ubiquitin-conjugating enzyme	T	TCCA	1/1	345471	MSYASSAIKRLSNEYRRLQKPENRVREYYIAPLEENIFEWHFTLRGPGGDDNSLPYKDGIYHGALIFSRSYPLEPPDILFFTRSGRFAVREKICSTISSYHKELWQPTYDIALTLTALRHFMAQEDEFGVGAFPKSMIALETKEVWAKETWSFTCSTCGMATKDVWETQMKMYPETSPEKEAQVPKLPPPPPAAPAASATAKPEDAGEKQDAPDTASSPAPPPSASPSSTLSPSPAAADASETAAKAAAAPDAPQSHNAPKGTPSSPAFASTAVGATAPQSPTPGVHDTLHTPSPAGHERTAKSGASIKEEGAMSEDDDALSCFTDVSPARVVRAPVMAVPPPPPPAAAEPDRLYDMHLESLVRDTPRSEAGLAAAAAADATPPVTSAVADGVVAADVA…	MSYASSAIKRLSNEYRRLQKPENRVREYYIAPLEENIFEWHFTLRGPGGDDNSLPYKDGIYHGALIFSRSYPLEPPDILFFTRSGRFAVREKICSTISSYHKELWQPTYDIALTLTALRHFMAQEDEFGVGAFPKSMIALETKEVWAKETWSFTCSTCGMATKDVWETQMKMYPETSPEKEAQVPKLPPPPPAAPAASATAKPEDAGEKQDAPDTASSPAPPPSASPSSTLSPSPAAADASETAAKAAAAPDAPQSHNAPKGTPSSPAFASTAVGATAPQSPTPGVHDTLHTPSPAGHERTAKSGASIKEEGAMSEDDDALSCFTDVSPARVVRAPVMAVPPPPPPPAAAEPDRLYDMHLESLVRDTPRSEAGLAAAAAADATPPVTSAVADGVVAADV…	99.7854	FALSE
NE	LDBPK_050930	Ubiquitin-conjugating enzyme	G	C	1/1	345526	MSYASSAIKRLSNEYRRLQKPENRVREYYIAPLEENIFEWHFTLRGPGGDDNSLPYKDGIYHGALIFSRSYPLEPPDILFFTRSGRFAVREKICSTISSYHKELWQPTYDIALTLTALRHFMAQEDEFGVGAFPKSMIALETKEVWAKETWSFTCSTCGMATKDVWETQMKMYPETSPEKEAQVPKLPPPPPAAPAASATAKPEDAGEKQDAPDTASSPAPPPSASPSSTLSPSPAAADASETAAKAAAAPDAPQSHNAPKGTPSSPAFASTAVGATAPQSPTPGVHDTLHTPSPAGHERTAKSGASIKEEGAMSEDDDALSCFTDVSPARVVRAPVMAVPPPPPPAAAEPDRLYDMHLESLVRDTPRSEAGLAAAAAADATPPVTSAVADGVVAADVA…	MSYASSAIKRLSNEYRRLQKPENRVREYYIAPLEENIFEWHFTLRGPGGDDNSLPYKDGIYHGALIFSRSYPLEPPDILFFTRSGRFAVREKICSTISSYHKELWQPTYDIALTLTALRHFMAQEDEFGVGAFPKSMIALETKEVWAKETWSFTCSTCGMATKDVWETQMKMYPETSPEKEAQVPKLPPPPPAAPAASATAKPEDAGEKQDAPDTASSPAPPPSASPSSTLSPSPAAADASETAAKAAAAPDAPQSHNAPKGTPSSPAFASTAVGATAPQSPTPGVHDTLHTPSPAGHERTAKSGASIKEEGAMSEDDDALSCFTDVSPARVVRAPVMAVPPPPPPAAAEPDRLYDMHLQSLVRDTPRSEAGLAAAAAADATPPVTSAVADGVVAADVA…	99.7849	FALSE
NE	LDBPK_050950	Glutaminyl cyclase	T	C	1/1	353036	MQHQSLAARRRDRRLARRDESAFWCRLLKRCLPCRALRWKSVHATSRTRRILMGILLCLIATLIFLIGLVVCLTWKSNRSNTPLEPAAAQSTHAPRVPPEVGVHDPWAEDPVDVAVIRQREEAMVRKWRENGFRPTYWEVERRTLPRLTKRALESWFEHGRRAAASATAVDVAEDVLTAHAWDAVDGGDADADLFDSLAFLYPPAQQRQYYRAAMDAILRQGPRVGGTKRDALLHHLVDEGLGRRRYDAARHAYHPAPPHLSPRGKELLEKAAASWPDAPHLAAAQQDEVAGREPGWRWSLSWDNFTADIPIRIEGSSRVEMQNLVFQFPGGSQFRRKQAAAASAAASGAKDALDEFVGGVPNRRRTRADDRKEVLEAEYHPADMTGETVYTQENFLQW…	MQHQSLAARRRDRRLARRDESAFWCRLLKRCLPCRALRWKSVHATSRTRRILMGILLCLIATLILLIGLVVCLTWKSNRSNTPLEPAAAQSTHAPRVPPEVGVHDPWAEDPVDVAVIRQREEAMVRKWRENGFRPTYWEVERRTLPRLTKRALESWFEHGRRAAASATAVDVAEDVLTAHAWDAVDGGDADADLFDSLAFLYPPAQQRQYYRAAMDAILRQGPRVGGTKRDALLHHLVDEGLGRRRYDAARHAYHPAPPHLSPRGKELLEKAAASWPDAPHLAAAQQDEVAGREPGWRWSLSWDNFTADIPIRIEGSSRVEMQNLVFQFPGGSQFRRKQAAAASAAASGAKDALDEFVGGVPNRRRTRADDRKEVLEAEYHPADMTGETVYTQENFLQW…	99.8899	FALSE
NE	LDBPK_050950	Glutaminyl cyclase	C	T	1/1	353376	MQHQSLAARRRDRRLARRDESAFWCRLLKRCLPCRALRWKSVHATSRTRRILMGILLCLIATLIFLIGLVVCLTWKSNRSNTPLEPAAAQSTHAPRVPPEVGVHDPWAEDPVDVAVIRQREEAMVRKWRENGFRPTYWEVERRTLPRLTKRALESWFEHGRRAAASATAVDVAEDVLTAHAWDAVDGGDADADLFDSLAFLYPPAQQRQYYRAAMDAILRQGPRVGGTKRDALLHHLVDEGLGRRRYDAARHAYHPAPPHLSPRGKELLEKAAASWPDAPHLAAAQQDEVAGREPGWRWSLSWDNFTADIPIRIEGSSRVEMQNLVFQFPGGSQFRRKQAAAASAAASGAKDALDEFVGGVPNRRRTRADDRKEVLEAEYHPADMTGETVYTQENFLQW…	MQHQSLAARRRDRRLARRDESAFWCRLLKRCLPCRALRWKSVHATSRTRRILMGILLCLIATLIFLIGLVVCLTWKSNRSNTPLEPAAAQSTHAPRVPPEVGVHDPWAEDPVDVAVIRQREEAMVRKWRENGFRPTYWEVERRTLPRLTKRALESWFEHGRRAAASATAVDVAEDVLMAHAWDAVDGGDADADLFDSLAFLYPPAQQRQYYRAAMDAILRQGPRVGGTKRDALLHHLVDEGLGRRRYDAARHAYHPAPPHLSPRGKELLEKAAASWPDAPHLAAAQQDEVAGREPGWRWSLSWDNFTADIPIRIEGSSRVEMQNLVFQFPGGSQFRRKQAAAASAAASGAKDALDEFVGGVPNRRRTRADDRKEVLEAEYHPADMTGETVYTQENFLQW…	99.8899	FALSE
NE	LDBPK_050960	Dipeptidyl-peptidase III	C	G	1/1	357237	MSHNALYTTPRAVPYCTLAIANAFKDLTPKQRHYAHHMMAAGWCGAPVVAEQVSPESLPLLRFFFQVLSAQPLDTFKANSVNAGVDPDEVNQFLEYFAMVYSNMGNYLSFGDTKFVPSIPKERFAKIVASADGSPAVDAQLLDAIYNLDDDKLTLDFPPKGLTRYYSPNVTREDAAVANDFLASKKMDGVNTRVFKEEDGTLVIRVAAATERTVPAEKFNGRTIAIYYGDYKEEMARVVAELRKAQPYAENETEVRMLNHYIEHFQYGDVDVHKESQKEWVKDVGPTVETNIGFIESYRDPSGVRAEWEGFVAVVNKEQSKMYGALVAQGEKFVAELPWGKAFEKDVFSSPDFTSLDVLGFASSGIPAGINIPNYDDIRQTVGFKNVYLSNVVSAITFK…	MSHNALYTTPRAVPYCTLAIANAFKDLTPKQRHYAHHMMAAGWCGAPVVAEQVSPESLPLLRFFFQVLSAQPLDTFKANSVNAGVDPDEVNQFLEYFAMVYSNMGNYLSFGDTKFVPSIPKERFAKIVASAEGSPAVDAQLLDAIYNLDDDKLTLDFPPKGLTRYYSPNVTREDAAVANDFLASKKMDGVNTRVFKEEDGTLVIRVAAATERTVPAEKFNGRTIAIYYGDYKEEMARVVAELRKAQPYAENETEVRMLNHYIEHFQYGDVDVHKESQKEWVKDVGPTVETNIGFIESYRDPSGVRAEWEGFVAVVNKEQSKMYGALVAQGEKFVAELPWGKAFEKDVFSSPDFTSLDVLGFASSGIPAGINIPNYDDIRQTVGFKNVYLSNVVSAITFK…	99.8529	FALSE
NE	LDBPK_051040	Stomatin-like protein	T	C	1/1	383562	MLRRGTVLLQYGAQGASHPINSAPQEHPSGGSASSRMMMQRSQKMLLDPASFIERPPRNTFFNIVPQGHEYVVERLGRYHRTLDSGWWVVVPFIDKIRYNYNVKEQGIEIPNQSAITSDNVMVEIDGVLFLKIVDSCKASYNIENPVFNLINLAQTTMRSEIGRMSLDSLFRERASLNQSTVEVLRREANEWGIECKRYEIRDIVVSELVRRSMDLQAEAERKKRKLILESEGESTATINRANGMKIAQQCVADAEKYTAERQSEGAAAAIRVKAAAVSDNISIVSDAIEKAKHSNEAISLRVAESYIEKFGELAKESNTVVMSQPVSDPATFATQALSVFNTVATSAAKCSPPTGK*	MLRRGTVLLQYGAQGASHPINSAPQEHPSGGSASSRMMMQRSQKMLLDPASFIERPPRNTFFNIVPQGHEYVVERLGRYHRTLDSGWWVVVPFIDKIRYNYNVKEQGIEIPNQSAITSDNVMVEIDGVLFLKIVDSCKASYNIENPVFNLINLAQTTMRSEIGRMSLDSLFRERASLNQSTVEVLRREANEWGIECKRYEIRDIVVSELVRRSMDLQAEAERKKRKLILESEGESTATINRANGMKIAQQCVADAEKYTAERQSEGAAAAIRVKAAAVSDNISIVSDAIEKAKHSSEAISLRVAESYIEKFGELAKESNTVVMSQPVSDPATFATQALSVFNTVATSAAKCSPPTGK*	99.7207	FALSE
NE	LDBPK_051040	Stomatin-like protein	C	T	0/1	384352	MLRRGTVLLQYGAQGASHPINSAPQEHPSGGSASSRMMMQRSQKMLLDPASFIERPPRNTFFNIVPQGHEYVVERLGRYHRTLDSGWWVVVPFIDKIRYNYNVKEQGIEIPNQSAITSDNVMVEIDGVLFLKIVDSCKASYNIENPVFNLINLAQTTMRSEIGRMSLDSLFRERASLNQSTVEVLRREANEWGIECKRYEIRDIVVSELVRRSMDLQAEAERKKRKLILESEGESTATINRANGMKIAQQCVADAEKYTAERQSEGAAAAIRVKAAAVSDNISIVSDAIEKAKHSNEAISLRVAESYIEKFGELAKESNTVVMSQPVSDPATFATQALSVFNTVATSAAKCSPPTGK*	MLRRGTVLLQYGAQGASHPINSAPQEHPSGGSTSSRMMMQRSQKMLLDPASFIERPPRNTFFNIVPQGHEYVVERLGRYHRTLDSGWWVVVPFIDKIRYNYNVKEQGIEIPNQSAITSDNVMVEIDGVLFLKIVDSCKASYNIENPVFNLINLAQTTMRSEIGRMSLDSLFRERASLNQSTVEVLRREANEWGIECKRYEIRDIVVSELVRRSMDLQAEAERKKRKLILESEGESTATINRANGMKIAQQCVADAEKYTAERQSEGAAAAIRVKAAAVSDNISIVSDAIEKAKHSNEAISLRVAESYIEKFGELAKESNTVVMSQPVSDPATFATQALSVFNTVATSAAKCSPPTGK*	99.7207	FALSE
NE	LDBPK_051060	ATPase	C	A	1/1	388230	MLRRASVLLSLRPSEAYRQLVLRGDISTDENQISALPVFDRLYDDLVKYTKESKRIGVPKRQVELRPPNRLGIIPSLFLRREQEKKVEQALSDDNKAVYHPLSHVKGLYVWGGVGCGKTMLMDLLYDNAPPEIRKRRLHFHQFMLDMQKTSNSIRYKSKEEMQDPANRTNMVRYNISDNRRRTPDAEINLFDEVAQRMISDVELLCFDEVAVSDVAHAMILKRLFHSFYKIGLVVIFTSNRPLEDLYKDGLNRGGFIPFIDLVKKQCVIHHMKSNVDHRLLGHQADTYLTPMNSENNSKFEKLFLEMCKAMPATERKLEVFGRDVIVPRACGGVCYFHFYELCGGEKSAADYEVIAKTFHTIFINGVPQFPYENSDVKSRFLLLIDTLYGHRCKVMIHA…	MLRRASVLLSLRPSEAYRKLVLRGDISTDENQISALPVFDRLYDDLVKYTKESKRIGVPKRQVELRPPNRLGIIPSLFLRREQEKKVEQALSDDNKAVYHPLSHVKGLYVWGGVGCGKTMLMDLLYDNAPPEIRKRRLHFHQFMLDMQKTSNSIRYKSKEEMQDPANRTNMVRYNISDNRRRTPDAEINLFDEVAQRMISDVELLCFDEVAVSDVAHAMILKRLFHSFYKIGLVVIFTSNRPLEDLYKDGLNRGGFIPFIDLVKKQCVIHHMKSNVDHRLLGHQADTYLTPMNSENNSKFEKLFLEMCKAMPATERKLEVFGRDVIVPRACGGVCYFHFYELCGGEKSAADYEVIAKTFHTIFINGVPQFPYENSDVKSRFLLLIDTLYGHRCKVMIHA…	99.7912	FALSE
NE	LDBPK_051060	ATPase	C	A	0/1	388258	MLRRASVLLSLRPSEAYRQLVLRGDISTDENQISALPVFDRLYDDLVKYTKESKRIGVPKRQVELRPPNRLGIIPSLFLRREQEKKVEQALSDDNKAVYHPLSHVKGLYVWGGVGCGKTMLMDLLYDNAPPEIRKRRLHFHQFMLDMQKTSNSIRYKSKEEMQDPANRTNMVRYNISDNRRRTPDAEINLFDEVAQRMISDVELLCFDEVAVSDVAHAMILKRLFHSFYKIGLVVIFTSNRPLEDLYKDGLNRGGFIPFIDLVKKQCVIHHMKSNVDHRLLGHQADTYLTPMNSENNSKFEKLFLEMCKAMPATERKLEVFGRDVIVPRACGGVCYFHFYELCGGEKSAADYEVIAKTFHTIFINGVPQFPYENSDVKSRFLLLIDTLYGHRCKVMIHA…	MLRRASVLLSLRPSEAYRQLVLRGDISNDENQISALPVFDRLYDDLVKYTKESKRIGVPKRQVELRPPNRLGIIPSLFLRREQEKKVEQALSDDNKAVYHPLSHVKGLYVWGGVGCGKTMLMDLLYDNAPPEIRKRRLHFHQFMLDMQKTSNSIRYKSKEEMQDPANRTNMVRYNISDNRRRTPDAEINLFDEVAQRMISDVELLCFDEVAVSDVAHAMILKRLFHSFYKIGLVVIFTSNRPLEDLYKDGLNRGGFIPFIDLVKKQCVIHHMKSNVDHRLLGHQADTYLTPMNSENNSKFEKLFLEMCKAMPATERKLEVFGRDVIVPRACGGVCYFHFYELCGGEKSAADYEVIAKTFHTIFINGVPQFPYENSDVKSRFLLLIDTLYGHRCKVMIHA…	99.7912	FALSE
NE	LDBPK_051060	ATPase	C	A	0/1	388410	MLRRASVLLSLRPSEAYRQLVLRGDISTDENQISALPVFDRLYDDLVKYTKESKRIGVPKRQVELRPPNRLGIIPSLFLRREQEKKVEQALSDDNKAVYHPLSHVKGLYVWGGVGCGKTMLMDLLYDNAPPEIRKRRLHFHQFMLDMQKTSNSIRYKSKEEMQDPANRTNMVRYNISDNRRRTPDAEINLFDEVAQRMISDVELLCFDEVAVSDVAHAMILKRLFHSFYKIGLVVIFTSNRPLEDLYKDGLNRGGFIPFIDLVKKQCVIHHMKSNVDHRLLGHQADTYLTPMNSENNSKFEKLFLEMCKAMPATERKLEVFGRDVIVPRACGGVCYFHFYELCGGEKSAADYEVIAKTFHTIFINGVPQFPYENSDVKSRFLLLIDTLYGHRCKVMIHA…	MLRRASVLLSLRPSEAYRQLVLRGDISTDENQISALPVFDRLYDDLVKYTKESKRIGVPKRQVELRPPNRLGIIPSLFIRREQEKKVEQALSDDNKAVYHPLSHVKGLYVWGGVGCGKTMLMDLLYDNAPPEIRKRRLHFHQFMLDMQKTSNSIRYKSKEEMQDPANRTNMVRYNISDNRRRTPDAEINLFDEVAQRMISDVELLCFDEVAVSDVAHAMILKRLFHSFYKIGLVVIFTSNRPLEDLYKDGLNRGGFIPFIDLVKKQCVIHHMKSNVDHRLLGHQADTYLTPMNSENNSKFEKLFLEMCKAMPATERKLEVFGRDVIVPRACGGVCYFHFYELCGGEKSAADYEVIAKTFHTIFINGVPQFPYENSDVKSRFLLLIDTLYGHRCKVMIHA…	99.7912	FALSE
NE	LDBPK_051090	Double-strand-break repair protein rad21 homolog	C	T	0/1	400109	MFFSTYVLTKKGPLAKVWLAAHWDKRLTRHEVKVVDLSQTILHIVRPVVPIALRTSGELLVGVVRIYALKVKHLLKEATEATLFLRVTTLATKGSKAGVAGQHRTTSIDGVVVPVKGSDVEAVTFDWNADVAAKHGAVADAAEALGEGRFNAIADLLGNSHRIEVSETDKEDALLASAWYTVQPTSQAAGDELHTMQQDYDEIAKMRADLMAFGERASGSASTSKSKSSLSSMEKGRGSVAVDVDGMAFPAVGDELDIGVPLPDELPPGFPALDGQVPAGMIPTDPFLLPDMMNMNDEAAAAAQRSRPGRKMRPVNVCDLDSTTLSREAFEKCIADRSDILNSEPRRGPYDAQEEADRYTVTGSANAANAVATNPAMDAAPLSGVLNPALRLAYATALR…	MFFSTYVLTKKGPLAKVWLAAHWDKRLTRHEVKVVDLSQTILHIVRPVVPIALRTSGELLVGVVRIYALKVKHLLKEATEATLFLRVTTLATKGSKAGVAGQHRTTSIDGVVVPVKGSDVEAVTFDWNADVAAKHGAVADAAEALGEGRFNAIADLLGNSHRIEVSETDKEDALLASAWYTVQPTSQAAGDELHTMQQDYDEIAKMRADLMAFGERASGSASTSKSKSSLSSMEKGRGSVAVDVDGMAFPAVGDELDIGVPLPDELPPGFPALDGQVPAGMIPTDPFLLPDMMNMNDEAVAAAQRSRPGRKMRPVNVCDLDSTTLSREAFEKCIADRSDILNSEPRRGPYDAQEEADRYTVTGSANAANAVATNPAMDAAPLSGVLNPALRLAYATALR…	99.8261	FALSE
NE	LDBPK_051090	Double-strand-break repair protein rad21 homolog	G	A	1/1	400639	MFFSTYVLTKKGPLAKVWLAAHWDKRLTRHEVKVVDLSQTILHIVRPVVPIALRTSGELLVGVVRIYALKVKHLLKEATEATLFLRVTTLATKGSKAGVAGQHRTTSIDGVVVPVKGSDVEAVTFDWNADVAAKHGAVADAAEALGEGRFNAIADLLGNSHRIEVSETDKEDALLASAWYTVQPTSQAAGDELHTMQQDYDEIAKMRADLMAFGERASGSASTSKSKSSLSSMEKGRGSVAVDVDGMAFPAVGDELDIGVPLPDELPPGFPALDGQVPAGMIPTDPFLLPDMMNMNDEAAAAAQRSRPGRKMRPVNVCDLDSTTLSREAFEKCIADRSDILNSEPRRGPYDAQEEADRYTVTGSANAANAVATNPAMDAAPLSGVLNPALRLAYATALR…	MFFSTYVLTKKGPLAKVWLAAHWDKRLTRHEVKVVDLSQTILHIVRPVVPIALRTSGELLVGVVRIYALKVKHLLKEATEATLFLRVTTLATKGSKAGVAGQHRTTSIDGVVVPVKGSDVEAVTFDWNADVAAKHGAVADAAEALGEGRFNAIADLLGNSHRIEVSETDKEDALLASAWYTVQPTSQAAGDELHTMQQDYDEIAKMRADLMAFGERASGSASTSKSKSSLSSMEKGRGSVAVDVDGMAFPAVGDELDIGVPLPDELPPGFPALDGQVPAGMIPTDPFLLPDMMNMNDEAAAAAQRSRPGRKMRPVNVCDLDSTTLSREAFEKCIADRSDILNSEPRRGPYDAQEEADRYTVTGSANAANAVATNPAMDAAPLSGVLNPALRLAYATALR…	99.8261	FALSE
NE	LDBPK_060090	ATP-binding cassette protein subfamily G	C	A	1/1	42614	MPPPAATRAPTDDTYTEYSFSPIDIHEPDAPHHQRRDFGKVGAQLHGSIVEFDSSTPPAIGVPNSYSLPLSWHRLSYSVGKKRILCGLTGTALPGRCLAILGSSGAGKTTFLNAICDRLASGGELKLSGRRQLGDCEFERHFRKAMG	MPPPAATRAPTDDTYTEYSFSPIDIHEPYAPHHQRRDFGKVGAQLHGSIVEFDSSTPPAIGVPNSYSLPLSWHRLSYSVGKKRILCGLTGTALPGRCLAILGSSGAGKTTFLNAICDRLASGGELKLSGRRQLGDCEFERHFRKAMG*	99.3197	FALSE
NE	LDBPK_060090	ATP-binding cassette protein subfamily G	C	A	1/1	42686	MPPPAATRAPTDDTYTEYSFSPIDIHEPDAPHHQRRDFGKVGAQLHGSIVEFDSSTPPAIGVPNSYSLPLSWHRLSYSVGKKRILCGLTGTALPGRCLAILGSSGAGKTTFLNAICDRLASGGELKLSGRRQLGDCEFERHFRKAMG	MPPPSATRAPTDDTYTEYSFSPIDIHEPDAPHHQRRDFGKVGAQLHGSIVEFDSSTPPAIGVPNSYSLPLSWHRLSYSVGKKRILCGLTGTALPGRCLAILGSSGAGKTTFLNAICDRLASGGELKLSGRRQLGDCEFERHFRKAMG*	99.3197	FALSE
NE	LDBPK_060100	ATP-binding cassette protein subfamily G	A	AAA	1/1	44124	MMEISRDSLYLFSYTAQAIFFAVVVGLIFIVFFFT*	MMEISRDSLYLFSYTAQAIFFAVVVGLIFIVFFFLR*	94.5946	FALSE
NE	LDBPK_060290	Ribonuclease H1	G	T	1/1	98278	MSTSLSAATPSTTASKPLATTTTTSSPGAFEVVYVDGACSHNGTSHARAGYGGYYGSMSDPRNFSCPVPLTESQTNNRGEVRAVIHAIVQAFVDAGAPADALEATHLVDPSAWPLVNLTRPLPHLIIYTDSRYVIDGLTRYAKKWVQNGFLLSTNEPVQNQDLWRQLIRLRDRYNTLYARQQHDQQRARQWGDGHRNEADLAEPVRYTCQNTLNDKSEGVELIHVRGHSKVHGNEIADSLAVMGSRLHRS*	MSTSISAATPSTTASKPLATTTTTSSPGAFEVVYVDGACSHNGTSHARAGYGGYYGSMSDPRNFSCPVPLTESQTNNRGEVRAVIHAIVQAFVDAGAPADALEATHLVDPSAWPLVNLTRPLPHLIIYTDSRYVIDGLTRYAKKWVQNGFLLSTNEPVQNQDLWRQLIRLRDRYNTLYARQQHDQQRARQWGDGHRNEADLAEPVRYTCQNTLNDKSEGVELIHVRGHSKVHGNEIADSLAVMGSRLHRS*	99.6016	FALSE
NE	LDBPK_060340	Oligopeptidase B-like protein	G	A	1/1	117834	MAALFPWVPTSNLGYSLSRRVVNKWCPQLRSSYPLPMLDGPFPTEKPEGLELHGETQKPDPFRYMEDLFDRNTQEYTKKEMQHFSLISSKFDFRHSKGRLWAELDAKVVVSSREGGYDKGEERIGDYVYFTRVVPGHDSNAIGFYRKRFGEVDLLAEELINPLFLQQHFGYKDCSIGICRVSEDGRYLAYTLSVEGGDRYLCHIRSVDNATLFHVIRGTNIVSIEFGSGNQFFYTESNELNRPHRVMMQEIRPGILEPPVEIYRDDDEQFFVDVRKTKDNKYVTITSDSKVNCNALVVPASFPVIPTPLKSFFKEGKPLEIAGKSGWNWLDHYNGSFVMVTSDKGPNYRVVYIRDEVALAYGKEAEWKELVPHRDNVQIDDVDLFHGRIILHESHFAFE…	MAALFPWVPTSNLGYSLSRRVVNKWCPQLRSSYPLPMLDGPFPTEKPEGLELHGETQKPDPFRYMEDLFDRNTQEYTKKEMQHFSLISSKFDFRHSKGRLWAELDAKVVVSSREGGYDKGEERIGDYVYFTRVVPGHDSNAIGFYRKRFGEVDLLAEELINPLFLQQHFGYKDCSIGICRVSEDGRYLAYTLSVEGGDRYLCHIRSVDNATLFHVIRGTNIVSIEFGSGNQFFYTESNELNRPHRVMMQEIRPGILEPPVEIYRDDDEQFFVDVRKTKDNKYVTITSDSKVNCNALVVPASFPVIPTPLKSFFKEGKPLEIAGKSGWNWLDHYNGSFVMVTSDKGPNYRVVYIRDEVALAYGKEAEWKELVPHRDNVQIDDVDLFHGRIILHESHFAFE…	99.8896	FALSE
NE	LDBPK_060370	Glutamine synthetase	G	T	1/1	129724	MKSMGDRHTQRSERGFERRHWVCVRMLRGGPATHESRCSFLGCTWLLDILPHFCHSSFNHVLFFNRYKYQQVVWYPLLRLGDWLKAHCSSPTTDNAATVTTNSITMSSSNKQTVRVTYIWLSGKDSHHDIRSKDRTMYLSQEHVAKHPKDLLANGVFPVWNFDGSSTGQAKGLDTEILLKPVNAFPCCLPRTSSKIPWILVLAECYLPSGEPTRDNSRATARETFEQCPEEHPWFGLEQEYFIMGRDGRPYGWPAHGFPAPQGAYYCSTGSKSAWGRKFCDQHYEVCLEMGLNISGTNAEVTPGQWEFQIGPCEGLEMGDQLTVARWVLLRLLEEEGLDADYHAKPIQGDWNGSGLHTNFSTESTRAENGLEVIHQYIDRLSKTVSKDIVFYGSENNER…	MKSMGDIHTQRSERGFERRHWVCVRMLRGGPATHESRCSFLGCTWLLDILPHFCHSSFNHVLFFNRYKYQQVVWYPLLRLGDWLKAHCSSPTTDNAATVTTNSITMSSSNKQTVRVTYIWLSGKDSHHDIRSKDRTMYLSQEHVAKHPKDLLANGVFPVWNFDGSSTGQAKGLDTEILLKPVNAFPCCLPRTSSKIPWILVLAECYLPSGEPTRDNSRATARETFEQCPEEHPWFGLEQEYFIMGRDGRPYGWPAHGFPAPQGAYYCSTGSKSAWGRKFCDQHYEVCLEMGLNISGTNAEVTPGQWEFQIGPCEGLEMGDQLTVARWVLLRLLEEEGLDADYHAKPIQGDWNGSGLHTNFSTESTRAENGLEVIHQYIDRLSKTVSKDIVFYGSENNER…	99.7938	FALSE
NE	LDBPK_060370	Glutamine synthetase	A	G	1/1	129988	MKSMGDRHTQRSERGFERRHWVCVRMLRGGPATHESRCSFLGCTWLLDILPHFCHSSFNHVLFFNRYKYQQVVWYPLLRLGDWLKAHCSSPTTDNAATVTTNSITMSSSNKQTVRVTYIWLSGKDSHHDIRSKDRTMYLSQEHVAKHPKDLLANGVFPVWNFDGSSTGQAKGLDTEILLKPVNAFPCCLPRTSSKIPWILVLAECYLPSGEPTRDNSRATARETFEQCPEEHPWFGLEQEYFIMGRDGRPYGWPAHGFPAPQGAYYCSTGSKSAWGRKFCDQHYEVCLEMGLNISGTNAEVTPGQWEFQIGPCEGLEMGDQLTVARWVLLRLLEEEGLDADYHAKPIQGDWNGSGLHTNFSTESTRAENGLEVIHQYIDRLSKTVSKDIVFYGSENNER…	MKSMGDRHTQRSERGFERRHWVCVRMLRGGPATHESRCSFLGCTWLLDILPHFCHSSFNHVLFFNRYKYQQVVWYPLLRLGDWLKAHCSSPTTDSAATVTTNSITMSSSNKQTVRVTYIWLSGKDSHHDIRSKDRTMYLSQEHVAKHPKDLLANGVFPVWNFDGSSTGQAKGLDTEILLKPVNAFPCCLPRTSSKIPWILVLAECYLPSGEPTRDNSRATARETFEQCPEEHPWFGLEQEYFIMGRDGRPYGWPAHGFPAPQGAYYCSTGSKSAWGRKFCDQHYEVCLEMGLNISGTNAEVTPGQWEFQIGPCEGLEMGDQLTVARWVLLRLLEEEGLDADYHAKPIQGDWNGSGLHTNFSTESTRAENGLEVIHQYIDRLSKTVSKDIVFYGSENNER…	99.7938	FALSE
NE	LDBPK_060410	60S ribosomal protein L19	G	T	0/1	141294	MVSLKLQARLASSILGCGRARVWLDPNEAVEIQNANSRKSVRKLIKDGFIIRKPVKVHSRARWRKMKEAKDMGRHNGVGRREGSREARMPSKELWMRRLRILRRLLRKYRADKKIDRHVYRDLYVRAKGNVFRNKRNLVEHIHKIKNEKKKERQLAEQLAAKHLRDEQNRNKARKQELRKREKERERARRDDAAAAAQKKKADAAKKSAASAAKSAAPAAKSAAPAAKVAAPATKGAAPVKKSKK*	MVSLKLQARLASSILGCGRARVWLDPNEAVEIQNANSRKSVRKLIKDGFIIRKPVKVHSRARWRKMKEAKDMGRHNGVGRREGSREARMPSKELWMRRLRILRRLLRKYRADKKIDRHVYRDLYVRAKGNVFRNKRNLVEHIHKIKNEKKKERQLAEQLAAKHLRDEQNRNKARKQELRKREKERERARRDDAAAAAQKKKADAAKKSAASAAKSAAPAAKSAAPAAKFAAPATKGAAPVKKSKK*	99.5935	FALSE
NE	LDBPK_060410	60S ribosomal protein L19	T	C	0/1	141295	MVSLKLQARLASSILGCGRARVWLDPNEAVEIQNANSRKSVRKLIKDGFIIRKPVKVHSRARWRKMKEAKDMGRHNGVGRREGSREARMPSKELWMRRLRILRRLLRKYRADKKIDRHVYRDLYVRAKGNVFRNKRNLVEHIHKIKNEKKKERQLAEQLAAKHLRDEQNRNKARKQELRKREKERERARRDDAAAAAQKKKADAAKKSAASAAKSAAPAAKSAAPAAKVAAPATKGAAPVKKSKK*	MVSLKLQARLASSILGCGRARVWLDPNEAVEIQNANSRKSVRKLIKDGFIIRKPVKVHSRARWRKMKEAKDMGRHNGVGRREGSREARMPSKELWMRRLRILRRLLRKYRADKKIDRHVYRDLYVRAKGNVFRNKRNLVEHIHKIKNEKKKERQLAEQLAAKHLRDEQNRNKARKQELRKREKERERARRDDAAAAAQKKKADAAKKSAASAAKSAAPAAKSAAPAAKAAAPATKGAAPVKKSKK*	99.5935	FALSE
NE	LDBPK_060410	60S ribosomal protein L19	A	G	0/1	141309	MVSLKLQARLASSILGCGRARVWLDPNEAVEIQNANSRKSVRKLIKDGFIIRKPVKVHSRARWRKMKEAKDMGRHNGVGRREGSREARMPSKELWMRRLRILRRLLRKYRADKKIDRHVYRDLYVRAKGNVFRNKRNLVEHIHKIKNEKKKERQLAEQLAAKHLRDEQNRNKARKQELRKREKERERARRDDAAAAAQKKKADAAKKSAASAAKSAAPAAKSAAPAAKVAAPATKGAAPVKKSKK*	MVSLKLQARLASSILGCGRARVWLDPNEAVEIQNANSRKSVRKLIKDGFIIRKPVKVHSRARWRKMKEAKDMGRHNGVGRREGSREARMPSKELWMRRLRILRRLLRKYRADKKIDRHVYRDLYVRAKGNVFRNKRNLVEHIHKIKNEKKKERQLAEQLAAKHLRDEQNRNKARKQELRKREKERERARRDDAAAAAQKKKADAAKKSAASAAKSAAPAAKSAAPAAKVAAPAAKGAAPVKKSKK*	99.5935	FALSE
NE	LDBPK_060410	60S ribosomal protein L19	G	T	0/1	141316	MVSLKLQARLASSILGCGRARVWLDPNEAVEIQNANSRKSVRKLIKDGFIIRKPVKVHSRARWRKMKEAKDMGRHNGVGRREGSREARMPSKELWMRRLRILRRLLRKYRADKKIDRHVYRDLYVRAKGNVFRNKRNLVEHIHKIKNEKKKERQLAEQLAAKHLRDEQNRNKARKQELRKREKERERARRDDAAAAAQKKKADAAKKSAASAAKSAAPAAKSAAPAAKVAAPATKGAAPVKKSKK*	MVSLKLQARLASSILGCGRARVWLDPNEAVEIQNANSRKSVRKLIKDGFIIRKPVKVHSRARWRKMKEAKDMGRHNGVGRREGSREARMPSKELWMRRLRILRRLLRKYRADKKIDRHVYRDLYVRAKGNVFRNKRNLVEHIHKIKNEKKKERQLAEQLAAKHLRDEQNRNKARKQELRKREKERERARRDDAAAAAQKKKADAAKKSAASAAKSAAPAAKSAAPAAKVAAPATKVAAPVKKSKK*	99.5935	FALSE
NE	LDBPK_060480	ATP-NAD kinase-like protein	A	G	1/1	163909	MRRMQVALCTSGDPYHVPSLARVALFPLHLDPPTKQHRELFRLLLGAPDLAAGPSMPSSTASKLASPLPSISTAATSAAAAASSSSCLPRRSPSVSPGLLSATAVPSHAKAIQSGVTARGLNVFDRSTEGTMSTSLPPSPVAQTKSSGEWQQGVHFASATAPTPSTDTASSSGISSVNDSDPISCGTSSPYWYMEAFATSLREDSQLAPFDYIILIPNTRYPVSLRQSTHLAALAVLAARGLARVHVDFTALEHPDESMPIVYELICRYPNSVLVHWLHDAYEVLNWSHFADFKSTVPMLLLQTQSYPPKALERQRPMGSVSRLTSRQYHSPIGQYVRSPEEADYYRRAERFMKAASKYRRRNATPMTTATADGGDPERRYESASLVDRESDYFDDVPN…	MRRMQVALCTSGDPYHVPSLARVALFPLHLDPPTKQHRELFRLLLGAPDLAAGPSMPSSTASKLASPLPSISTAATSAAAAASSSSCLPRRSPSVSPGLLSATAVPSHAKAIQSGVTARGLNVFDRSTEGTMSTSLPPSPVAQTKSSGEWQQGVHFASATAPTPSTDTASSSGISSVNDSDPISCGTSSPYWYMEAFATSLREDSQLAPFDYIILIPNTRYPVSLRQSTHLAALAVLAARGLARVHVDFTALEHPDESMPIVYELICRYPNSVLVHWLHDAYEVLNWSHFADFKSTVPMLLLQTQSYPPKALERQRPMGSVSRLTSRQYHSPIGQYVRSPEEADYYRRAERFMKAASKYRRRNATPMTTATADGGDPERRYESASLVDRESDYFDDVPN…	99.9217	FALSE
NE	LDBPK_060660	Protein kinase	A	G	1/1	236968	MQPPQLKPALAGTADVALPAAFAGPSMTYDGSSGKCENLDSNPRSCEEGDEDAGTYSADYRVYQQRPDDTHNATRRRSSSVGQLSVEQVLTSVAPLSSPPQHMAARTRSSHLPHGNGTSADRSASVSLPPAYPDRFSTHAVGDCPAHHGTVSSSWCCDSTCATRTGEANGKVPPEGNGCSERFSPHRIGSALLSSTAETAPGYLLALIGVVTGVLLFLPWSSNPVHIALMVLSSLVGCVCGLLYWISERRWYRRWRHGFYDASGAAAASCSAGGARGWHVESAAVSAGPRYHDHDADDEVSSVGMCCCAGCVSHLIDRQHFRVVLPTAQLLLLGTFVLVSPQVMATWTAPMASTTGRGGGAILADRGAGHAARYGATLYPVEAVWKTCLLHAWIGMRFS…	MQPPQLKPALAGTADVALPAAFAGPSMTYDGSSGKCENLDSNPRSCEEGDEDAGTYSADYRVYQQRPDDTHNATRRRSSSVGQLSVEQVLTSVAPLSSPPQHMAARTRSSHLPHGNGTSADRSASVSLPPAYPDRFSTHAVGDCPAHHGTVSSSWCCDSTCATRTGEANGKVPPEGNGCSERFSPHRIGSALLSSTAETAPGYLLALIGVVTGVLLFLPWSSNPVHIALMVLSSLVGCVCGLLYWISERRWYRRWRHGFYDASGAAAASCSAGGARGWHVESAAVSAGPRYHDHDADDEVSSVGMCCCAGCVSHLIDRQHFRVVLPTAQLLLLGTFVLVSPQVMATWTAPMASTTGRGGGAILADRGAGHAARYGATLYPVEAVWKTCLLHAWIGMRFS…	99.9683	FALSE
NE	LDBPK_060660	Protein kinase	C	T	1/1	237529	MQPPQLKPALAGTADVALPAAFAGPSMTYDGSSGKCENLDSNPRSCEEGDEDAGTYSADYRVYQQRPDDTHNATRRRSSSVGQLSVEQVLTSVAPLSSPPQHMAARTRSSHLPHGNGTSADRSASVSLPPAYPDRFSTHAVGDCPAHHGTVSSSWCCDSTCATRTGEANGKVPPEGNGCSERFSPHRIGSALLSSTAETAPGYLLALIGVVTGVLLFLPWSSNPVHIALMVLSSLVGCVCGLLYWISERRWYRRWRHGFYDASGAAAASCSAGGARGWHVESAAVSAGPRYHDHDADDEVSSVGMCCCAGCVSHLIDRQHFRVVLPTAQLLLLGTFVLVSPQVMATWTAPMASTTGRGGGAILADRGAGHAARYGATLYPVEAVWKTCLLHAWIGMRFS…	MQPPQLKPALAGTADVALPAAFAGPSMTYDGSSGKCENLDSNPRSCEEGDEDAGTYSADYRVYQQRPDDTHNATRRRSSSVGQLSVEQVLTSVAPLSSPPQHMAARTRSSHLPHGNGTSADRSASVSLPPAYPDRFSTHAVGDCPAHHGTVSSSWCCDSTCATRTGEANGKVPPEGNGCSERFSPHRIGSALLSSTAETAPGYLLALIGVVTGVLLFLPWSSNPVHIALMVLSSLVGCVCGLLYWISERRWYRRWRHGFYDASGAAAASCSAGGARGWHVESAAVSAGPRYHDHDADDEVSSVGMCCCAGCVSHLIDRQHFRVVLPTAQLLLLGTFVLVSPQVMATWTAPMASTTGRGGGAILADRGAGHAARYGATLYPVEAVWKTCLLHAWIGMRFS…	99.9683	FALSE
NE	LDBPK_060660	Protein kinase	C	G	1/1	238304	MQPPQLKPALAGTADVALPAAFAGPSMTYDGSSGKCENLDSNPRSCEEGDEDAGTYSADYRVYQQRPDDTHNATRRRSSSVGQLSVEQVLTSVAPLSSPPQHMAARTRSSHLPHGNGTSADRSASVSLPPAYPDRFSTHAVGDCPAHHGTVSSSWCCDSTCATRTGEANGKVPPEGNGCSERFSPHRIGSALLSSTAETAPGYLLALIGVVTGVLLFLPWSSNPVHIALMVLSSLVGCVCGLLYWISERRWYRRWRHGFYDASGAAAASCSAGGARGWHVESAAVSAGPRYHDHDADDEVSSVGMCCCAGCVSHLIDRQHFRVVLPTAQLLLLGTFVLVSPQVMATWTAPMASTTGRGGGAILADRGAGHAARYGATLYPVEAVWKTCLLHAWIGMRFS…	MQPPQLKPALAGTADVALPAAFAGPSMTYDGSSGKCENLDSNPRSCEEGDEDAGTYSADYRVYQQRPDDTHNATRRRSSSVGQLSVEQVLTSVAPLSSPPQHMAARTRSSHLPHGNGTSADRSASVSLPPAYPDRFSTHAVGDCPAHHGTVSSSWCCDSTCATRTGEANGKVPPEGNGCSERFSPHRIGSALLSSTAETAPGYLLALIGVVTGVLLFLPWSSNPVHIALMVLSSLVGCVCGLLYWISERRWYRRWRHGFYDASGAAAASCSAGGARGWHVESAAVSAGPRYHDHDADDEVSSVGMCCCAGCVSHLIDRQHFRVVLPTAQLLLLGTFVLVSPQVMATWTAPMASTTGRGGGAILADRGAGHAARYGATLYPVEAVWKTCLLHAWIGMRFS…	99.9683	FALSE
NE	LDBPK_060660	Protein kinase	C	A	1/1	239184	MQPPQLKPALAGTADVALPAAFAGPSMTYDGSSGKCENLDSNPRSCEEGDEDAGTYSADYRVYQQRPDDTHNATRRRSSSVGQLSVEQVLTSVAPLSSPPQHMAARTRSSHLPHGNGTSADRSASVSLPPAYPDRFSTHAVGDCPAHHGTVSSSWCCDSTCATRTGEANGKVPPEGNGCSERFSPHRIGSALLSSTAETAPGYLLALIGVVTGVLLFLPWSSNPVHIALMVLSSLVGCVCGLLYWISERRWYRRWRHGFYDASGAAAASCSAGGARGWHVESAAVSAGPRYHDHDADDEVSSVGMCCCAGCVSHLIDRQHFRVVLPTAQLLLLGTFVLVSPQVMATWTAPMASTTGRGGGAILADRGAGHAARYGATLYPVEAVWKTCLLHAWIGMRFS…	MQPPQLKPALAGTADVALPAAFAGPSMTYDGSSGKCENLDSNPRSCEEGDEDAGTYSADYRVYQQRPDDTHNATRRRSSSVGQLSVEQVLTSVAPLSSPPQHMAARTRSSHLPHGNGTSADRSASVSLPPAYPDRFSTHAVGDCPAHHGTVSSSWCCDSTCATRTGEANGKVPPEGNGCSERFSPHRIGSALLSSTAETAPGYLLALIGVVTGVLLFLPWSSNPVHIALMVLSSLVGCVCGLLYWISERRWYRRWRHGFYDASGAAAASCSAGGARGWHVESAAVSAGPRYHDHDADDEVSSVGMCCCAGCVSHLIDRQHFRVVLPTAQLLLLGTFVLVSPQVMATWTAPMASTTGRGGGAILADRGAGHAARYGATLYPVEAVWKTCLLHAWIGMRFS…	99.9683	FALSE
NE	LDBPK_060660	Protein kinase	G	T	1/1	241596	MQPPQLKPALAGTADVALPAAFAGPSMTYDGSSGKCENLDSNPRSCEEGDEDAGTYSADYRVYQQRPDDTHNATRRRSSSVGQLSVEQVLTSVAPLSSPPQHMAARTRSSHLPHGNGTSADRSASVSLPPAYPDRFSTHAVGDCPAHHGTVSSSWCCDSTCATRTGEANGKVPPEGNGCSERFSPHRIGSALLSSTAETAPGYLLALIGVVTGVLLFLPWSSNPVHIALMVLSSLVGCVCGLLYWISERRWYRRWRHGFYDASGAAAASCSAGGARGWHVESAAVSAGPRYHDHDADDEVSSVGMCCCAGCVSHLIDRQHFRVVLPTAQLLLLGTFVLVSPQVMATWTAPMASTTGRGGGAILADRGAGHAARYGATLYPVEAVWKTCLLHAWIGMRFS…	MQPPQLKPALAGTADVALPAAFAGPSMTYDGSSGKCENLDSNPRSCEEGDEDAGTYSADYRVYQQRPDDTHNATRRRSSSVGQLSVEQVLTSVAPLSSPPQHMAARTRSSHLPHGNGTSADRSASVSLPPAYPDRFSTHAVGDCPAHHGTVSSSWCCDSTCATRTGEANGKVPPEGNGCSERFSPHRIGSALLSSTAETAPGYLLALIGVVTGVLLFLPWSSNPVHIALMVLSSLVGCVCGLLYWISERRWYRRWRHGFYDASGAAAASCSAGGARGWHVESAAVSAGPRYHDHDADDEVSSVGMCCCAGCVSHLIDRQHFRVVLPTAQLLLLGTFVLVSPQVMATWTAPMASTTGRGGGAILADRGAGHAARYGATLYPVEAVWKTCLLHAWIGMRFS…	99.9683	FALSE
NE	LDBPK_060660	Protein kinase	C	T	1/1	243343	MQPPQLKPALAGTADVALPAAFAGPSMTYDGSSGKCENLDSNPRSCEEGDEDAGTYSADYRVYQQRPDDTHNATRRRSSSVGQLSVEQVLTSVAPLSSPPQHMAARTRSSHLPHGNGTSADRSASVSLPPAYPDRFSTHAVGDCPAHHGTVSSSWCCDSTCATRTGEANGKVPPEGNGCSERFSPHRIGSALLSSTAETAPGYLLALIGVVTGVLLFLPWSSNPVHIALMVLSSLVGCVCGLLYWISERRWYRRWRHGFYDASGAAAASCSAGGARGWHVESAAVSAGPRYHDHDADDEVSSVGMCCCAGCVSHLIDRQHFRVVLPTAQLLLLGTFVLVSPQVMATWTAPMASTTGRGGGAILADRGAGHAARYGATLYPVEAVWKTCLLHAWIGMRFS…	MQPPQLKPALAGTADVALPAAFAGPSMTYDGSSGKCENLDSNPRSCEEGDEDAGTYSADYRVYQQRPDDTHNATRRRSSSVGQLSVEQVLTSVAPLSSPPQHMAARTRSSHLPHGNGTSADRSASVSLPPAYPDRFSTHAVGDCPAHHGTVSSSWCCDSTCATRTGEANGKVPPEGNGCSERFSPHRIGSALLSSTAETAPGYLLALIGVVTGVLLFLPWSSNPVHIALMVLSSLVGCVCGLLYWISERRWYRRWRHGFYDASGAAAASCSAGGARGWHVESAAVSAGPRYHDHDADDEVSSVGMCCCAGCVSHLIDRQHFRVVLPTAQLLLLGTFVLVSPQVMATWTAPMASTTGRGGGAILADRGAGHAARYGATLYPVEAVWKTCLLHAWIGMRFS…	99.9683	FALSE
NE	LDBPK_060670	Lanosterol synthase	C	G	1/1	245101	MHTNKGQPSSSRAAVSGSPTKPHDTRVNGLTTSSCGKQRDPPRGAVTNAVEFVSDILRNLYARVAAIAQPYAAEHASFVEYQRTLPVRTVVPEPPNTLRDYIRRQLWCVGRTCLFFFFFLFTWPVWLTLHLLLKLLDAHQRRLRLQHHRAWVHPSVPHVRANVHKHSKEFPLGSWHLRCEDGRQRWYFGEPLREGEEHNELAMAQLCGLHTVGDYHALLRQRAASDSGGGDEKQDSRGSGFNGTGLNGAGVTNSRVPWLPDILQEKCSKRSFVERYHIGLIPASPPQPRTTSEAAMDDGIRFLVKLQDPFSGHWPNNYSGCMFLVAGFVITKYIVAGGETNRLFPPFPDHHHVRLDSNGTKRRGNGGDIPERILGVPAFEHAGEVGCRCGEATRQELIR…	MHTNKGQPSSSRAAVSGSPTKPHDTGVNGLTTSSCGKQRDPPRGAVTNAVEFVSDILRNLYARVAAIAQPYAAEHASFVEYQRTLPVRTVVPEPPNTLRDYIRRQLWCVGRTCLFFFFFLFTWPVWLTLHLLLKLLDAHQRRLRLQHHRAWVHPSVPHVRANVHKHSKEFPLGSWHLRCEDGRQRWYFGEPLREGEEHNELAMAQLCGLHTVGDYHALLRQRAASDSGGGDEKQDSRGSGFNGTGLNGAGVTNSRVPWLPDILQEKCSKRSFVERYHIGLIPASPPQPRTTSEAAMDDGIRFLVKLQDPFSGHWPNNYSGCMFLVAGFVITKYIVAGGETNRLFPPFPDHHHVRLDSNGTKRRGNGGDIPERILGVPAFEHAGEVGCRCGEATRQELIR…	99.9008	FALSE
NE	LDBPK_060670	Lanosterol synthase	A	G	1/1	245755	MHTNKGQPSSSRAAVSGSPTKPHDTRVNGLTTSSCGKQRDPPRGAVTNAVEFVSDILRNLYARVAAIAQPYAAEHASFVEYQRTLPVRTVVPEPPNTLRDYIRRQLWCVGRTCLFFFFFLFTWPVWLTLHLLLKLLDAHQRRLRLQHHRAWVHPSVPHVRANVHKHSKEFPLGSWHLRCEDGRQRWYFGEPLREGEEHNELAMAQLCGLHTVGDYHALLRQRAASDSGGGDEKQDSRGSGFNGTGLNGAGVTNSRVPWLPDILQEKCSKRSFVERYHIGLIPASPPQPRTTSEAAMDDGIRFLVKLQDPFSGHWPNNYSGCMFLVAGFVITKYIVAGGETNRLFPPFPDHHHVRLDSNGTKRRGNGGDIPERILGVPAFEHAGEVGCRCGEATRQELIR…	MHTNKGQPSSSRAAVSGSPTKPHDTRVNGLTTSSCGKQRDPPRGAVTNAVEFVSDILRNLYARVAAIAQPYAAEHASFVEYQRTLPVRTVVPEPPNTLRDYIRRQLWCVGRTCLFFFFFLFTWPVWLTLHLLLKLLDAHQRRLRLQHHRAWVHPSVPHVRANVHKHSKEFPLGSWHLRCEDGRQRWYFGEPLREGEEHNELAMAQLCGLHTVGDYHALLRQRAASDSGGGDEKQDSRGSGFNGAGLNGAGVTNSRVPWLPDILQEKCSKRSFVERYHIGLIPASPPQPRTTSEAAMDDGIRFLVKLQDPFSGHWPNNYSGCMFLVAGFVITKYIVAGGETNRLFPPFPDHHHVRLDSNGTKRRGNGGDIPERILGVPAFEHAGEVGCRCGEATRQELIR…	99.9008	FALSE
NE	LDBPK_060670	Lanosterol synthase	C	G	1/1	245761	MHTNKGQPSSSRAAVSGSPTKPHDTRVNGLTTSSCGKQRDPPRGAVTNAVEFVSDILRNLYARVAAIAQPYAAEHASFVEYQRTLPVRTVVPEPPNTLRDYIRRQLWCVGRTCLFFFFFLFTWPVWLTLHLLLKLLDAHQRRLRLQHHRAWVHPSVPHVRANVHKHSKEFPLGSWHLRCEDGRQRWYFGEPLREGEEHNELAMAQLCGLHTVGDYHALLRQRAASDSGGGDEKQDSRGSGFNGTGLNGAGVTNSRVPWLPDILQEKCSKRSFVERYHIGLIPASPPQPRTTSEAAMDDGIRFLVKLQDPFSGHWPNNYSGCMFLVAGFVITKYIVAGGETNRLFPPFPDHHHVRLDSNGTKRRGNGGDIPERILGVPAFEHAGEVGCRCGEATRQELIR…	MHTNKGQPSSSRAAVSGSPTKPHDTRVNGLTTSSCGKQRDPPRGAVTNAVEFVSDILRNLYARVAAIAQPYAAEHASFVEYQRTLPVRTVVPEPPNTLRDYIRRQLWCVGRTCLFFFFFLFTWPVWLTLHLLLKLLDAHQRRLRLQHHRAWVHPSVPHVRANVHKHSKEFPLGSWHLRCEDGRQRWYFGEPLREGEEHNELAMAQLCGLHTVGDYHALLRQRAASDSGGGDEKQDSRGSGFNGTGVNGAGVTNSRVPWLPDILQEKCSKRSFVERYHIGLIPASPPQPRTTSEAAMDDGIRFLVKLQDPFSGHWPNNYSGCMFLVAGFVITKYIVAGGETNRLFPPFPDHHHVRLDSNGTKRRGNGGDIPERILGVPAFEHAGEVGCRCGEATRQELIR…	99.9008	FALSE
NE	LDBPK_060800	RNA-binding protein-like protein	C	T	1/1	311464	MPNTCSKGQLLDVSCAMRATDDSDTAAPGDGADGADRHALGSPGDGVGGAGPQPHPLRRQLGLEGCTDAFSSDEGDASATPEAAGGAPLSGEVDVCSSSLSATARHQNLLNHVLLGGDSEFTLTGGPTIHSAPSPAQELMASGPAVAATATHLPVSSAPSRSFSSQGKPLSAILVPASRSDDSAAAARCYIDPFAAAVVGSGSTSRSSSVGIGRPCTSTGMEGLYGDHYVHPLLRSRSGRSGGSSGFFGGADDVEDDEDGSAALQAAVDAAVRFDDLASEDDTVSGGGERRRSLRAGPTALSHLLAVASDPEDGAFTCAHRTKADFSSPFGTPGGLGDGESERHQPHSPKTPGMQQCGRRGDRRTDGRPQMPNRAAIGATATPSSAPYFAASGSAIVSP…	MPNTCSKGQLLDVSCAMRATDDSDTAAPGDGADGADRHALGSPGDGVGGAGPQPHPLRRQLGLEGCTDAFSSDEGDASATPEAAGGAPLSGEVDVCSSSLSATARHQNLLNHVLLGGDSEFTLTGGPTIHSAPLPAQELMASGPAVAATATHLPVSSAPSRSFSSQGKPLSAILVPASRSDDSAAAARCYIDPFAAAVVGSGSTSRSSSVGIGRPCTSTGMEGLYGDHYVHPLLRSRSGRSGGSSGFFGGADDVEDDEDGSAALQAAVDAAVRFDDLASEDDTVSGGGERRRSLRAGPTALSHLLAVASDPEDGAFTCAHRTKADFSSPFGTPGGLGDGESERHQPHSPKTPGMQQCGRRGDRRTDGRPQMPNRAAIGATATPSSAPYFAASGSAIVSP…	99.9498	FALSE
NE	LDBPK_060800	RNA-binding protein-like protein	G	T	1/1	312142	MPNTCSKGQLLDVSCAMRATDDSDTAAPGDGADGADRHALGSPGDGVGGAGPQPHPLRRQLGLEGCTDAFSSDEGDASATPEAAGGAPLSGEVDVCSSSLSATARHQNLLNHVLLGGDSEFTLTGGPTIHSAPSPAQELMASGPAVAATATHLPVSSAPSRSFSSQGKPLSAILVPASRSDDSAAAARCYIDPFAAAVVGSGSTSRSSSVGIGRPCTSTGMEGLYGDHYVHPLLRSRSGRSGGSSGFFGGADDVEDDEDGSAALQAAVDAAVRFDDLASEDDTVSGGGERRRSLRAGPTALSHLLAVASDPEDGAFTCAHRTKADFSSPFGTPGGLGDGESERHQPHSPKTPGMQQCGRRGDRRTDGRPQMPNRAAIGATATPSSAPYFAASGSAIVSP…	MPNTCSKGQLLDVSCAMRATDDSDTAAPGDGADGADRHALGSPGDGVGGAGPQPHPLRRQLGLEGCTDAFSSDEGDASATPEAAGGAPLSGEVDVCSSSLSATARHQNLLNHVLLGGDSEFTLTGGPTIHSAPSPAQELMASGPAVAATATHLPVSSAPSRSFSSQGKPLSAILVPASRSDDSAAAARCYIDPFAAAVVGSGSTSRSSSVGIGRPCTSTGMEGLYGDHYVHPLLRSRSGRSGGSSGFFGGADDVEDDEDGSAALQAAVDAAVRFDDLASEDDTVSGGGERRRSLRAGPTALSHLLAVASDPEDGAFTCAHRTKADFSSPFGTPGGLGDGESERHQPHSPKTPGMQQCGRLGDRRTDGRPQMPNRAAIGATATPSSAPYFAASGSAIVSP…	99.9498	FALSE
NE	LDBPK_060800	RNA-binding protein-like protein	T	A	1/1	313150	MPNTCSKGQLLDVSCAMRATDDSDTAAPGDGADGADRHALGSPGDGVGGAGPQPHPLRRQLGLEGCTDAFSSDEGDASATPEAAGGAPLSGEVDVCSSSLSATARHQNLLNHVLLGGDSEFTLTGGPTIHSAPSPAQELMASGPAVAATATHLPVSSAPSRSFSSQGKPLSAILVPASRSDDSAAAARCYIDPFAAAVVGSGSTSRSSSVGIGRPCTSTGMEGLYGDHYVHPLLRSRSGRSGGSSGFFGGADDVEDDEDGSAALQAAVDAAVRFDDLASEDDTVSGGGERRRSLRAGPTALSHLLAVASDPEDGAFTCAHRTKADFSSPFGTPGGLGDGESERHQPHSPKTPGMQQCGRRGDRRTDGRPQMPNRAAIGATATPSSAPYFAASGSAIVSP…	MPNTCSKGQLLDVSCAMRATDDSDTAAPGDGADGADRHALGSPGDGVGGAGPQPHPLRRQLGLEGCTDAFSSDEGDASATPEAAGGAPLSGEVDVCSSSLSATARHQNLLNHVLLGGDSEFTLTGGPTIHSAPSPAQELMASGPAVAATATHLPVSSAPSRSFSSQGKPLSAILVPASRSDDSAAAARCYIDPFAAAVVGSGSTSRSSSVGIGRPCTSTGMEGLYGDHYVHPLLRSRSGRSGGSSGFFGGADDVEDDEDGSAALQAAVDAAVRFDDLASEDDTVSGGGERRRSLRAGPTALSHLLAVASDPEDGAFTCAHRTKADFSSPFGTPGGLGDGESERHQPHSPKTPGMQQCGRRGDRRTDGRPQMPNRAAIGATATPSSAPYFAASGSAIVSP…	99.9498	FALSE
NE	LDBPK_060800	RNA-binding protein-like protein	A	G	1/1	315733	MPNTCSKGQLLDVSCAMRATDDSDTAAPGDGADGADRHALGSPGDGVGGAGPQPHPLRRQLGLEGCTDAFSSDEGDASATPEAAGGAPLSGEVDVCSSSLSATARHQNLLNHVLLGGDSEFTLTGGPTIHSAPSPAQELMASGPAVAATATHLPVSSAPSRSFSSQGKPLSAILVPASRSDDSAAAARCYIDPFAAAVVGSGSTSRSSSVGIGRPCTSTGMEGLYGDHYVHPLLRSRSGRSGGSSGFFGGADDVEDDEDGSAALQAAVDAAVRFDDLASEDDTVSGGGERRRSLRAGPTALSHLLAVASDPEDGAFTCAHRTKADFSSPFGTPGGLGDGESERHQPHSPKTPGMQQCGRRGDRRTDGRPQMPNRAAIGATATPSSAPYFAASGSAIVSP…	MPNTCSKGQLLDVSCAMRATDDSDTAAPGDGADGADRHALGSPGDGVGGAGPQPHPLRRQLGLEGCTDAFSSDEGDASATPEAAGGAPLSGEVDVCSSSLSATARHQNLLNHVLLGGDSEFTLTGGPTIHSAPSPAQELMASGPAVAATATHLPVSSAPSRSFSSQGKPLSAILVPASRSDDSAAAARCYIDPFAAAVVGSGSTSRSSSVGIGRPCTSTGMEGLYGDHYVHPLLRSRSGRSGGSSGFFGGADDVEDDEDGSAALQAAVDAAVRFDDLASEDDTVSGGGERRRSLRAGPTALSHLLAVASDPEDGAFTCAHRTKADFSSPFGTPGGLGDGESERHQPHSPKTPGMQQCGRRGDRRTDGRPQMPNRAAIGATATPSSAPYFAASGSAIVSP…	99.9498	FALSE
NE	LDBPK_060800	RNA-binding protein-like protein	C	T	1/1	316240	MPNTCSKGQLLDVSCAMRATDDSDTAAPGDGADGADRHALGSPGDGVGGAGPQPHPLRRQLGLEGCTDAFSSDEGDASATPEAAGGAPLSGEVDVCSSSLSATARHQNLLNHVLLGGDSEFTLTGGPTIHSAPSPAQELMASGPAVAATATHLPVSSAPSRSFSSQGKPLSAILVPASRSDDSAAAARCYIDPFAAAVVGSGSTSRSSSVGIGRPCTSTGMEGLYGDHYVHPLLRSRSGRSGGSSGFFGGADDVEDDEDGSAALQAAVDAAVRFDDLASEDDTVSGGGERRRSLRAGPTALSHLLAVASDPEDGAFTCAHRTKADFSSPFGTPGGLGDGESERHQPHSPKTPGMQQCGRRGDRRTDGRPQMPNRAAIGATATPSSAPYFAASGSAIVSP…	MPNTCSKGQLLDVSCAMRATDDSDTAAPGDGADGADRHALGSPGDGVGGAGPQPHPLRRQLGLEGCTDAFSSDEGDASATPEAAGGAPLSGEVDVCSSSLSATARHQNLLNHVLLGGDSEFTLTGGPTIHSAPSPAQELMASGPAVAATATHLPVSSAPSRSFSSQGKPLSAILVPASRSDDSAAAARCYIDPFAAAVVGSGSTSRSSSVGIGRPCTSTGMEGLYGDHYVHPLLRSRSGRSGGSSGFFGGADDVEDDEDGSAALQAAVDAAVRFDDLASEDDTVSGGGERRRSLRAGPTALSHLLAVASDPEDGAFTCAHRTKADFSSPFGTPGGLGDGESERHQPHSPKTPGMQQCGRRGDRRTDGRPQMPNRAAIGATATPSSAPYFAASGSAIVSP…	99.9498	FALSE
NE	LDBPK_060800	RNA-binding protein-like protein	A	G	1/1	316602	MPNTCSKGQLLDVSCAMRATDDSDTAAPGDGADGADRHALGSPGDGVGGAGPQPHPLRRQLGLEGCTDAFSSDEGDASATPEAAGGAPLSGEVDVCSSSLSATARHQNLLNHVLLGGDSEFTLTGGPTIHSAPSPAQELMASGPAVAATATHLPVSSAPSRSFSSQGKPLSAILVPASRSDDSAAAARCYIDPFAAAVVGSGSTSRSSSVGIGRPCTSTGMEGLYGDHYVHPLLRSRSGRSGGSSGFFGGADDVEDDEDGSAALQAAVDAAVRFDDLASEDDTVSGGGERRRSLRAGPTALSHLLAVASDPEDGAFTCAHRTKADFSSPFGTPGGLGDGESERHQPHSPKTPGMQQCGRRGDRRTDGRPQMPNRAAIGATATPSSAPYFAASGSAIVSP…	MPNTCSKGQLLDVSCAMRATDDSDTAAPGDGADGADRHALGSPGDGVGGAGPQPHPLRRQLGLEGCTDAFSSDEGDASATPEAAGGAPLSGEVDVCSSSLSATARHQNLLNHVLLGGDSEFTLTGGPTIHSAPSPAQELMASGPAVAATATHLPVSSAPSRSFSSQGKPLSAILVPASRSDDSAAAARCYIDPFAAAVVGSGSTSRSSSVGIGRPCTSTGMEGLYGDHYVHPLLRSRSGRSGGSSGFFGGADDVEDDEDGSAALQAAVDAAVRFDDLASEDDTVSGGGERRRSLRAGPTALSHLLAVASDPEDGAFTCAHRTKADFSSPFGTPGGLGDGESERHQPHSPKTPGMQQCGRRGDRRTDGRPQMPNRAAIGATATPSSAPYFAASGSAIVSP…	99.9498	FALSE
NE	LDBPK_060860	Lipin	G	A	0/1	362864	MISTLGGLFNLNHFDQSSCANDVIVIRHKDGSLRSTPFNVRFGRAQMWSYVGRAVQVEVNGELTAAVMKIGKGGKAYWLQPTYGAFGEASHGTAAAKQSEKAGGGMLPAAAAVAGVSGAGCAAKGDEEELDTVGSLVSAVEEVETLVLNTAELQHLPIRPESPPELPSFSAAGCDAWETGEYAAAEVSPPSAALPPGQRHSPTGAPCPAKESDAKPFSSDAGRQRRPGDHHSRCQGPGSRLPLLHTADDGHLTIETRAIHSAGDAQEARLALRAMAAAEKSRKRLSKMGFGDDPYLLKTAREEGHLGDDEGDDEGSDVGDDDGHLGGNRPEPPAVEIVVDAADVSPSSREATVRAAGDGSFAQASLIVTPVAAGDGTDTQTIDQLVARPATRTEEGESA…	MISTLGGLFNLNHFDQSSCANDVIVIRHKDGSLRSTPFNVRFGRAQMWSYVGRAVQVEVNGELTAAVMKIGKGGKAYWLQPTYGAFGEASHGTAAAKQSEKAGGGMLPAAAAVTGVSGAGCAAKGDEEELDTVGSLVSAVEEVETLVLNTAELQHLPIRPESPPELPSFSAAGCDAWETGEYAAAEVSPPSAALPPGQRHSPTGAPCPAKESDAKPFSSDAGRQRRPGDHHSRCQGPGSRLPLLHTADDGHLTIETRAIHSAGDAQEARLALRAMAAAEKSRKRLSKMGFGDDPYLLKTAREEGHLGDDEGDDEGSDVGDDDGHLGGNRPEPPAVEIVVDAADVSPSSREATVRAAGDGSFAQASLIVTPVAAGDGTDTQTIDQLVARPATRTEEGESA…	99.9278	FALSE
NE	LDBPK_060860	Lipin	G	C	0/1	363466	MISTLGGLFNLNHFDQSSCANDVIVIRHKDGSLRSTPFNVRFGRAQMWSYVGRAVQVEVNGELTAAVMKIGKGGKAYWLQPTYGAFGEASHGTAAAKQSEKAGGGMLPAAAAVAGVSGAGCAAKGDEEELDTVGSLVSAVEEVETLVLNTAELQHLPIRPESPPELPSFSAAGCDAWETGEYAAAEVSPPSAALPPGQRHSPTGAPCPAKESDAKPFSSDAGRQRRPGDHHSRCQGPGSRLPLLHTADDGHLTIETRAIHSAGDAQEARLALRAMAAAEKSRKRLSKMGFGDDPYLLKTAREEGHLGDDEGDDEGSDVGDDDGHLGGNRPEPPAVEIVVDAADVSPSSREATVRAAGDGSFAQASLIVTPVAAGDGTDTQTIDQLVARPATRTEEGESA…	MISTLGGLFNLNHFDQSSCANDVIVIRHKDGSLRSTPFNVRFGRAQMWSYVGRAVQVEVNGELTAAVMKIGKGGKAYWLQPTYGAFGEASHGTAAAKQSEKAGGGMLPAAAAVAGVSGAGCAAKGDEEELDTVGSLVSAVEEVETLVLNTAELQHLPIRPESPPELPSFSAAGCDAWETGEYAAAEVSPPSAALPPGQRHSPTGAPCPAKESDAKPFSSDAGRQRRPGDHHSRCQGPGSRLPLLHTADDGHLTIETRAIHSAGDAQEARLALRAMAAAEKSRKRLSKMGFGDDPYLLKTAREEGHLGDDEGDDDGSDVGDDDGHLGGNRPEPPAVEIVVDAADVSPSSREATVRAAGDGSFAQASLIVTPVAAGDGTDTQTIDQLVARPATRTEEGESA…	99.9278	FALSE
NE	LDBPK_060860	Lipin	A	G	1/1	363470	MISTLGGLFNLNHFDQSSCANDVIVIRHKDGSLRSTPFNVRFGRAQMWSYVGRAVQVEVNGELTAAVMKIGKGGKAYWLQPTYGAFGEASHGTAAAKQSEKAGGGMLPAAAAVAGVSGAGCAAKGDEEELDTVGSLVSAVEEVETLVLNTAELQHLPIRPESPPELPSFSAAGCDAWETGEYAAAEVSPPSAALPPGQRHSPTGAPCPAKESDAKPFSSDAGRQRRPGDHHSRCQGPGSRLPLLHTADDGHLTIETRAIHSAGDAQEARLALRAMAAAEKSRKRLSKMGFGDDPYLLKTAREEGHLGDDEGDDEGSDVGDDDGHLGGNRPEPPAVEIVVDAADVSPSSREATVRAAGDGSFAQASLIVTPVAAGDGTDTQTIDQLVARPATRTEEGESA…	MISTLGGLFNLNHFDQSSCANDVIVIRHKDGSLRSTPFNVRFGRAQMWSYVGRAVQVEVNGELTAAVMKIGKGGKAYWLQPTYGAFGEASHGTAAAKQSEKAGGGMLPAAAAVAGVSGAGCAAKGDEEELDTVGSLVSAVEEVETLVLNTAELQHLPIRPESPPELPSFSAAGCDAWETGEYAAAEVSPPSAALPPGQRHSPTGAPCPAKESDAKPFSSDAGRQRRPGDHHSRCQGPGSRLPLLHTADDGHLTIETRAIHSAGDAQEARLALRAMAAAEKSRKRLSKMGFGDDPYLLKTAREEGHLGDDEGDDEGGDVGDDDGHLGGNRPEPPAVEIVVDAADVSPSSREATVRAAGDGSFAQASLIVTPVAAGDGTDTQTIDQLVARPATRTEEGESA…	99.9278	FALSE
NE	LDBPK_060860	Lipin	G	A	1/1	363471	MISTLGGLFNLNHFDQSSCANDVIVIRHKDGSLRSTPFNVRFGRAQMWSYVGRAVQVEVNGELTAAVMKIGKGGKAYWLQPTYGAFGEASHGTAAAKQSEKAGGGMLPAAAAVAGVSGAGCAAKGDEEELDTVGSLVSAVEEVETLVLNTAELQHLPIRPESPPELPSFSAAGCDAWETGEYAAAEVSPPSAALPPGQRHSPTGAPCPAKESDAKPFSSDAGRQRRPGDHHSRCQGPGSRLPLLHTADDGHLTIETRAIHSAGDAQEARLALRAMAAAEKSRKRLSKMGFGDDPYLLKTAREEGHLGDDEGDDEGSDVGDDDGHLGGNRPEPPAVEIVVDAADVSPSSREATVRAAGDGSFAQASLIVTPVAAGDGTDTQTIDQLVARPATRTEEGESA…	MISTLGGLFNLNHFDQSSCANDVIVIRHKDGSLRSTPFNVRFGRAQMWSYVGRAVQVEVNGELTAAVMKIGKGGKAYWLQPTYGAFGEASHGTAAAKQSEKAGGGMLPAAAAVAGVSGAGCAAKGDEEELDTVGSLVSAVEEVETLVLNTAELQHLPIRPESPPELPSFSAAGCDAWETGEYAAAEVSPPSAALPPGQRHSPTGAPCPAKESDAKPFSSDAGRQRRPGDHHSRCQGPGSRLPLLHTADDGHLTIETRAIHSAGDAQEARLALRAMAAAEKSRKRLSKMGFGDDPYLLKTAREEGHLGDDEGDDEGNDVGDDDGHLGGNRPEPPAVEIVVDAADVSPSSREATVRAAGDGSFAQASLIVTPVAAGDGTDTQTIDQLVARPATRTEEGESA…	99.9278	FALSE
NE	LDBPK_060860	Lipin	T	A	1/1	363477	MISTLGGLFNLNHFDQSSCANDVIVIRHKDGSLRSTPFNVRFGRAQMWSYVGRAVQVEVNGELTAAVMKIGKGGKAYWLQPTYGAFGEASHGTAAAKQSEKAGGGMLPAAAAVAGVSGAGCAAKGDEEELDTVGSLVSAVEEVETLVLNTAELQHLPIRPESPPELPSFSAAGCDAWETGEYAAAEVSPPSAALPPGQRHSPTGAPCPAKESDAKPFSSDAGRQRRPGDHHSRCQGPGSRLPLLHTADDGHLTIETRAIHSAGDAQEARLALRAMAAAEKSRKRLSKMGFGDDPYLLKTAREEGHLGDDEGDDEGSDVGDDDGHLGGNRPEPPAVEIVVDAADVSPSSREATVRAAGDGSFAQASLIVTPVAAGDGTDTQTIDQLVARPATRTEEGESA…	MISTLGGLFNLNHFDQSSCANDVIVIRHKDGSLRSTPFNVRFGRAQMWSYVGRAVQVEVNGELTAAVMKIGKGGKAYWLQPTYGAFGEASHGTAAAKQSEKAGGGMLPAAAAVAGVSGAGCAAKGDEEELDTVGSLVSAVEEVETLVLNTAELQHLPIRPESPPELPSFSAAGCDAWETGEYAAAEVSPPSAALPPGQRHSPTGAPCPAKESDAKPFSSDAGRQRRPGDHHSRCQGPGSRLPLLHTADDGHLTIETRAIHSAGDAQEARLALRAMAAAEKSRKRLSKMGFGDDPYLLKTAREEGHLGDDEGDDEGSDDGDDDGHLGGNRPEPPAVEIVVDAADVSPSSREATVRAAGDGSFAQASLIVTPVAAGDGTDTQTIDQLVARPATRTEEGESA…	99.9278	FALSE
NE	LDBPK_060860	Lipin	G	C	1/1	363608	MISTLGGLFNLNHFDQSSCANDVIVIRHKDGSLRSTPFNVRFGRAQMWSYVGRAVQVEVNGELTAAVMKIGKGGKAYWLQPTYGAFGEASHGTAAAKQSEKAGGGMLPAAAAVAGVSGAGCAAKGDEEELDTVGSLVSAVEEVETLVLNTAELQHLPIRPESPPELPSFSAAGCDAWETGEYAAAEVSPPSAALPPGQRHSPTGAPCPAKESDAKPFSSDAGRQRRPGDHHSRCQGPGSRLPLLHTADDGHLTIETRAIHSAGDAQEARLALRAMAAAEKSRKRLSKMGFGDDPYLLKTAREEGHLGDDEGDDEGSDVGDDDGHLGGNRPEPPAVEIVVDAADVSPSSREATVRAAGDGSFAQASLIVTPVAAGDGTDTQTIDQLVARPATRTEEGESA…	MISTLGGLFNLNHFDQSSCANDVIVIRHKDGSLRSTPFNVRFGRAQMWSYVGRAVQVEVNGELTAAVMKIGKGGKAYWLQPTYGAFGEASHGTAAAKQSEKAGGGMLPAAAAVAGVSGAGCAAKGDEEELDTVGSLVSAVEEVETLVLNTAELQHLPIRPESPPELPSFSAAGCDAWETGEYAAAEVSPPSAALPPGQRHSPTGAPCPAKESDAKPFSSDAGRQRRPGDHHSRCQGPGSRLPLLHTADDGHLTIETRAIHSAGDAQEARLALRAMAAAEKSRKRLSKMGFGDDPYLLKTAREEGHLGDDEGDDEGSDVGDDDGHLGGNRPEPPAVEIVVDAADVSPSSREATVRAAGDGSFPQASLIVTPVAAGDGTDTQTIDQLVARPATRTEEGESA…	99.9278	FALSE
NE	LDBPK_060860	Lipin	C	T	1/1	364232	MISTLGGLFNLNHFDQSSCANDVIVIRHKDGSLRSTPFNVRFGRAQMWSYVGRAVQVEVNGELTAAVMKIGKGGKAYWLQPTYGAFGEASHGTAAAKQSEKAGGGMLPAAAAVAGVSGAGCAAKGDEEELDTVGSLVSAVEEVETLVLNTAELQHLPIRPESPPELPSFSAAGCDAWETGEYAAAEVSPPSAALPPGQRHSPTGAPCPAKESDAKPFSSDAGRQRRPGDHHSRCQGPGSRLPLLHTADDGHLTIETRAIHSAGDAQEARLALRAMAAAEKSRKRLSKMGFGDDPYLLKTAREEGHLGDDEGDDEGSDVGDDDGHLGGNRPEPPAVEIVVDAADVSPSSREATVRAAGDGSFAQASLIVTPVAAGDGTDTQTIDQLVARPATRTEEGESA…	MISTLGGLFNLNHFDQSSCANDVIVIRHKDGSLRSTPFNVRFGRAQMWSYVGRAVQVEVNGELTAAVMKIGKGGKAYWLQPTYGAFGEASHGTAAAKQSEKAGGGMLPAAAAVAGVSGAGCAAKGDEEELDTVGSLVSAVEEVETLVLNTAELQHLPIRPESPPELPSFSAAGCDAWETGEYAAAEVSPPSAALPPGQRHSPTGAPCPAKESDAKPFSSDAGRQRRPGDHHSRCQGPGSRLPLLHTADDGHLTIETRAIHSAGDAQEARLALRAMAAAEKSRKRLSKMGFGDDPYLLKTAREEGHLGDDEGDDEGSDVGDDDGHLGGNRPEPPAVEIVVDAADVSPSSREATVRAAGDGSFAQASLIVTPVAAGDGTDTQTIDQLVARPATRTEEGESA…	99.9278	FALSE
NE	LDBPK_060980	Glucosamine-fructose-6-phosphate aminotransferase	T	G	1/1	416850	MCGILGYANSNVPRTVEQILDILLCCIQKVEYRGYDSAGLAIDANIGSGKEDGTAASAPTPRPCVVRSVGNINQLREKVFSEAVAATLPPMDATTSHHVGIVHTRWATHGGVCERNCHPQQSNNGEFTIVHNGIVTNYSALKELLKGEGYVFYSDTDTEVISVLSEYLYTRKGVHNFADLLLELSNMVEGSYALLVKSVYFPGQVAASRQGSPLMVGIRHTDNRGSVMKLQTYDFTDPSGPLEVFFSSDPNAFAEYTRDVVYLEDNDIVHYCDGALRFYNAAERQRSIIKREVQHLETKLESLSKGNYAHFMLKEIYDQAESVISSMHGRIDFSSGTVQLGGFTQQSIRAILTSRRILFIACGSSLNSCIAVRPLFEELVPLPISVENASDFIDRRPQM…	MCGILGYANSNVPRTVEQILDILLCCIQKVEYRGYDSAGLAIDANIGSGKEDGTAASAPTPRPCVVRSVGNINQLREKVFSEAVAATLPPMDATTSHHVGIVHTRWATHGGVCERNCHPQQSNNGEFTIVHNGIVTNYSALKELLKGEGYVFYSDTDTEVISVLSEYLYTRKGVHNFADLLLELSNMVEGSYALLVKSVYFPGQVAASRQGSPLMVGIRHTDNRGSVMKLQTYDFTDPSGPLEVFFSSDPNAFAEYTRDVVYLEDNDIVHYCDGALRFYNAAERQRSIIKREVQHLETKLESLSKGNYAHFMLKEIYDQAESVISSMHGRIDFSSGTVQLGGFTQQSIRAILTSRRILFIACGSSLNSCIAVRPLFEELVPLPISVENASDFIDRRPQM…	99.851	FALSE
NE	LDBPK_061070	Kinesin	G	A	0/1	444938	MSERVHVVVRIRPFIASDPPDAELNTLVLDPTHVSVGNNRVFKADRVYMMEDATEVIYAESIAPLISRFLRGFNTSVLAYGQTGTGKTFTVQSLLPLLLTDIMADKGLRSGAAGVPNAQTSTSLTAKAPLLYLQYVEVYGETIRDLLEGPAAAALRSDGEEPSKIRLVTTTAPGARATSPSSERADRQLSPIDERDAAASPTAGCVLVGATIVPIFTLAQAAELIARGGTRRATGSTNVHAHSSRSHAILTLFHARYACRLDVVDLAGSEREKKTGNVGVRFQESIAINTGLLALGNVMRALSRIHRAANGKEAGRGGGAGHQRAQHVPYRSSRLTRLLQDTLGGNSATVLIACVAPDTYNRDETLRTLQYCSLALRILNEPLQQYERLRRAQSPLCRR…	MSERVHVVVRIRPFIASDPPDAELNTLVLDPTHVSVGNNRVFKADRVYMMEDATEVIYTESIAPLISRFLRGFNTSVLAYGQTGTGKTFTVQSLLPLLLTDIMADKGLRSGAAGVPNAQTSTSLTAKAPLLYLQYVEVYGETIRDLLEGPAAAALRSDGEEPSKIRLVTTTAPGARATSPSSERADRQLSPIDERDAAASPTAGCVLVGATIVPIFTLAQAAELIARGGTRRATGSTNVHAHSSRSHAILTLFHARYACRLDVVDLAGSEREKKTGNVGVRFQESIAINTGLLALGNVMRALSRIHRAANGKEAGRGGGAGHQRAQHVPYRSSRLTRLLQDTLGGNSATVLIACVAPDTYNRDETLRTLQYCSLALRILNEPLQQYERLRRAQSPLCRR…	99.8879	FALSE
NE	LDBPK_061070	Kinesin	G	A	1/1	446940	MSERVHVVVRIRPFIASDPPDAELNTLVLDPTHVSVGNNRVFKADRVYMMEDATEVIYAESIAPLISRFLRGFNTSVLAYGQTGTGKTFTVQSLLPLLLTDIMADKGLRSGAAGVPNAQTSTSLTAKAPLLYLQYVEVYGETIRDLLEGPAAAALRSDGEEPSKIRLVTTTAPGARATSPSSERADRQLSPIDERDAAASPTAGCVLVGATIVPIFTLAQAAELIARGGTRRATGSTNVHAHSSRSHAILTLFHARYACRLDVVDLAGSEREKKTGNVGVRFQESIAINTGLLALGNVMRALSRIHRAANGKEAGRGGGAGHQRAQHVPYRSSRLTRLLQDTLGGNSATVLIACVAPDTYNRDETLRTLQYCSLALRILNEPLQQYERLRRAQSPLCRR…	MSERVHVVVRIRPFIASDPPDAELNTLVLDPTHVSVGNNRVFKADRVYMMEDATEVIYAESIAPLISRFLRGFNTSVLAYGQTGTGKTFTVQSLLPLLLTDIMADKGLRSGAAGVPNAQTSTSLTAKAPLLYLQYVEVYGETIRDLLEGPAAAALRSDGEEPSKIRLVTTTAPGARATSPSSERADRQLSPIDERDAAASPTAGCVLVGATIVPIFTLAQAAELIARGGTRRATGSTNVHAHSSRSHAILTLFHARYACRLDVVDLAGSEREKKTGNVGVRFQESIAINTGLLALGNVMRALSRIHRAANGKEAGRGGGAGHQRAQHVPYRSSRLTRLLQDTLGGNSATVLIACVAPDTYNRDETLRTLQYCSLALRILNEPLQQYERLRRAQSPLCRR…	99.8879	FALSE
NE	LDBPK_061090	Protein disulfide isomerase	G	A	1/1	451136	MSLVRKTLAVLLAVALLAVCAKAEVVELNPANFHNVVKDPSKNVFVMFYAPWCGHCNNMKPTWLELADKYPIVGDVIIARIDASEYRGIAKEFDIHGFPTLKFFSKRDKSGKMEYEGPRELSAFVAYVAANKQ*	MSLVRKTLAVLLAIALLAVCAKAEVVELNPANFHNVVKDPSKNVFVMFYAPWCGHCNNMKPTWLELADKYPIVGDVIIARIDASEYRGIAKEFDIHGFPTLKFFSKRDKSGKMEYEGPRELSAFVAYVAANKQ*	99.2537	FALSE
NE	LDBPK_061110	Deoxyribose-phosphate aldolase	T	C	1/1	456811	MCDQQSTAKVDLEMLFRPGRKGELNGKILDRVRFLAAELGLPELEEKFAHLKERDGAWRTSSVSDNVNLSAYIDHTLLKADASHAAIVQLCEEAKTHHFKAICVNGCHVARCAQLLAGSEVRLGCTCGFPLGQMTPSMKVAEAAEGISSGAHEVDMVINVGALKSKCYLDVFKDIKGVCDVCASAAVVSKVILETCLLSEEEIMDVCIMSVAAGATFVKTSTGFSTKGATPEAVDIMLAVVGNAASVKVSGGVRDRATAMQYVQAGVKRIGTSSGIAIVSP*	MCDQQSTAKVDLEMLFRPGRKGELNGKILDRVRFLAAELGLPELEEKFAHLKERDGAWRTSSVSDNVNLSAYIDHTLLKADASHAAIVQLCEEAKTHHFKAICVNGCHVARCAQLLAGSEVRLGCTCGFPLGQMTPSMKVAEAAEGISSGAHEVDMVINVGALKSKCYLDVFKDIKGVCDVCASAAVVSKVILETCLLSEEEIMDVCIMSVAAGATFVKTSTGFSTKGATPEAVDIMLAVVGNAASVKVSGGVRDRATAMQYAQAGVKRIGTSSGIAIVSP*	99.6454	FALSE
NE	LDBPK_061220	Protein kinase	A	G	1/1	489123	MNQNPAAQAGDKVPNMSNSRRGETSDDYARHKAAASRAFLENHYQSLLANTRNGVGRAVGPRQKEPSFSDFHLFKCIGRGAFGEVFVCKYKSDKTDTLYALKRLRKSDMITKKQVVHVRSEKDVLAEAAASNPWVVHLYRSFQDSLYLYMVMEYMPGGDMISWLCDKGIFDVESTRFYIAELCAAVASVHDMGFVHRDIKPDNILFGESGHIKLSDFGLSKRFVEKRGNLLDYDDPSSSSNGAEASADEKSAYESRTDAPSGSPSGDGAGTGIAHGRVREMFQSIVGSPGYIAPEILLRKPYGVGCDWWSVGVIMYEMLYGIPPFFSQNPNSTCHKIKNWREHLVFPPQRHIPDDAVDFMKRLICEPEKRMTYDEICHHDFLKPMDMNGLLKLQAPYVP…	MNQNPAAQAGDKVPNMSNSRRGETSDDYARHKAAASRAFLENHYQSLLANTRNGVGRAVGPRQKEPSFSDFHLFKCIGRGAFGEVFVCKYKSDKTDTLYALKRLRKSDMITKKQVVHVRSEKDVLAEAAASNPWVVHLYRSFQDSLYLYMVMEYMPGGDMISWLCDKGIFDVESTRFYIAELCAAVASVHDMGFVHRDIKPDNILFGESGHIKLSDFGLSKRFVEKRGNLLDYDDPSSSSNGAEASADEKSAYESRTDAPSGSPSGDGAGTGIAHGRVREMFQSIVGSPGYIAPEILLRKPYGVGCDWWSVGVIMYEMLYGIPPFFSQNPNSTCHKIKNWREHLVFPPQRHIPDDAVDFMKRLICEPEKRMTYDEICRHDFLKPMDMNGLLKLQAPYVP…	99.7807	FALSE
NE	LDBPK_061320	Pteridine transporter	T	C	1/1	511985	MASAHPIQEMRNGGAADHREDGATEVTHAEYEHPTATKWFNAAPCLRYIPLFGEVTAAFGPKFSLSLGLCYTLSKGAASRIINVSRQPMFIVHYGLNVARYQRLATMYSLGWSLKPFIASIADVIALFGYTKRWYMALSAVLGTAAALAYALLPAKESSANAAAAFVFLTCFGKSNIDILSQGHFSRSMRENPEAGPSVVSWVWAMTFVGTILASCMMGPLSDAKLTYVGIILSAALQLATIFFFVFNMYGEKKNRTNRRKDALMQFWELKRLEKQQAAKAVDGRVVESIVDSGDVKGLAVAEVAGDSREDDDADFVEPDIGSCLGGAVEVNVDVAVRNWRLIVYALIMTCGIITQACVMVLGTRRHLLYACIGIATVFMAGAFLSLPLIVAKAAVFIY…	MASAHPIQEMRNGGAADHREDGATEVTHAEYEHPTATKWFNAAPCLRYIPLFGEVTAAFGPKFSLSLGLCYTLSKGAASRIINVSRQPMFIVHYGLNVARYQRLATMYSLGWSLKPFIASIADVIALFGYTKRWYMALSAVLGTAAALAYALLPAKESSANAAAAFVFLTCFGKSNIDILSQGHFSRSMRENPEAGPSVVSWVWAMTFVGTILASCMMGPLSDAKLTYVGIILSAALQLATIFFFVFNMYGEKKNRTNRRKDALMQFWELKRLEKQQAAKAVDGRVVESIVDSGDVKGLAVAEVAGDSREDDDADFVEPDIGSCLGGAVEVNVDVAVRNWRLIVYALIMTCGIITQACVMVLGTRRHLLYACIGIATVFMAGAFLSLPLIVAKAAVFIY…	99.8471	FALSE
NE	LDBPK_061320	Pteridine transporter	T	C	1/1	512291	MASAHPIQEMRNGGAADHREDGATEVTHAEYEHPTATKWFNAAPCLRYIPLFGEVTAAFGPKFSLSLGLCYTLSKGAASRIINVSRQPMFIVHYGLNVARYQRLATMYSLGWSLKPFIASIADVIALFGYTKRWYMALSAVLGTAAALAYALLPAKESSANAAAAFVFLTCFGKSNIDILSQGHFSRSMRENPEAGPSVVSWVWAMTFVGTILASCMMGPLSDAKLTYVGIILSAALQLATIFFFVFNMYGEKKNRTNRRKDALMQFWELKRLEKQQAAKAVDGRVVESIVDSGDVKGLAVAEVAGDSREDDDADFVEPDIGSCLGGAVEVNVDVAVRNWRLIVYALIMTCGIITQACVMVLGTRRHLLYACIGIATVFMAGAFLSLPLIVAKAAVFIY…	MASAHPIQEMRNGGAADHREDGATEVTHAEYEHPTATKWFNAAPCLRYIPLFGEVTAAFGPKFSLSLGLCYTLSKGAASRIINVSRQPMFIVHYGLNVARYQRLATMYSLGWSLKPFIASIADVIALFGYTKRWYMALSAVLGTAAALAYALLPAKESSANAAAAFVFLTCFGKSNIDILSQGHFSRSMRENPEAGPSVVSWVWAMTFVGTILASCMMGPLSDAKLTYVGIILSAALQLATIFFFVFNMYGEKKNRTNRRKDALMQFWELKRLEKQQAAKAVDGRVVESIVDSGDVKGLAVAEVAGDSREDDDADFVEPDIGSCLGGAVEVNVDVAVRNWRLIVYALIMTCGIITQACVMVLGTRRHLLYACIGIATVFMAGAFLSLPLIVAKAAVFIY…	99.8471	FALSE
NE	LDBPK_061320	Pteridine transporter	A	G	1/1	512662	MASAHPIQEMRNGGAADHREDGATEVTHAEYEHPTATKWFNAAPCLRYIPLFGEVTAAFGPKFSLSLGLCYTLSKGAASRIINVSRQPMFIVHYGLNVARYQRLATMYSLGWSLKPFIASIADVIALFGYTKRWYMALSAVLGTAAALAYALLPAKESSANAAAAFVFLTCFGKSNIDILSQGHFSRSMRENPEAGPSVVSWVWAMTFVGTILASCMMGPLSDAKLTYVGIILSAALQLATIFFFVFNMYGEKKNRTNRRKDALMQFWELKRLEKQQAAKAVDGRVVESIVDSGDVKGLAVAEVAGDSREDDDADFVEPDIGSCLGGAVEVNVDVAVRNWRLIVYALIMTCGIITQACVMVLGTRRHLLYACIGIATVFMAGAFLSLPLIVAKAAVFIY…	MASAHPIQEMRNGGAADHREDGATEVTHAEYEHPTATKWFNAAPCLRYIPLFGEVTAAFGPKFSLSLGLCYTLSKGAASRIINVSRQPMFIVHYGLNVARYQRLATMYSLGWSLKPFIASIADVIALFGYTKRWYMALSAVLGTAAALAYALLPAKESSANAAAAFVFLTCFGKSNIDILSQGHFSRSMRENPEAGPSVVSWVWAMTFVGTILASCMMGPLSDAKLTYVGIILSAALQLATIFFFVFNMYGEKKNRTNRRKDALMQFWELKRLEKQQAAKAVDGRVVESIVDSGDVKGLAVAEVAGDSREDDDADFVEPDIGSCLGGAVEVNVDVAVRNWRLIVYALIMTCGITTQACVMVLGTRRHLLYACIGIATVFMAGAFLSLPLIVAKAAVFIY…	99.8471	FALSE
NE	LDBPK_061330	Coproporphyrinogen III oxidase	G	A	1/1	515467	MSLAIEAVKDFLVKLQDDICEALEAEDGQATFMEDKWTREGGGGGRTRVMVNGAVIEKGGVNFSHVYGKGLPGSSTERHPDMTGCNFQAMGVSLVIHPKNPHVPTSHANVRLFVAEREGKEPVWWFGGGFDLTPYYAVEEDCRYFHQVAQDLCKPFGADVYTRFKVWCDEYFFIPYRNEARGIGGLFFDDLNEWPFEKCFEFVQAVGKGYIDAYIPIVNRRKNTPYTEQQVEFQEFRRGRYAEFNLVIDRGTKFGLQSGGRTESILISLPPRARWGYDWQPEPGTPEARLTEYFLTKRQWV*	MSLAIEAVKDFLVKLQDDICEALEAEDGQATFMEDKWTREGGGGGRTRVMVNGAVIEKGGVNFSHVYGKGLPGSSTERHPDMTGCNFQAMGVSLVIHPKNPHVPTSHANVRLFVAEREGKEPVWWFGGGFDLTPYYAVEEDCRYFHQVAQDLCKPFGADVYTRFKVWCDEYFFIPYRNEARGIGGLFFDDLNEWPFEKCFEFVQAVGKGYIDAYIPIVNRRKNTPYTEQQVEFQEFRRGRYAEFNLVIDRGTKFGLQSGGRTESILISLPPRARWGYDWQPEPGTPEARLTEYFLMKRQWV*	99.6689	FALSE
NE	LDBPK_061340	Protoporphyrinogen oxidase-like protein	G	C	1/1	517893	MASQSPKYLMLYSTTDGHTKTIVDTIATLLTDETKARCDVVDIKDGNSYVLADYEKVLLGASIRYGHFSAAFIKYVKQHHSELNAMPSAFVSVNLTARKSDKNTATTNVYTRKFLNQSSWFPQLVGVFAGALRYPRYNFFDRVLIQFIMMVTGGETDSTKEIVYTDWGAVRVFASDFAALPLAVPPRPKANAAEKPDGILRSGNGARCLLAIVGMSAAVVVGIRIIVAKRG*	MASQSPKYLMLYSTTDGHTKTIVDTIATLLTDETKARCDVVDIKDGNSYVLADYEKVLLGGSIRYGHFSAAFIKYVKQHHSELNAMPSAFVSVNLTARKSDKNTATTNVYTRKFLNQSSWFPQLVGVFAGALRYPRYNFFDRVLIQFIMMVTGGETDSTKEIVYTDWGAVRVFASDFAALPLAVPPRPKANAAEKPDGILRSGNGARCLLAIVGMSAAVVVGIRIIVAKRG*	99.569	FALSE
NE	LDBPK_070010	Ubiquitin activating E1 enzyme	C	A	1/1	3343	MSAVSGKPHLTFSDLQLSIDVGFWEQLRQLKLTEWRLEEPHAALAGVIRANVSDRVFLSPANLVHLSAGSLHPSTLAQAAAENAADVVSVQVQGTVRSFNFAEELNALNLRNALISIAAKTLLGPAVALYASAEEEADAWGNMPFATLCMFTYIDAKAYRFFHWEAFPCTAIESAVLVDRLVLGASPALPFSAEAAQAMHRHGISLLRQKPERACNPFLAVCANDSVEFISFSPTAFVTATAAKGDSVVVCLFDFSDAVGSVSLPVRNVITCLRLAVPSLNTLRLYALRSGGTEKSVFVKLAFDALEESLVTSLRERLTGASFADLTRVQWKEEFPSLKASGWRKKKIESLDLGAFVNPVQRADSDSRFNLELMKWRVLPSLALDQIARCKALLLGTGT…	MSAVSGKPHLTFSDLQLSIDVGFWEQLRQLKLTEWRLEEPHAALAGVIRANVSDRVFLSPANLVHLSAGSLHPSTLAQAAAENAADVVSVQVQGTVRSFNFAEELNALNLRNALISIAAKTLLGPAVALYASAEEEADAWGNMPFATLCMFTYIDAKAYRFFHWEAFPCTAIESAVLVDRLVLGASPALPFSAEAAQAMHRHGISLLRQKPERACNPFLAVCANDSVEFISFSPTAFVTATAAKGDSVVVCLFDFSDAVGSVSLPVRNVITCLRLAVPSLNTLRLYALRSGGTEKSVFVKLAFDALEESLVTSLRERLTGASFADLTRVQWKEEFPSLKASGWRKKKIESLDLGAFVNPVQRADSDSRFNLELMKWRVLPSLALDQIARCKALLLGTGT…	99.8623	FALSE
NE	LDBPK_070010	Ubiquitin activating E1 enzyme	G	A	1/1	3921	MSAVSGKPHLTFSDLQLSIDVGFWEQLRQLKLTEWRLEEPHAALAGVIRANVSDRVFLSPANLVHLSAGSLHPSTLAQAAAENAADVVSVQVQGTVRSFNFAEELNALNLRNALISIAAKTLLGPAVALYASAEEEADAWGNMPFATLCMFTYIDAKAYRFFHWEAFPCTAIESAVLVDRLVLGASPALPFSAEAAQAMHRHGISLLRQKPERACNPFLAVCANDSVEFISFSPTAFVTATAAKGDSVVVCLFDFSDAVGSVSLPVRNVITCLRLAVPSLNTLRLYALRSGGTEKSVFVKLAFDALEESLVTSLRERLTGASFADLTRVQWKEEFPSLKASGWRKKKIESLDLGAFVNPVQRADSDSRFNLELMKWRVLPSLALDQIARCKALLLGTGT…	MSAVSGKPHLTFSDLQLSIDVGFWEQLRQLKLTEWRLEEPHAALAGVIRANVSDRVFLSPANLVHLSAGSLHPSTLAQAAAENAADVVSVQVQGTVRSFNFAEELNALNLRNALISIAAKTLLGPAVALYASAEEEADAWGNMPFATLCMFTYIDAKAYRFFHWEAFPCTAIESAVLVDRLVLGASPALPFSAEAAQAMHRHGISLLRQKPERACNPFLAVCANDSVEFISFSPTAFVTATAAKGDSVVVCLFDFSDAVGSVSLPVRNVITCLRLAVPSLNTLRLYALRSGGTEKSVFVKLAFDALEESLVTSLRERLTGASFADLTRVQWKEEFPSLKASGWRKKKIESLDLGAFVNPVQRADSDSRFNLELMKWRVLPSLALDQIARCKALLLGTGT…	99.8623	FALSE
NE	LDBPK_070010	Ubiquitin activating E1 enzyme	G	A	1/1	5172	MSAVSGKPHLTFSDLQLSIDVGFWEQLRQLKLTEWRLEEPHAALAGVIRANVSDRVFLSPANLVHLSAGSLHPSTLAQAAAENAADVVSVQVQGTVRSFNFAEELNALNLRNALISIAAKTLLGPAVALYASAEEEADAWGNMPFATLCMFTYIDAKAYRFFHWEAFPCTAIESAVLVDRLVLGASPALPFSAEAAQAMHRHGISLLRQKPERACNPFLAVCANDSVEFISFSPTAFVTATAAKGDSVVVCLFDFSDAVGSVSLPVRNVITCLRLAVPSLNTLRLYALRSGGTEKSVFVKLAFDALEESLVTSLRERLTGASFADLTRVQWKEEFPSLKASGWRKKKIESLDLGAFVNPVQRADSDSRFNLELMKWRVLPSLALDQIARCKALLLGTGT…	MSAVSGKPHLTFSDLQLSIDVGFWEQLRQLKLTEWRLEEPHAALAGVIRVNVSDRVFLSPANLVHLSAGSLHPSTLAQAAAENAADVVSVQVQGTVRSFNFAEELNALNLRNALISIAAKTLLGPAVALYASAEEEADAWGNMPFATLCMFTYIDAKAYRFFHWEAFPCTAIESAVLVDRLVLGASPALPFSAEAAQAMHRHGISLLRQKPERACNPFLAVCANDSVEFISFSPTAFVTATAAKGDSVVVCLFDFSDAVGSVSLPVRNVITCLRLAVPSLNTLRLYALRSGGTEKSVFVKLAFDALEESLVTSLRERLTGASFADLTRVQWKEEFPSLKASGWRKKKIESLDLGAFVNPVQRADSDSRFNLELMKWRVLPSLALDQIARCKALLLGTGT…	99.8623	FALSE
NE	LDBPK_070060	Alpha-adaptin-like protein	C	T	1/1	19359	MDMRGLAHFIRDIRRATGNKKEEESRVDEELAKIRAKFIETSTMTTYDRKKYLCKLMFISMLGYPITFGHIEGLKLMSQESPSAKLIGYLSTSVLLNENSDLLTLTTHTVYRDLLSASDLSRSLALTAVANTGSRDFVEVMHEGVFSIIMDDSVNQHVHKKALLTLLHIYRKYPEIVDLNTVIPKAAELLLSKQDGVSMCAVTFLNGCISKESRHLYRGIPDKLIQVLARIILEKQTEPGYVYYGVPAPWLQAKLLRLLQYFPLPSEADQRHRIILVLRKVVKATEKVLKDAQAQQKQRGTQSRVSAMNAVLFEVVSLCIQWDVGSKLILECVALISSFLSDKRESNLRYIGLSLLARLSFVDVPGFDFHMHCRQHQQQIIVGLHDSDASIRKKALDVL…	MDMRGLAHFIRDIRRATGNKKEEESRVDEELAKIRAKFIETSTMTTYDRKKYLCKLMFISMLGYPITFGHIEGLKLMSQESPSAKLIGYLSTSVLLNENSDLLTLTTHTVYRDLLSASDLSRSLALTAVANTGSRDFVEVMHEGVFSIIMDDSVNQHVHKKALLTLLHIYRKYPEIVDLNTVIPKAAELLLSKQDGVSMCAVTFLNGCISKESRHLYRGIPDKLIQVLARIILEKQTEPGYVYYGVPAPWLQAKLLRLLQYFPLPSEADQRHRIILVLRKVVKATEKVLKDAQAQQKQRGTQSRVSAMNAVLFEVVSLCIQWDVGSKLILECVALISSFLSDKRESNLRYIGLSLLARLSFVDVPGFDFHMHCRQHQQQIIVGLHDSDASIRKKALDVL…	99.896	FALSE
NE	LDBPK_070060	Alpha-adaptin-like protein	A	G	1/1	19605	MDMRGLAHFIRDIRRATGNKKEEESRVDEELAKIRAKFIETSTMTTYDRKKYLCKLMFISMLGYPITFGHIEGLKLMSQESPSAKLIGYLSTSVLLNENSDLLTLTTHTVYRDLLSASDLSRSLALTAVANTGSRDFVEVMHEGVFSIIMDDSVNQHVHKKALLTLLHIYRKYPEIVDLNTVIPKAAELLLSKQDGVSMCAVTFLNGCISKESRHLYRGIPDKLIQVLARIILEKQTEPGYVYYGVPAPWLQAKLLRLLQYFPLPSEADQRHRIILVLRKVVKATEKVLKDAQAQQKQRGTQSRVSAMNAVLFEVVSLCIQWDVGSKLILECVALISSFLSDKRESNLRYIGLSLLARLSFVDVPGFDFHMHCRQHQQQIIVGLHDSDASIRKKALDVL…	MDMRGLAHFIRDIRRATGNKKEEESRVDEELAKIRAKFIETSTMTTYDRKKYLCKLMFISMLGYPITFGHIEGLKLMSQESPSAKLIGYLSTSVLLNENSDLLTLTTHTVYRDLLSASDLSRSLALTAVANTGSRDFVEVMHEGVFSIIMDDSVNQHVHKKALLTLLHIYRKYPEIVDLNTVIPKAAELLLSKQDGVSMCAVTFLNGCISKESRHLYRGIPDKLIQVLARIILEKQTEPGYVYYGVPAPWLQAKLLRLLQYFPLPSEADQRHRIILVLRKVVKATEKVLKDAQAQQKQRGTQSRVSAMNAVLFEVVSLCIQWDVGSKLILECVALISSFLSDKRESNLRYIGLSLLARLSFVDVPGFDFHMHCRQHQQQIIVGLHDSDASIRKKALDVL…	99.896	FALSE
NE	LDBPK_070060	Alpha-adaptin-like protein	C	A	1/1	19761	MDMRGLAHFIRDIRRATGNKKEEESRVDEELAKIRAKFIETSTMTTYDRKKYLCKLMFISMLGYPITFGHIEGLKLMSQESPSAKLIGYLSTSVLLNENSDLLTLTTHTVYRDLLSASDLSRSLALTAVANTGSRDFVEVMHEGVFSIIMDDSVNQHVHKKALLTLLHIYRKYPEIVDLNTVIPKAAELLLSKQDGVSMCAVTFLNGCISKESRHLYRGIPDKLIQVLARIILEKQTEPGYVYYGVPAPWLQAKLLRLLQYFPLPSEADQRHRIILVLRKVVKATEKVLKDAQAQQKQRGTQSRVSAMNAVLFEVVSLCIQWDVGSKLILECVALISSFLSDKRESNLRYIGLSLLARLSFVDVPGFDFHMHCRQHQQQIIVGLHDSDASIRKKALDVL…	MDMRGLAHFIRDIRRATGNKKEEESRVDEELAKIRAKFIETSTMTTYDRKKYLCKLMFISMLGYPITFGHIEGLKLMSQESPSAKLIGYLSTSVLLNENSDLLTLTTHTVYRDLLSASDLSRSLALTAVANTGSRDFVEVMHEGVFSIIMDDSVNQHVHKKALLTLLHIYRKYPEIVDLNTVIPKAAELLLSKQDGVSMCAVTFLNGCISKESRHLYRGIPDKLIQVLARIILEKQTEPGYVYYGVPAPWLQAKLLRLLQYFPLPSEADQRHRIILVLRKVVKATEKVLKDAQAQQKQRGTQSRVSAMNAVLFEVVSLCIQWDVGSKLILECVALISSFLSDKRESNLRYIGLSLLARLSFVDVPGFDFHMHCRQHQQQIIVGLHDSDASIRKKALDVL…	99.896	FALSE
NE	LDBPK_070060	Alpha-adaptin-like protein	T	C	1/1	19846	MDMRGLAHFIRDIRRATGNKKEEESRVDEELAKIRAKFIETSTMTTYDRKKYLCKLMFISMLGYPITFGHIEGLKLMSQESPSAKLIGYLSTSVLLNENSDLLTLTTHTVYRDLLSASDLSRSLALTAVANTGSRDFVEVMHEGVFSIIMDDSVNQHVHKKALLTLLHIYRKYPEIVDLNTVIPKAAELLLSKQDGVSMCAVTFLNGCISKESRHLYRGIPDKLIQVLARIILEKQTEPGYVYYGVPAPWLQAKLLRLLQYFPLPSEADQRHRIILVLRKVVKATEKVLKDAQAQQKQRGTQSRVSAMNAVLFEVVSLCIQWDVGSKLILECVALISSFLSDKRESNLRYIGLSLLARLSFVDVPGFDFHMHCRQHQQQIIVGLHDSDASIRKKALDVL…	MDMRGLAHFIRDIRRATGNKKEEESRVDEELAKIRAKFIETSTMTTYDRKKYLCKLMFISMLGYPITFGHIEGLKLMSQESPSAKLIGYLSTSVLLNENSDLLTLTTHTVYRDLLSASDLSRSLALTAVANTGSRDFVEVMHEGVFSIIMDDSVNQHVHKKALLTLLHIYRKYPEIVDLNTVIPKAAELLLSKQDGVSMCAVTFLNGCISKESRHLYRGIPDKLIQVLARIILEKQTEPGYVYYGVPAPWLQAKLLRLLQYFPLPSEADQRHRIILVLRKVVKATEKVLKDAQAQQKQRGTQSRVSAMNAVLFEVVSLCIQWDVGSKLILECVALISSFLSDKRESNLRYIGLSLLARLSFVDVPGFDFHMHCRQHQQQIIVGLHDSDASIRKKALDVL…	99.896	FALSE
NE	LDBPK_070060	Alpha-adaptin-like protein	A	G	1/1	19890	MDMRGLAHFIRDIRRATGNKKEEESRVDEELAKIRAKFIETSTMTTYDRKKYLCKLMFISMLGYPITFGHIEGLKLMSQESPSAKLIGYLSTSVLLNENSDLLTLTTHTVYRDLLSASDLSRSLALTAVANTGSRDFVEVMHEGVFSIIMDDSVNQHVHKKALLTLLHIYRKYPEIVDLNTVIPKAAELLLSKQDGVSMCAVTFLNGCISKESRHLYRGIPDKLIQVLARIILEKQTEPGYVYYGVPAPWLQAKLLRLLQYFPLPSEADQRHRIILVLRKVVKATEKVLKDAQAQQKQRGTQSRVSAMNAVLFEVVSLCIQWDVGSKLILECVALISSFLSDKRESNLRYIGLSLLARLSFVDVPGFDFHMHCRQHQQQIIVGLHDSDASIRKKALDVL…	MDMRGLAHFIRDIRRATGNKKEEESRVDEELAKIRAKFIETSTMTTYDRKKYLCKLMFISMLGYPITFGHIEGLKLMSQESPSAKLIGYLSTSVLLNENSDLLTLTTHTVYRDLLSASDLSRSLALTAVANTGSRDFVEVMHEGVFSIIMDDSVNQHVHKKALLTLLHIYRKYPEIVDLNTVIPKAAELLLSKQDGVSMCAVTFLNGCISKESRHLYRGIPDKLIQVLARIILEKQTEPGYVYYGVPAPWLQAKLLRLLQYFPLPSEADQRHRIILVLRKVVKATEKVLKDAQAQQKQRGTQSRVSAMNAVLFEVVSLCIQWDVGSKLILECVALISSFLSDKRESNLRYIGLSLLARLSFVDVPGFDFHMHCRQHQQQIIVGLHDSDASIRKKALDVL…	99.896	FALSE
NE	LDBPK_070060	Alpha-adaptin-like protein	C	T	1/1	20137	MDMRGLAHFIRDIRRATGNKKEEESRVDEELAKIRAKFIETSTMTTYDRKKYLCKLMFISMLGYPITFGHIEGLKLMSQESPSAKLIGYLSTSVLLNENSDLLTLTTHTVYRDLLSASDLSRSLALTAVANTGSRDFVEVMHEGVFSIIMDDSVNQHVHKKALLTLLHIYRKYPEIVDLNTVIPKAAELLLSKQDGVSMCAVTFLNGCISKESRHLYRGIPDKLIQVLARIILEKQTEPGYVYYGVPAPWLQAKLLRLLQYFPLPSEADQRHRIILVLRKVVKATEKVLKDAQAQQKQRGTQSRVSAMNAVLFEVVSLCIQWDVGSKLILECVALISSFLSDKRESNLRYIGLSLLARLSFVDVPGFDFHMHCRQHQQQIIVGLHDSDASIRKKALDVL…	MDMRGLAHFIRDIRRATGNKKEEESRVDEELAKIRAKFIETSTMTTYDRKKYLCKLMFISMLGYPITFGHIEGLKLMSQESPSAKLIGYLSTSVLLNENSDLLTLTTHTVYRDLLSASDLSRSLALTAVANTGSRDFVEVMHEGVFSIIMDDSVNQHVHKKALLTLLHIYRKYPEIVDLNTVIPKAAELLLSKQDGVSMCAVTFLNGCISKESRHLYRGIPDKLIQVLARIILEKQTEPGYVYYGVPAPWLQAKLLRLLQYFPLPSEADQRHRIILVLRKVVKATEKVLKDAQAQQKQRGTQSRVSAMNAVLFEVVSLCIQWDVGSKLILECVALISSFLSDKRESNLRYIGLSLLARLSFVDVPGFDFHMHCRQHQQQIIVGLHDSDASIRKKALDVL…	99.896	FALSE
NE	LDBPK_070060	Alpha-adaptin-like protein	A	C	1/1	20146	MDMRGLAHFIRDIRRATGNKKEEESRVDEELAKIRAKFIETSTMTTYDRKKYLCKLMFISMLGYPITFGHIEGLKLMSQESPSAKLIGYLSTSVLLNENSDLLTLTTHTVYRDLLSASDLSRSLALTAVANTGSRDFVEVMHEGVFSIIMDDSVNQHVHKKALLTLLHIYRKYPEIVDLNTVIPKAAELLLSKQDGVSMCAVTFLNGCISKESRHLYRGIPDKLIQVLARIILEKQTEPGYVYYGVPAPWLQAKLLRLLQYFPLPSEADQRHRIILVLRKVVKATEKVLKDAQAQQKQRGTQSRVSAMNAVLFEVVSLCIQWDVGSKLILECVALISSFLSDKRESNLRYIGLSLLARLSFVDVPGFDFHMHCRQHQQQIIVGLHDSDASIRKKALDVL…	MDMRGLAHFIRDIRRATGNKKEEESRVDEELAKIRAKFIETSTMTTYDRKKYLCKLMFISMLGYPITFGHIEGLKLMSQESPSAKLIGYLSTSVLLNENSDLLTLTTHTVYRDLLSASDLSRSLALTAVANTGSRDFVEVMHEGVFSIIMDDSVNQHVHKKALLTLLHIYRKYPEIVDLNTVIPKAAELLLSKQDGVSMCAVTFLNGCISKESRHLYRGIPDKLIQVLARIILEKQTEPGYVYYGVPAPWLQAKLLRLLQYFPLPSEADQRHRIILVLRKVVKATEKVLKDAQAQQKQRGTQSRVSAMNAVLFEVVSLCIQWDVGSKLILECVALISSFLSDKRESNLRYIGLSLLARLSFVDVPGFDFHMHCRQHQQQIIVGLHDSDASIRKKALDVL…	99.896	FALSE
NE	LDBPK_070060	Alpha-adaptin-like protein	C	T	1/1	20404	MDMRGLAHFIRDIRRATGNKKEEESRVDEELAKIRAKFIETSTMTTYDRKKYLCKLMFISMLGYPITFGHIEGLKLMSQESPSAKLIGYLSTSVLLNENSDLLTLTTHTVYRDLLSASDLSRSLALTAVANTGSRDFVEVMHEGVFSIIMDDSVNQHVHKKALLTLLHIYRKYPEIVDLNTVIPKAAELLLSKQDGVSMCAVTFLNGCISKESRHLYRGIPDKLIQVLARIILEKQTEPGYVYYGVPAPWLQAKLLRLLQYFPLPSEADQRHRIILVLRKVVKATEKVLKDAQAQQKQRGTQSRVSAMNAVLFEVVSLCIQWDVGSKLILECVALISSFLSDKRESNLRYIGLSLLARLSFVDVPGFDFHMHCRQHQQQIIVGLHDSDASIRKKALDVL…	MDMRGLAHFIRDIRRATGNKKEEESRVDEELAKIRAKFIETSTMTTYDRKKYLCKLMFISMLGYPITFGHIEGLKLMSQESPSAKLIGYLSTSVLLNENSDLLTLTTHTVYRDLLSASDLSRSLALTAVANTGSRDFVEVMHEGVFSIIMDDSVNQHVHKKALLTLLHIYRKYPEIVDLNTVIPKAAELLLSKQDGVSMCAVTFLNGCISKESRHLYRGIPDKLIQVLARIILEKQTEPGYVYYGVPAPWLQAKLLRLLQYFPLPSEADQRHRIILVLRKVVKATEKVLKDAQAQQKQRGTQSRVSAMNAVLFEVVSLCIQWDVGSKLILECVALISSFLSDKRESNLRYIGLSLLARLSFVDVPGFDFHMHCRQHQQQIIVGLHDSDASIRKKALDVL…	99.896	FALSE
NE	LDBPK_070060	Alpha-adaptin-like protein	G	A	1/1	20529	MDMRGLAHFIRDIRRATGNKKEEESRVDEELAKIRAKFIETSTMTTYDRKKYLCKLMFISMLGYPITFGHIEGLKLMSQESPSAKLIGYLSTSVLLNENSDLLTLTTHTVYRDLLSASDLSRSLALTAVANTGSRDFVEVMHEGVFSIIMDDSVNQHVHKKALLTLLHIYRKYPEIVDLNTVIPKAAELLLSKQDGVSMCAVTFLNGCISKESRHLYRGIPDKLIQVLARIILEKQTEPGYVYYGVPAPWLQAKLLRLLQYFPLPSEADQRHRIILVLRKVVKATEKVLKDAQAQQKQRGTQSRVSAMNAVLFEVVSLCIQWDVGSKLILECVALISSFLSDKRESNLRYIGLSLLARLSFVDVPGFDFHMHCRQHQQQIIVGLHDSDASIRKKALDVL…	MDMRGLAHFIRDIRRATGNKKEEESRVDEELAKIRAKFIETSTMTTYDRKKYLCKLMFISMLGYPITFGHIEGLKLMSQESPSAKLIGYLSTSVLLNENSDLLTLTTHTVYRDLLSASDLSRSLALTAVANTGSRDFVEVMHEGVFSIIMDDSVNQHVHKKALLTLLHIYRKYPEIVDLNTVIPKAAELLLSKQDGVSMCAVTFLNGCISKESRHLYRGIPDKLIQVLARIILEKQTEPGYVYYGVPAPWLQAKLLRLLQYFPLPSEADQRHRIILVLRKVVKATEKVLKDAQAQQKQRGTQSRVSAMNAVLFEVVSLCIQWDVGSKLILECVALISSFLSDKRESNLRYIGLSLLARLSFVDVPGFDFHMHCRQHQQQIIVGLHDSDASIRKKALDVL…	99.896	FALSE
NE	LDBPK_070060	Alpha-adaptin-like protein	T	C	1/1	20605	MDMRGLAHFIRDIRRATGNKKEEESRVDEELAKIRAKFIETSTMTTYDRKKYLCKLMFISMLGYPITFGHIEGLKLMSQESPSAKLIGYLSTSVLLNENSDLLTLTTHTVYRDLLSASDLSRSLALTAVANTGSRDFVEVMHEGVFSIIMDDSVNQHVHKKALLTLLHIYRKYPEIVDLNTVIPKAAELLLSKQDGVSMCAVTFLNGCISKESRHLYRGIPDKLIQVLARIILEKQTEPGYVYYGVPAPWLQAKLLRLLQYFPLPSEADQRHRIILVLRKVVKATEKVLKDAQAQQKQRGTQSRVSAMNAVLFEVVSLCIQWDVGSKLILECVALISSFLSDKRESNLRYIGLSLLARLSFVDVPGFDFHMHCRQHQQQIIVGLHDSDASIRKKALDVL…	MDMRGLAHFIRDIRRATGNKKEEESRVDEELAKIRAKFIETSTMTTYDRKKYLCKLMFISMLGYPITFGHIEGLKLMSQESPSAKLIGYLSTSVLLNENSDLLTLTTHTVYRDLLSASDLSRSLALTAVANTGSRDFVEVMHEGVFSIIMDDSVNQHVHKKALLTLLHIYRKYPEIVDLNTVIPKAAELLLSKQDGVSMCAVTFLNGCISKESRHLYRGIPDKLIQVLARIILEKQTEPGYVYYGVPAPWLQAKLLRLLQYFPLPSEADQRHRIILVLRKVVKATEKVLKDAQAQQKQRGTQSRVSAMNAVLFEVVSLCIQWDVGSKLILECVALISSFLSDKRESNLRYIGLSLLARLSFVDVPGFDFHMHCRQHQQQIIVGLHDSDASIRKKALDVL…	99.896	FALSE
NE	LDBPK_070130	ATP-dependent DEAD/H RNA helicase	T	TGA	1/1	58447	MSDYGDAQHNGGDSGGRGEGGYGGPRDGGYGGPRDGGYGGGYGGGRGGDRYRSGGYGGGRGYGGGYGGGRGGDRYHDRHGGLGSNLHRIDWDAVQKVATQWNFYKPQKPRSEEEIATWLRENSITIYGDRVPQPMLEFSDLVAPDAIHQAFMDAGFQKPTPIQSVSWPVLLNSRDIVGVAKTGSGKTMAFMIPAALHIMAQPPLQPGDGPIALVLAPTRELAVQIETETRKALTRVPSIMTTCVYGGTPKGPQQRALRAGVHVCIATPGRLIDLLETNCTNLLRVTYLTLDEADRMLDMGFEDQIRKICSQIRTDRQTLMFSATWPREIRNLAASFQKDFVRVHIGSEELVANADVHQHVFVVEGYHKEEKMEEILRQVGPQRVLVFVKTKKSCDILQD…	MSDYGDAQHNGGDSGGRGEGGYGGPRDGGYGGPRDGGYGGGYGGGRGGDRYRSGGYGGGRGYGGGYGGGRGGDRYHDRHGGLGSNLHRIDWDAVQKVATQWNFYKPQKPRSEEEIATWLRENSITIYGDRVPQPMLEFSDLVAPDAIHQAFMDAGFQKPTPIQSVSWPVLLNSRDIVGVAKTGSGKTMAFMIPAALHIMAQPPLQPGDGPIALVLAPTRELAVQIETETRKALTRVPSIMTTCVYGGTPKGPQQRALRAGVHVCIATPGRLIDLLETNCTNLLRVTYLTLDEADRMLDMGFEDQIRKICSQIRTDRQTLMFSATWPREIRNLAASFQKDFVRVHIGSEELVANADVHQHVFVVEGYHKEEKMEEILRQVGPQRVLVFVKTKKSCDILQD…	90.6422	TRUE
NE	LDBPK_070180	Maoc family dehydratase-like protein	A	C	1/1	70052	MSSETAPLVIRVGSRATRTVHISQENVNTFGDVIDDHNPIHSDPEVAKAAGFPTTICYGMYAGSLFSGLMAKEMPGPGTVYLSQNLRFTAPVFVGDDLDVIVEVREFRKDKGLISLSNIVQKTDPSTGKTTVCVEGSAVVMNKTLQFEGESEWSVTK*	MSSETAPLVIRVGSRATRTVHISQENVNTFGDVIDDHNPIHSDPEVAKAAGFPTTICYGMYAGSLFSGLMAKEMPGPGTVYLSQNLRFTAPVFVGDDLDVIVEVREFRKDKGLISLSNIVQKTDPSTGKTTVCVEGSAVVMNKTLPFEGESEWSVTK*	99.3671	FALSE
NE	LDBPK_070230	Golgi/lysosome glycoprotein	A	G	1/1	80776	MFRMKSLKLLVVIGLSLALCSTFSLAAENGKRLYPACGVIEHTTSASSQVTSTLHSFSGRTHSLTMTCLAYEVVSVKNDHTDEDYCLVEHQTEYMYALTIHAVYTTGNGATVERNFSIRDMRGGSLTELKVAMPTRSQFSVMFTNLATDTRCNLQVRALLSYEMADKARVGNNTPTVVAVSPRTVYSKSADRSVLVLDHGVGQVPQSTDIVSLVDFSQGTCAQPDGDVLYMDYFTAIPDTVHVYGNRAQFSVRAITFHEPNTYRVCYRAQNSHVATQIGVITVYAGNPAYYDVVGGANEKGEVLVGTETTIKFYGYGLDTRKNGDEAKFVEFTKECDTGRPAGGVPLADDLEPEDNYGPNTTYSLWKSTITEGGSYKVCYKRKAANAWTEVPFIEDVAI…	MFRMKSLKLLVVIGLSLALCSTFSLAAENGKRLYPACGVIEHTTSASSQVTSTLHSFSGRTHSLTMTCLAYEVVSVKNDHTDEDYCLVEHQTEYMYALTIHAVYTTGNGATVERNFSIRDMRGGSLTELKVAMPTRSQFSVMFTNLATDTRCNLQVRALLSYEMADKARVGNNTPTVVAVSPRTVYSKSADRSVLVLDHGVGQVPQSTDIVSLVDFSQGTCAQPDGDVLYMDYFTAIPDTVHVYGNRAQFSVRAITFREPNTYRVCYRAQNSHVATQIGVITVYAGNPAYYDVVGGANEKGEVLVGTETTIKFYGYGLDTRKNGDEAKFVEFTKECDTGRPAGGVPLADDLEPEDNYGPNTTYSLWKSTITEGGSYKVCYKRKAANAWTEVPFIEDVAI…	99.84	FALSE
NE	LDBPK_070240	Cobalamin-dependent methionine synthase	G	A	1/1	83654	MSAMHGERSPVFEELEEIFQKRILVLDGGMGTMLQRYKLEEKDFRGEEFKNATKDLKGNNDLLCLTQPAKVRDVHYKYAIAGADVMETNTFNSQAVSQSDYETQHLVRRINLAAAKICRDAAEQASRETGRRIFVAGVLGPLNRTASISPSVERPDYRNITYDEIVAAYTEQATALLDGGVDVLLIETIFDSLNAKAALFAVNTLFEDKGYTRVPIMVSGTITDLSGRTLSGQTVDAFYSSMRHGNIISIGLNCALGCREMRPYVERLAEISEAYVTCHPNAGLPNAMGEYDELPEDMARDIRDFAVNGWVNLVGGCCGTTPDHIRAIATAVKGIPPRLRGQPSETMVISGLEALYFTHHIGFCNIGERCNISGSLKFKRLVKEGKWEECLAVARQQVE…	MSAMHGERSPVFEELEEIFQKRILVLDGGMGTMLQRYKLEEKDFRGEEFKNATKDLKGNNDLLCLTQPAKVQDVHYKYAIAGADVMETNTFNSQAVSQSDYETQHLVRRINLAAAKICRDAAEQASRETGRRIFVAGVLGPLNRTASISPSVERPDYRNITYDEIVAAYTEQATALLDGGVDVLLIETIFDSLNAKAALFAVNTLFEDKGYTRVPIMVSGTITDLSGRTLSGQTVDAFYSSMRHGNIISIGLNCALGCREMRPYVERLAEISEAYVTCHPNAGLPNAMGEYDELPEDMARDIRDFAVNGWVNLVGGCCGTTPDHIRAIATAVKGIPPRLRGQPSETMVISGLEALYFTHHIGFCNIGERCNISGSLKFKRLVKEGKWEECLAVARQQVE…	99.9202	FALSE
NE	LDBPK_070240	Cobalamin-dependent methionine synthase	G	C	1/1	85229	MSAMHGERSPVFEELEEIFQKRILVLDGGMGTMLQRYKLEEKDFRGEEFKNATKDLKGNNDLLCLTQPAKVRDVHYKYAIAGADVMETNTFNSQAVSQSDYETQHLVRRINLAAAKICRDAAEQASRETGRRIFVAGVLGPLNRTASISPSVERPDYRNITYDEIVAAYTEQATALLDGGVDVLLIETIFDSLNAKAALFAVNTLFEDKGYTRVPIMVSGTITDLSGRTLSGQTVDAFYSSMRHGNIISIGLNCALGCREMRPYVERLAEISEAYVTCHPNAGLPNAMGEYDELPEDMARDIRDFAVNGWVNLVGGCCGTTPDHIRAIATAVKGIPPRLRGQPSETMVISGLEALYFTHHIGFCNIGERCNISGSLKFKRLVKEGKWEECLAVARQQVE…	MSAMHGERSPVFEELEEIFQKRILVLDGGMGTMLQRYKLEEKDFRGEEFKNATKDLKGNNDLLCLTQPAKVRDVHYKYAIAGADVMETNTFNSQAVSQSDYETQHLVRRINLAAAKICRDAAEQASRETGRRIFVAGVLGPLNRTASISPSVERPDYRNITYDEIVAAYTEQATALLDGGVDVLLIETIFDSLNAKAALFAVNTLFEDKGYTRVPIMVSGTITDLSGRTLSGQTVDAFYSSMRHGNIISIGLNCALGCREMRPYVERLAEISEAYVTCHPNAGLPNAMGEYDELPEDMARDIRDFAVNGWVNLVGGCCGTTPDHIRAIATAVKGIPPRLRGQPSETMVISGLEALYFTHHIGFCNIGERCNISGSLKFKRLVKEGKWEECLAVARQQVE…	99.9202	FALSE
NE	LDBPK_070250	Pitrilysin-like metalloprotease	G	A	1/1	90774	MLRRSVRCLSLRTSRREDLVFRSMHGFTLLKIRRIDDLHLVAYEMEHVRTGALYYHIDVEDNNNTFCIGFRTPAENNKGTSHVLEHTTLCGSKKYPVRDPFFMMLKRSLSSFMNAMTGSDYTLYPFSTTNRKDFQNLLDVYLDAVLHPLLREEDFKQEGHRVELEDKSGDSEDAAAQPAKRTRRLINNGVVFNEMRGVVSDPSNHFVHSLMRAMLPHTHYTYISGGYPPDILGLSYDELLSFQRRHYHPSNSITFTYGNLHPESHMEALDSYFADFERAAPVVVPTLADEHRFTEPQLVHLEGPLDAMGNPRRQKRVAVSYAVPKENNKLEDVVALSVLDSLLSSGPSSPMFKNLIESQIGSKYAPMQGYAFYLSSPIITYGVAGMDEGRADAEADVLQ…	MLRRSVRCLSLRTSRREDLVFRSMHGFTLLKIRRIDDLHLVAYEMEHVRTGALYYHIDVEDNNNTFCIGFRTPAENNKGTSHVLEHTTLCGSKKYPVRDPFFMMLKRSLSSFMNAMTGSDYTLYPFSTTNRKDFQNLLDVYLDAVLHPLLREEDFKQEGHRVELEDKSGDSEDAAAQPAKRTRRLINNGVVFNEMRGVVSDPSNHFVHSLMRAMLPHTHYTYISGGYPPDILGLSYDELLSFQRRHYHPSNSITFTYGNLHPESHMEALDSYFADFERAAPVVVPTLADEHRFTEPQLVHLEGPLDAMGNPRRQKRVAVSYAVPKENNKLEDVVALSVLDSLLSSGPSSPMFKNLIESQIGSKYAPMQGYAFYLSSPIITYGVAGMDEDRADAEADVLQ…	99.9032	FALSE
NE	LDBPK_070280	tRNA-methyl transferase	A	G	1/1	106780	MSVATTRSQLRIAIGLSGGVDSAVTALVLQRCVHTTLDVAALRCFGGPRAPPPPLRALRAAVDAHVPLHELLGKLVTAGEPGIAAAGYDAAPVQYTPFFMRNWHDDNAASGWCERAQVDYDDAQQVARALDLLPRDGTPLPMYDLSSEYVGQCFERMLAAYAAGHTLNVDVLCNSKIKFGALTRALRRTGSAFSETLLATGHYARTWDLPRGVHGGDNAKRRLVLLVRPCSAGRDLNDQTVFLSRVPPSALATAIFPLGHLFTCKADVRALARHSFGHSGGTAAVASSDGEPQRTVAHISRKKTSTGICFVGPPSAATCAGDTSCSSRFPPFLNEYLPPPPPPPLPSTRTVFCDAVTGEELLVPGDTAEHFAGAPLQPFACRLHRGPMFGALRADYPGL…	MSVATTRSQLRIAIGLSGGVDSAVTALVLQRCVHTTLDVAALRCFGGPRAPPPPLRALRAAVDAHVPLHELLGKLVTAGEPGIAAAGYDAAPVQYTPFFMRNWHDDNAASGWCERAQVDYDDAQQVARALDLLPRDGTPLPMYDLSSEYVGQCFERMLAAYAAGHTLNVDVLCNSKIKFGALTRALRRTGSAFSETLLATGHYARTWDLPRGVHGGDNAKRRLVLLVRPCSAGRDLNDQTVFLSRVPPSALATAIFPLGHLFTCKADVRALARHSFGHSGGTAAVASSDGEPQRTVAHISRKKTSTGICFVGPPSAATCAGDTSCSSRFPPFLNEYLPPPPPPPLPSTRTVFCDAVTGEELLVPGGTAEHFAGAPLQPFACRLHRGPMFGALRADYPGL…	99.8371	FALSE
NE	LDBPK_070280	tRNA-methyl transferase	G	A	1/1	107061	MSVATTRSQLRIAIGLSGGVDSAVTALVLQRCVHTTLDVAALRCFGGPRAPPPPLRALRAAVDAHVPLHELLGKLVTAGEPGIAAAGYDAAPVQYTPFFMRNWHDDNAASGWCERAQVDYDDAQQVARALDLLPRDGTPLPMYDLSSEYVGQCFERMLAAYAAGHTLNVDVLCNSKIKFGALTRALRRTGSAFSETLLATGHYARTWDLPRGVHGGDNAKRRLVLLVRPCSAGRDLNDQTVFLSRVPPSALATAIFPLGHLFTCKADVRALARHSFGHSGGTAAVASSDGEPQRTVAHISRKKTSTGICFVGPPSAATCAGDTSCSSRFPPFLNEYLPPPPPPPLPSTRTVFCDAVTGEELLVPGDTAEHFAGAPLQPFACRLHRGPMFGALRADYPGL…	MSVATTRSQLRIAIGLSGGVDSAVTALVLQRCVHTTLDVAALRCFGGPRAPPPPLRALRAAVDAHVPLHELLGKLVTAGEPGIAAAGYDAAPVQYTPFFMRNWHDDNAASGWCERAQVDYDDAQQVARALDLLPRDGTPLPMYDLSSEYVGQCFERMLAAYAAGHTLNVDVLCNSKIKFGALTRALRRTGSAFSETLLATGHYARTWDLPRGVHGGDNAKRRLVLLVRPCSAGRDLNDQTVFLSRVPPSALATAIFPLGHLFTCKADVRALARHSFGHSGGTAAVASSDGEPQRTVAHISRKKTSTGICFVGPPSAATCAGDTSCSSRFPPFLNEYLPPPPPPPLPSTRTVFCDAVTGEELLVPGDTAEHFAGAPLQPFACRLHRGPMFGALRADYPGL…	99.8371	FALSE
NE	LDBPK_070330	Protein kinase	T	C	1/1	125010	MPPQPLAQCQRSKQPSPTATETMITSEYKIVEKMATGSFGVVFKVRRVTDHQVFVMKRIPLLGLTAPQRRDAAQEIILMRDLHHPCVVSQRDAFLYNEHDLCLVMDYYDGGDMDTHMAAQRDLDMYFELDQVMLWFVQLVLGAQYLHAHNVVHRDIKIHNVFVRSKDMSVVLGDFGISERLGVDLANHTWVAAATMSGPHGSDGSSLTSVPAMVTTTAAGSPSPARMNRGDDAMRSLSISGGLRPSTPGGAGAGAPVLSPLLYQQTAWSSGQWGAGSQLCSPNSSPYQPLSHMRQTGASSNAASSCSLQRLLNGGVEAAMKGTPLYMAPEVLQGGAASPKSDVWSLGCVLYELLALRHPFESRDLAPLVMRVLRGQREPLPAHYPRPIADLINCMLCLD…	MPPQPLAQCQRSKQPSPTATETMITSEYKIVEKMATGSFGVVFKVRRVTDHQVFVMKRIPLLGLTAPQRRDAAQEIILMRDLHHPCVVSQRDAFLYNEHDLCLVMDYYDGGDMDTHMAAQRDLDMYFELDQVMLWFVQLVLGAQYLHAHNVVHRDIKIHNVFVRSKDMSVVLGDFGISERLGVDLANHTWVAAATMSGPHGSDGSSLTSVPAMVTTTAAGSPSPARMNRGDDAMRSLSISGGLRPSTPGGAGAGAPVLSPLLYQQTAWSSGQWGAGSQLCSPNSSPYQPLSHMRQTGASSNAASSCSLQRLLNGGVEAAMKGTPLYMAPEVLQGGAASPKSDVWSLGCVLYELLALRHPFESRDLAPLVMRVLRGQREPLPAHYPRPIADLINCMLCLD…	99.9061	FALSE
NE	LDBPK_070330	Protein kinase	C	T	1/1	125107	MPPQPLAQCQRSKQPSPTATETMITSEYKIVEKMATGSFGVVFKVRRVTDHQVFVMKRIPLLGLTAPQRRDAAQEIILMRDLHHPCVVSQRDAFLYNEHDLCLVMDYYDGGDMDTHMAAQRDLDMYFELDQVMLWFVQLVLGAQYLHAHNVVHRDIKIHNVFVRSKDMSVVLGDFGISERLGVDLANHTWVAAATMSGPHGSDGSSLTSVPAMVTTTAAGSPSPARMNRGDDAMRSLSISGGLRPSTPGGAGAGAPVLSPLLYQQTAWSSGQWGAGSQLCSPNSSPYQPLSHMRQTGASSNAASSCSLQRLLNGGVEAAMKGTPLYMAPEVLQGGAASPKSDVWSLGCVLYELLALRHPFESRDLAPLVMRVLRGQREPLPAHYPRPIADLINCMLCLD…	MPPQPLAQCQRSKQPSPTATETMITSEYKIVEKMATGSFGVVFKVRRVTDHQVFVMKRIPLLGLTAPQRRDAAQEIILMRDLHHPCVVSQRDAFLYNEHDLCLVMDYYDGGDMDTHMAAQRDLDMYFELDQVMLWFVQLVLGAQYLHAHNVVHRDIKIHNVFVRSKDMSVVLGDFGISERLGVDLANHTWVAAATMSGPHGSDGSSLTSVPAMVTTTAAGSPSPARMNRGDDAMRSLSISGGLRPSTPGGAGAGAPVLSPLLYQQTAWSSGQWGAGSQLCSPNSSPYQPLSHMRQTGASSNAASSCSLQRLLNGGVEAAMKGTPLYMAPEVLQGGAASPKSDVWSLGCVLYELLALRHPFESRDLAPLVMRVLRGQREPLPAHYPRPIADLINCMLCLD…	99.9061	FALSE
NE	LDBPK_070330	Protein kinase	A	G	1/1	125145	MPPQPLAQCQRSKQPSPTATETMITSEYKIVEKMATGSFGVVFKVRRVTDHQVFVMKRIPLLGLTAPQRRDAAQEIILMRDLHHPCVVSQRDAFLYNEHDLCLVMDYYDGGDMDTHMAAQRDLDMYFELDQVMLWFVQLVLGAQYLHAHNVVHRDIKIHNVFVRSKDMSVVLGDFGISERLGVDLANHTWVAAATMSGPHGSDGSSLTSVPAMVTTTAAGSPSPARMNRGDDAMRSLSISGGLRPSTPGGAGAGAPVLSPLLYQQTAWSSGQWGAGSQLCSPNSSPYQPLSHMRQTGASSNAASSCSLQRLLNGGVEAAMKGTPLYMAPEVLQGGAASPKSDVWSLGCVLYELLALRHPFESRDLAPLVMRVLRGQREPLPAHYPRPIADLINCMLCLD…	MPPQPLAQCQRSKQPSPTATETMITSEYKIVEKMATGSFGVVFKVRRVTDHQVFVMKRIPLLGLTAPQRRDAAQEIILMRDLHHPCVVSQRDAFLYNEHDLCLVMDYYDGGDMDTHMAAQRDLDMYFELDQVMLWFVQLVLGAQYLHAHNVVHRDIKIHNVFVRSKDMSVVLGDFGISERLGVDLANHTWVAAATMSGPHGSDGSSLTSVPAMVTTTAAGSPSPARMNRGDDAMRSLSISGGLRPSTPGGAGAGAPVLSPLLYQQTAWSSGQWGAGSQLCSPNSSPYQPLSHMRQTGASSNAASSCSLQRLLNGGVEAAMKGTPLYMAPEVLQGGAASPKSDVWSLGCVLYELLALRHPFESRDLAPLVMRVLRGQREPLPAHYPRPIADLINCMLCLD…	99.9061	FALSE
NE	LDBPK_070330	Protein kinase	A	G	1/1	125376	MPPQPLAQCQRSKQPSPTATETMITSEYKIVEKMATGSFGVVFKVRRVTDHQVFVMKRIPLLGLTAPQRRDAAQEIILMRDLHHPCVVSQRDAFLYNEHDLCLVMDYYDGGDMDTHMAAQRDLDMYFELDQVMLWFVQLVLGAQYLHAHNVVHRDIKIHNVFVRSKDMSVVLGDFGISERLGVDLANHTWVAAATMSGPHGSDGSSLTSVPAMVTTTAAGSPSPARMNRGDDAMRSLSISGGLRPSTPGGAGAGAPVLSPLLYQQTAWSSGQWGAGSQLCSPNSSPYQPLSHMRQTGASSNAASSCSLQRLLNGGVEAAMKGTPLYMAPEVLQGGAASPKSDVWSLGCVLYELLALRHPFESRDLAPLVMRVLRGQREPLPAHYPRPIADLINCMLCLD…	MPPQPLAQCQRSKQPSPTATETMITSEYKIVEKMATGSFGVVFKVRRVTDHQVFVMKRIPLLGLTAPQRRDAAQEIILMRDLHHPCVVSQRDAFLYNEHDLCLVMDYYDGGDMDTHMAAQRDLDMYFELDQVMLWFVQLVLGAQYLHAHNVVHRDIKIHNVFVRSKDMSVVLGDFGISERLGVDLANHTWVAAATMSGPHGSDGSSLTSVPAMVTTTAAGSPSPARMNRGDDAMRSLSISGGLRPSTPGGAGAGAPVLSPLLYQQTAWSSGQWGAGSQLCSPNSSPYQPLSHMRQTGASSNAASSCSLQRLLNGGVEAAMKGTPLYMAPEVLQGGAASPKSDVWSLGCVLYELLALRHPFESRDLAPLVMRVLRGQREPLPAHYPRPIADLINCMLCLD…	99.9061	FALSE
NE	LDBPK_070330	Protein kinase	C	A	1/1	125485	MPPQPLAQCQRSKQPSPTATETMITSEYKIVEKMATGSFGVVFKVRRVTDHQVFVMKRIPLLGLTAPQRRDAAQEIILMRDLHHPCVVSQRDAFLYNEHDLCLVMDYYDGGDMDTHMAAQRDLDMYFELDQVMLWFVQLVLGAQYLHAHNVVHRDIKIHNVFVRSKDMSVVLGDFGISERLGVDLANHTWVAAATMSGPHGSDGSSLTSVPAMVTTTAAGSPSPARMNRGDDAMRSLSISGGLRPSTPGGAGAGAPVLSPLLYQQTAWSSGQWGAGSQLCSPNSSPYQPLSHMRQTGASSNAASSCSLQRLLNGGVEAAMKGTPLYMAPEVLQGGAASPKSDVWSLGCVLYELLALRHPFESRDLAPLVMRVLRGQREPLPAHYPRPIADLINCMLCLD…	MPPQPLAQCQRSKQPSPTATETMITSEYKIVEKMATGSFGVVFKVRRVTDHQVFVMKRIPLLGLTAPQRRDAAQEIILMRDLHHPCVVSQRDAFLYNEHDLCLVMDYYDGGDMDTHMAAQRDLDMYFELDQVMLWFVQLVLGAQYLHAHNVVHRDIKIHNVFVRSKDMSVVLGDFGISERLGVDLANHTWVAAATMSGPHGSDGSSLTSVPAMVTTTAAGSPSPARMNRGDDAMRSLSISGGLRPSTPGGAGAGAPVLSPLLYQQTAWSSGQWGAGSQLCSPNSSPYQPLSHMRQTGASSNAASSCSLQRLLNGGVEAAMKGTPLYMAPEVLQGGAASPKSDVWSLGCVLYELLALRHPFESRDLAPLVMRVLRGQREPLPAHYPRPIADLINCMLCLD…	99.9061	FALSE
NE	LDBPK_070330	Protein kinase	T	C	1/1	126517	MPPQPLAQCQRSKQPSPTATETMITSEYKIVEKMATGSFGVVFKVRRVTDHQVFVMKRIPLLGLTAPQRRDAAQEIILMRDLHHPCVVSQRDAFLYNEHDLCLVMDYYDGGDMDTHMAAQRDLDMYFELDQVMLWFVQLVLGAQYLHAHNVVHRDIKIHNVFVRSKDMSVVLGDFGISERLGVDLANHTWVAAATMSGPHGSDGSSLTSVPAMVTTTAAGSPSPARMNRGDDAMRSLSISGGLRPSTPGGAGAGAPVLSPLLYQQTAWSSGQWGAGSQLCSPNSSPYQPLSHMRQTGASSNAASSCSLQRLLNGGVEAAMKGTPLYMAPEVLQGGAASPKSDVWSLGCVLYELLALRHPFESRDLAPLVMRVLRGQREPLPAHYPRPIADLINCMLCLD…	MPPQPLAQCQRSKQPSPTATETMITSEYKIVEKMATGSFGVVFKVRRVTDHQVFVMKRIPLLGLTAPQRRDAAQEIILMRDLHHPCVVSQRDAFLYNEHDLCLVMDYYDGGDMDTHMAAQRDLDMYFELDQVMLWFVQLVLGAQYLHAHNVVHRDIKIHNVFVRSKDMSVVLGDFGISERLGVDLANHTWVAAATMSGPHGSDGSSLTSVPAMVTATAAGSPSPARMNRGDDAMRSLSISGGLRPSTPGGAGAGAPVLSPLLYQQTAWSSGQWGAGSQLCSPNSSPYQPLSHMRQTGASSNAASSCSLQRLLNGGVEAAMKGTPLYMAPEVLQGGAASPKSDVWSLGCVLYELLALRHPFESRDLAPLVMRVLRGQREPLPAHYPRPIADLINCMLCLD…	99.9061	FALSE
NE	LDBPK_070360	Phosphatidylglycerophosphate synthase-like protein	C	T	0/1	138981	MPTLLVYLVILAIAAGVTFALFGEVGEADVAPADALELFATATPTASGATTFSLEATAEAKTGGDDCGARKSHAAPGDESGIAHIQSLLMKCGVPPQQQEMISFLGRHCCVLPVKSHTVRVLNHPAVFYEELKKRVMAAQRSITLSALYIGDGPLSRAFVACLEERVRWAAAGGHPFSITILLDYNRMQDRKNLVSLKTLMELAQQTASTAPLPVDAAIAGASASSPTTRSPSTLGSSSIFADGERDAEEDEAVRGDSADGASATTTTTAAAASTGVRVRLFLYQNPSKWNGVFAPFGRAKEVLGVQHTKIFVFDQRHTILTGANLSDDYFATRMDRYMIVEDNVLVARWFTQLVRTANRMSHPVVCRKEFAEQLTSGADTCASRTPNKSGALGHSSAA…	MPTLLVYLVILAIAAGVTFALFGEVGEADVAPADALELFATATPTASGATTFSLEATAEAKTGGDDCGARKSHAAPGDESGIAHIQSLLMKCGVPPQQQEMISFLGRHCCVLPVKSHTVRVLNHPAVFYEELKKRVMAAQRSITLSALYIGDGPLSRAFVACLEERVRWAAAGGHPFSITILLDYNRMQDRKNLVSLKTLMELAQQTASTAPLPVDAAIAGASASSPTTRSPSTLGSSSIFADGERDAEEDEAVRGDSADGASATTTTTAAAASTGVRVRLFLYQNPSKWNGVFAPFGRAKEVLGVQHTKIFVFDQRHTILTGANLSDDYFATRMDRYMIVEDNVLVARWFTQLVRTANRMSHPVVCRKEFAEQLTSGADTCASRTPNKSGALGHSSAA…	99.8677	FALSE
NE	LDBPK_070410	Protein kinase	A	G	1/1	150647	MSGSQLHSATAAATMTSTAVSSASAEPSPPTGSSSTAIMSSSLTALAQQQQRLLVSSLLPCDGPLQYVDPTADGLPGTSPSCAEEHNSCTRPDAAQHDRAVSMRVPHATAHERSEYASNDPGPSPPFLPAAEERLTGRSPDAADATSHLDHDGAADCATSSSSTATASTISMHITETCVLKDTLPAPPMQDQSSSEGGVDATAARYSSSSLVNAGSDATLTMTGMRSATPSSPLKAQSNSLQPKESAKVAIDAVSRGSAGQQPSASGGLTTMMTTATSTNTTTAARGLPRTMLPDTLSACTTMKGPETLSSQAGSLMLPLSDGTPPSCSMKAATAALSGPRREKRRPPSLFSSSPATTSLTVATRPVLITPAVSRQEDRSLTTSVTQTASSVSQTNQPL…	MSGSQLHSATAAATMTSTAVSSASAEPSPPTGSSSTAIMSSSLTALAQQQQRLLVSSLLPCDGPLQYVDPTADGLPGTSPSCAEEHNSCTRPDAAQHDRAVSMRVPHATAHERSEYASNDPGPSPPFLPAAEERLTGRSPDAADATSHLDHDGAADCATSSSSTATASTISMHITETCVLKDTLPAPPMQDQSSSEGGVDATAARYSSSSLVNAGSDATLTMTGMRSATPSSPLKAQSNSLQPKESAKVAIDAVSRGSAGQQPSASGGLTTMMTTATSTNTTTAARGLPRTMLPDTLSACTTMKGPETLSSQAGSLMLPLSDGTPPSCSMKAATAALSGPRREKRRPPSLFSSSPATTSLTVATRPVLITPAVSRQEDRSLTTSVTQTASSVSQTNQPL…	99.9464	FALSE
NE	LDBPK_070410	Protein kinase	G	C	1/1	152911	MSGSQLHSATAAATMTSTAVSSASAEPSPPTGSSSTAIMSSSLTALAQQQQRLLVSSLLPCDGPLQYVDPTADGLPGTSPSCAEEHNSCTRPDAAQHDRAVSMRVPHATAHERSEYASNDPGPSPPFLPAAEERLTGRSPDAADATSHLDHDGAADCATSSSSTATASTISMHITETCVLKDTLPAPPMQDQSSSEGGVDATAARYSSSSLVNAGSDATLTMTGMRSATPSSPLKAQSNSLQPKESAKVAIDAVSRGSAGQQPSASGGLTTMMTTATSTNTTTAARGLPRTMLPDTLSACTTMKGPETLSSQAGSLMLPLSDGTPPSCSMKAATAALSGPRREKRRPPSLFSSSPATTSLTVATRPVLITPAVSRQEDRSLTTSVTQTASSVSQTNQPL…	MSGSQLHSATAAATMTSTAVSSASAEPSPPTGSSSTAIMSSSLTALAQQQQRLLVSSLLPCDGPLQYVDPTADGLPGTSPSCAEEHNSCTRPDAAQHDRAVSMRVPHATAHERSEYASNDPGPSPPFLPAAEERLTGRSPDAADATSHLDHDGAADCATSSSSTATASTISMHITETCVLKDTLPAPPMQDQSSSEGGVDATAARYSSSSLVNAGSDATLTMTGMRSATPSSPLKAQSNSLQPKESAKVAIDAVSRGSAGQQPSASGGLTTMMTTATSTNTTTAARGLPRTMLPDTLSACTTMKGPETLSSQAGSLMLPLSDGTPPSCSMKAATAALSGPRREKRRPPSLFSSSPATTSLTVATRPVLITPAVSRQEDRSLTTSVTQTASSVSQTNQPL…	99.9464	FALSE
NE	LDBPK_070410	Protein kinase	C	A	1/1	153890	MSGSQLHSATAAATMTSTAVSSASAEPSPPTGSSSTAIMSSSLTALAQQQQRLLVSSLLPCDGPLQYVDPTADGLPGTSPSCAEEHNSCTRPDAAQHDRAVSMRVPHATAHERSEYASNDPGPSPPFLPAAEERLTGRSPDAADATSHLDHDGAADCATSSSSTATASTISMHITETCVLKDTLPAPPMQDQSSSEGGVDATAARYSSSSLVNAGSDATLTMTGMRSATPSSPLKAQSNSLQPKESAKVAIDAVSRGSAGQQPSASGGLTTMMTTATSTNTTTAARGLPRTMLPDTLSACTTMKGPETLSSQAGSLMLPLSDGTPPSCSMKAATAALSGPRREKRRPPSLFSSSPATTSLTVATRPVLITPAVSRQEDRSLTTSVTQTASSVSQTNQPL…	MSGSQLHSATAAATMTSTAVSSASAEPSPPTGSSSTAIMSSSLTALAQQQQRLLVSSLLPCDGPLQYVDPTADGLPGTSPSCAEEHNSCTRPDAAQHDRAVSMRVPHATAHERSEYASNDPGPSPPFLPAAEERLTGRSPDAADATSHLDHDGAADCATSSSSTATASTISMHITETCVLKDTLPAPPMQDQSSSEGGVDATAARYSSSSLVNAGSDATLTMTGMRSATPSSPLKAQSNSLQPKESAKVAIDAVSRGSAGQQPSASGGLTTMMTTATSTNTTTAARGLPRTMLPDTLSACTTMKGPETLSSQAGSLMLPLSDGTPPSCSMKAATAALSGPRREKRRPPSLFSSSPATTSLTVATRPVLITPAVSRQEDRSLTTSVTQTASSVSQTNQPL…	99.9464	FALSE
NE	LDBPK_070410	Protein kinase	C	G	1/1	154019	MSGSQLHSATAAATMTSTAVSSASAEPSPPTGSSSTAIMSSSLTALAQQQQRLLVSSLLPCDGPLQYVDPTADGLPGTSPSCAEEHNSCTRPDAAQHDRAVSMRVPHATAHERSEYASNDPGPSPPFLPAAEERLTGRSPDAADATSHLDHDGAADCATSSSSTATASTISMHITETCVLKDTLPAPPMQDQSSSEGGVDATAARYSSSSLVNAGSDATLTMTGMRSATPSSPLKAQSNSLQPKESAKVAIDAVSRGSAGQQPSASGGLTTMMTTATSTNTTTAARGLPRTMLPDTLSACTTMKGPETLSSQAGSLMLPLSDGTPPSCSMKAATAALSGPRREKRRPPSLFSSSPATTSLTVATRPVLITPAVSRQEDRSLTTSVTQTASSVSQTNQPL…	MSGSQLHSATAAATMTSTAVSSASAEPSPPTGSSSTAIMSSSLTALAQQQQRLLVSSLLPCDGPLQYVDPTADGLPGTSPSCAEEHNSCTRPDAAQHDRAVSMRVPHATAHERSEYASNDPGPSPPFLPAAEERLTGRSPDAADATSHLDHDGAADCATSSSSTATASTISMHITETCVLKDTLPAPPMQDQSSSEGGVDATAARYSSSSLVNAGSDATLTMTGMRSATPSSPLKAQSNSLQPKESAKVAIDAVSRGSAGQQPSASGGLTTMMTTATSTNTTTAARGLPRTMLPDTLSACTTMKGPETLSSQAGSLMLPLSDGTPPSCSMKAATAALSGPRREKRRPPSLFSSSPATTSLTVATRPVLITPAVSRQEDRSLTTSVTQTASSVSQTNQPL…	99.9464	FALSE
NE	LDBPK_070410	Protein kinase	G	A	1/1	154799	MSGSQLHSATAAATMTSTAVSSASAEPSPPTGSSSTAIMSSSLTALAQQQQRLLVSSLLPCDGPLQYVDPTADGLPGTSPSCAEEHNSCTRPDAAQHDRAVSMRVPHATAHERSEYASNDPGPSPPFLPAAEERLTGRSPDAADATSHLDHDGAADCATSSSSTATASTISMHITETCVLKDTLPAPPMQDQSSSEGGVDATAARYSSSSLVNAGSDATLTMTGMRSATPSSPLKAQSNSLQPKESAKVAIDAVSRGSAGQQPSASGGLTTMMTTATSTNTTTAARGLPRTMLPDTLSACTTMKGPETLSSQAGSLMLPLSDGTPPSCSMKAATAALSGPRREKRRPPSLFSSSPATTSLTVATRPVLITPAVSRQEDRSLTTSVTQTASSVSQTNQPL…	MSGSQLHSATAAATMTSTAVSSASAEPSPPTGSSSTAIMSSSLTALAQQQQRLLVSSLLPCDGPLQYVDPTADGLPGTSPSCAEEHNSCTRPDAAQHDRAVSMRVPHATAHERSEYASNDPGPSPPFLPAAEERLTGRSPDAADATSHLDHDGAADCATSSSSTATASTISMHITETCVLKDTLPAPPMQDQSSSEGGVDATAARYSSSSLVNAGSDATLTMTGMRSATPSSPLKAQSNSLQPKESAKVAIDAVSRGSAGQQPSASGGLTTMMTTATSTNTTTAARGLPRTMLPDTLSACTTMKGSETLSSQAGSLMLPLSDGTPPSCSMKAATAALSGPRREKRRPPSLFSSSPATTSLTVATRPVLITPAVSRQEDRSLTTSVTQTASSVSQTNQPL…	99.9464	FALSE
NE	LDBPK_070410	Protein kinase	A	G	1/1	155087	MSGSQLHSATAAATMTSTAVSSASAEPSPPTGSSSTAIMSSSLTALAQQQQRLLVSSLLPCDGPLQYVDPTADGLPGTSPSCAEEHNSCTRPDAAQHDRAVSMRVPHATAHERSEYASNDPGPSPPFLPAAEERLTGRSPDAADATSHLDHDGAADCATSSSSTATASTISMHITETCVLKDTLPAPPMQDQSSSEGGVDATAARYSSSSLVNAGSDATLTMTGMRSATPSSPLKAQSNSLQPKESAKVAIDAVSRGSAGQQPSASGGLTTMMTTATSTNTTTAARGLPRTMLPDTLSACTTMKGPETLSSQAGSLMLPLSDGTPPSCSMKAATAALSGPRREKRRPPSLFSSSPATTSLTVATRPVLITPAVSRQEDRSLTTSVTQTASSVSQTNQPL…	MSGSQLHSATAAATMTSTAVSSASAEPSPPTGSSSTAIMSSSLTALAQQQQRLLVSSLLPCDGPLQYVDPTADGLPGTSPSCAEEHNSCTRPDAAQHDRAVSMRVPHATAHERSEYASNDPGPSPPFLPAAEERLTGRSPDAADATSHLDHDGAADCATSSSSTATASTISMHITETCVLKDTLPAPPMQDQSSSEGGVDATAARYSSSPLVNAGSDATLTMTGMRSATPSSPLKAQSNSLQPKESAKVAIDAVSRGSAGQQPSASGGLTTMMTTATSTNTTTAARGLPRTMLPDTLSACTTMKGPETLSSQAGSLMLPLSDGTPPSCSMKAATAALSGPRREKRRPPSLFSSSPATTSLTVATRPVLITPAVSRQEDRSLTTSVTQTASSVSQTNQPL…	99.9464	FALSE
NE	LDBPK_070410	Protein kinase	A	G	1/1	155369	MSGSQLHSATAAATMTSTAVSSASAEPSPPTGSSSTAIMSSSLTALAQQQQRLLVSSLLPCDGPLQYVDPTADGLPGTSPSCAEEHNSCTRPDAAQHDRAVSMRVPHATAHERSEYASNDPGPSPPFLPAAEERLTGRSPDAADATSHLDHDGAADCATSSSSTATASTISMHITETCVLKDTLPAPPMQDQSSSEGGVDATAARYSSSSLVNAGSDATLTMTGMRSATPSSPLKAQSNSLQPKESAKVAIDAVSRGSAGQQPSASGGLTTMMTTATSTNTTTAARGLPRTMLPDTLSACTTMKGPETLSSQAGSLMLPLSDGTPPSCSMKAATAALSGPRREKRRPPSLFSSSPATTSLTVATRPVLITPAVSRQEDRSLTTSVTQTASSVSQTNQPL…	MSGSQLHSATAAATMTSTAVSSASAEPSPPTGSSSTAIMSSSLTALAQQQQRLLVSSLLPCDGPLQYVDPTADGLPGTSPSCAEEHNSCTRPDAAQHDRAVSMRVPHATAHERSEHASNDPGPSPPFLPAAEERLTGRSPDAADATSHLDHDGAADCATSSSSTATASTISMHITETCVLKDTLPAPPMQDQSSSEGGVDATAARYSSSSLVNAGSDATLTMTGMRSATPSSPLKAQSNSLQPKESAKVAIDAVSRGSAGQQPSASGGLTTMMTTATSTNTTTAARGLPRTMLPDTLSACTTMKGPETLSSQAGSLMLPLSDGTPPSCSMKAATAALSGPRREKRRPPSLFSSSPATTSLTVATRPVLITPAVSRQEDRSLTTSVTQTASSVSQTNQPL…	99.9464	FALSE
NE	LDBPK_070410	Protein kinase	A	C	1/1	155424	MSGSQLHSATAAATMTSTAVSSASAEPSPPTGSSSTAIMSSSLTALAQQQQRLLVSSLLPCDGPLQYVDPTADGLPGTSPSCAEEHNSCTRPDAAQHDRAVSMRVPHATAHERSEYASNDPGPSPPFLPAAEERLTGRSPDAADATSHLDHDGAADCATSSSSTATASTISMHITETCVLKDTLPAPPMQDQSSSEGGVDATAARYSSSSLVNAGSDATLTMTGMRSATPSSPLKAQSNSLQPKESAKVAIDAVSRGSAGQQPSASGGLTTMMTTATSTNTTTAARGLPRTMLPDTLSACTTMKGPETLSSQAGSLMLPLSDGTPPSCSMKAATAALSGPRREKRRPPSLFSSSPATTSLTVATRPVLITPAVSRQEDRSLTTSVTQTASSVSQTNQPL…	MSGSQLHSATAAATMTSTAVSSASAEPSPPTGSSSTAIMSSSLTALAQQQQRLLVSSLLPCDGPLQYVDPTADGLPGTSPSCAEEHNSCTRPDAAQQDRAVSMRVPHATAHERSEYASNDPGPSPPFLPAAEERLTGRSPDAADATSHLDHDGAADCATSSSSTATASTISMHITETCVLKDTLPAPPMQDQSSSEGGVDATAARYSSSSLVNAGSDATLTMTGMRSATPSSPLKAQSNSLQPKESAKVAIDAVSRGSAGQQPSASGGLTTMMTTATSTNTTTAARGLPRTMLPDTLSACTTMKGPETLSSQAGSLMLPLSDGTPPSCSMKAATAALSGPRREKRRPPSLFSSSPATTSLTVATRPVLITPAVSRQEDRSLTTSVTQTASSVSQTNQPL…	99.9464	FALSE
NE	LDBPK_070410	Protein kinase	C	A	1/1	155468	MSGSQLHSATAAATMTSTAVSSASAEPSPPTGSSSTAIMSSSLTALAQQQQRLLVSSLLPCDGPLQYVDPTADGLPGTSPSCAEEHNSCTRPDAAQHDRAVSMRVPHATAHERSEYASNDPGPSPPFLPAAEERLTGRSPDAADATSHLDHDGAADCATSSSSTATASTISMHITETCVLKDTLPAPPMQDQSSSEGGVDATAARYSSSSLVNAGSDATLTMTGMRSATPSSPLKAQSNSLQPKESAKVAIDAVSRGSAGQQPSASGGLTTMMTTATSTNTTTAARGLPRTMLPDTLSACTTMKGPETLSSQAGSLMLPLSDGTPPSCSMKAATAALSGPRREKRRPPSLFSSSPATTSLTVATRPVLITPAVSRQEDRSLTTSVTQTASSVSQTNQPL…	MSGSQLHSATAAATMTSTAVSSASAEPSPPTGSSSTAIMSSSLTALAQQQQRLLVSSLLPCDGPLQYVDPTADGLPGTSPSCSEEHNSCTRPDAAQHDRAVSMRVPHATAHERSEYASNDPGPSPPFLPAAEERLTGRSPDAADATSHLDHDGAADCATSSSSTATASTISMHITETCVLKDTLPAPPMQDQSSSEGGVDATAARYSSSSLVNAGSDATLTMTGMRSATPSSPLKAQSNSLQPKESAKVAIDAVSRGSAGQQPSASGGLTTMMTTATSTNTTTAARGLPRTMLPDTLSACTTMKGPETLSSQAGSLMLPLSDGTPPSCSMKAATAALSGPRREKRRPPSLFSSSPATTSLTVATRPVLITPAVSRQEDRSLTTSVTQTASSVSQTNQPL…	99.9464	FALSE
NE	LDBPK_070410	Protein kinase	C	T	1/1	155528	MSGSQLHSATAAATMTSTAVSSASAEPSPPTGSSSTAIMSSSLTALAQQQQRLLVSSLLPCDGPLQYVDPTADGLPGTSPSCAEEHNSCTRPDAAQHDRAVSMRVPHATAHERSEYASNDPGPSPPFLPAAEERLTGRSPDAADATSHLDHDGAADCATSSSSTATASTISMHITETCVLKDTLPAPPMQDQSSSEGGVDATAARYSSSSLVNAGSDATLTMTGMRSATPSSPLKAQSNSLQPKESAKVAIDAVSRGSAGQQPSASGGLTTMMTTATSTNTTTAARGLPRTMLPDTLSACTTMKGPETLSSQAGSLMLPLSDGTPPSCSMKAATAALSGPRREKRRPPSLFSSSPATTSLTVATRPVLITPAVSRQEDRSLTTSVTQTASSVSQTNQPL…	MSGSQLHSATAAATMTSTAVSSASAEPSPPTGSSSTAIMSSSLTALAQQQQRLLVSSLLPCDSPLQYVDPTADGLPGTSPSCAEEHNSCTRPDAAQHDRAVSMRVPHATAHERSEYASNDPGPSPPFLPAAEERLTGRSPDAADATSHLDHDGAADCATSSSSTATASTISMHITETCVLKDTLPAPPMQDQSSSEGGVDATAARYSSSSLVNAGSDATLTMTGMRSATPSSPLKAQSNSLQPKESAKVAIDAVSRGSAGQQPSASGGLTTMMTTATSTNTTTAARGLPRTMLPDTLSACTTMKGPETLSSQAGSLMLPLSDGTPPSCSMKAATAALSGPRREKRRPPSLFSSSPATTSLTVATRPVLITPAVSRQEDRSLTTSVTQTASSVSQTNQPL…	99.9464	FALSE
NE	LDBPK_070420	Homoserine dehydrogenase	C	T	1/1	158676	MTVVRAALLGFGTVGQGIYSIAQQRREQLKQRLGGVELVIVKILVRDLRKRSRVLPDRCASDAKLLTDDIEDVFRADVQVIFEATVGEEPAFTYLQRAIVEHGCSVITANKVMFARYGAALQELAASCTPTSSFPATRVYVGFEATVAAGVPIIKTLQNMCHVQQVRKIEGIVNGTSNYILTELREHPEKTFEEVLKKAQELGYAEADPTNDVAGQDAFVKLLVMVAIAFGHQPSRSTIPVTGIDTLTPEMLQDARAKGLRYRHVVSAAMEGAATSSCAPKSSAAEEEEAQSRTRPLHERLTCSVKPMLLGPEHPLYHMDGTTSAVSVWTDYLGVVTISGPGAGMYCTASAMMEDYAVWMEAFRRP*	MTVVRAALLGFGTVGQGIYSIAQQRREQLKQRLGGVELVIVKILVRDLRKRSRVLPDRCASDAKLLTDDIEDVFRADVQVIFEATVGEEPAFTYLQRAIVEHGCSVITANKVMFARYGAALQELAASCTPTSSFPATRVYVGFEATVAAGVPIIKTLQNMCHVQQVRKIEGIVNGTSNYILTELREHPEKTFEEVLKKAQELGYAEADPTNDVAGQDAFVKLLVMVAIAFGHQPSRSTIPVTGIDTLTPEMLQDARAKGLRYRHVVSAAMEGTATSSCAPKSSAAEEEEAQSRTRPLHERLTCSVKPMLLGPEHPLYHMDGTTSAVSVWTDYLGVVTISGPGAGMYCTASAMMEDYAVWMEAFRRP*	99.7275	FALSE
NE	LDBPK_070430	Acetylornithine deacetylase-like protein	T	C	1/1	161953	MASLQHVRDMLAKLVSFETVSARTNLPLIEYVQGYLAACGVKHVTVMRSADGIHANLLATLPSADGSVEGGLILSGHTDVVPVDGQKWASDPFVLTERDGNLYARGSCDMKAFIAVCLALVPEWVRAPPRKPVQIALTYDEETTFDGVRQLMRERGSDLKKCEGCIIGEPTMLDLVIAHKGIFYSYITFKGKAAHSSLQTAGYNSIEPAMRVFQKLFEMRDRFAREGPFEEGFNITHTTLCPALTTGGNAINTIPAECSLGFEFRNVPSHPASVIKKEIWDFISAETERVKLACPEGGIDVVKRGEVEPFGGNKDASVVKALMAANPELPKMTKVSFCTEAGEYQAAGINSVVCGPGNIEQAHKANEFVSLEQLDKGLLVVRRVVQLMCGGSEASQL*	MASLQHVRDMLAKLVSFETVSARTNLPLIEYVQGYLAACGVKHVTVMRSADGIHANLLATLPSADGSVEGGLILSGHTDVVPVDGQKWASDPFVLTERDGNLYARGSCDMKAFIAVCLALVPEWVRAPPRKPVQIALTYDEETTFDGVRQLMRERGSDLKKCEGCIIGEPTMLDLVIAHKGIFYSYITFKGKAAHSSLQTAGYNSIEPAMRVFQKLFEMRDRFAREGPFEEGFNITHTTLCPALTTGGNAINTIPAECSLGFEFRNVPSHPASVIKKEIWDFISAETERVKLACPEGGIDVVKRGEVEPFGGNKDASVVKALMAANPELPKMAKVSFCTEAGEYQAAGINSVVCGPGNIEQAHKANEFVSLEQLDKGLLVVRRVVQLMCGGSEASQL*	99.7487	FALSE
NE	LDBPK_070430	Acetylornithine deacetylase-like protein	G	C	1/1	162639	MASLQHVRDMLAKLVSFETVSARTNLPLIEYVQGYLAACGVKHVTVMRSADGIHANLLATLPSADGSVEGGLILSGHTDVVPVDGQKWASDPFVLTERDGNLYARGSCDMKAFIAVCLALVPEWVRAPPRKPVQIALTYDEETTFDGVRQLMRERGSDLKKCEGCIIGEPTMLDLVIAHKGIFYSYITFKGKAAHSSLQTAGYNSIEPAMRVFQKLFEMRDRFAREGPFEEGFNITHTTLCPALTTGGNAINTIPAECSLGFEFRNVPSHPASVIKKEIWDFISAETERVKLACPEGGIDVVKRGEVEPFGGNKDASVVKALMAANPELPKMTKVSFCTEAGEYQAAGINSVVCGPGNIEQAHKANEFVSLEQLDKGLLVVRRVVQLMCGGSEASQL*	MASLQHVRDMLAKLVSFETVSARTNLPLIEYVQGYLAACGVKHVTVMRSADGIHANLLATLPSADGSVEGGLILSGHTDVVPVDGQKWASDPFVLTERDGNLYGRGSCDMKAFIAVCLALVPEWVRAPPRKPVQIALTYDEETTFDGVRQLMRERGSDLKKCEGCIIGEPTMLDLVIAHKGIFYSYITFKGKAAHSSLQTAGYNSIEPAMRVFQKLFEMRDRFAREGPFEEGFNITHTTLCPALTTGGNAINTIPAECSLGFEFRNVPSHPASVIKKEIWDFISAETERVKLACPEGGIDVVKRGEVEPFGGNKDASVVKALMAANPELPKMTKVSFCTEAGEYQAAGINSVVCGPGNIEQAHKANEFVSLEQLDKGLLVVRRVVQLMCGGSEASQL*	99.7487	FALSE
NE	LDBPK_070430	Acetylornithine deacetylase-like protein	G	T	1/1	162755	MASLQHVRDMLAKLVSFETVSARTNLPLIEYVQGYLAACGVKHVTVMRSADGIHANLLATLPSADGSVEGGLILSGHTDVVPVDGQKWASDPFVLTERDGNLYARGSCDMKAFIAVCLALVPEWVRAPPRKPVQIALTYDEETTFDGVRQLMRERGSDLKKCEGCIIGEPTMLDLVIAHKGIFYSYITFKGKAAHSSLQTAGYNSIEPAMRVFQKLFEMRDRFAREGPFEEGFNITHTTLCPALTTGGNAINTIPAECSLGFEFRNVPSHPASVIKKEIWDFISAETERVKLACPEGGIDVVKRGEVEPFGGNKDASVVKALMAANPELPKMTKVSFCTEAGEYQAAGINSVVCGPGNIEQAHKANEFVSLEQLDKGLLVVRRVVQLMCGGSEASQL*	MASLQHVRDMLAKLVSFETVSARTNLPLIEYVQGYLAACGVKHVTVMRSADGIHANLLATLPSAEGSVEGGLILSGHTDVVPVDGQKWASDPFVLTERDGNLYARGSCDMKAFIAVCLALVPEWVRAPPRKPVQIALTYDEETTFDGVRQLMRERGSDLKKCEGCIIGEPTMLDLVIAHKGIFYSYITFKGKAAHSSLQTAGYNSIEPAMRVFQKLFEMRDRFAREGPFEEGFNITHTTLCPALTTGGNAINTIPAECSLGFEFRNVPSHPASVIKKEIWDFISAETERVKLACPEGGIDVVKRGEVEPFGGNKDASVVKALMAANPELPKMTKVSFCTEAGEYQAAGINSVVCGPGNIEQAHKANEFVSLEQLDKGLLVVRRVVQLMCGGSEASQL*	99.7487	FALSE
NE	LDBPK_070440	Ubiquitin-protein ligase-like	A	G	1/1	164740	MDPQLLVHLFDTFGADGQNGQLPWGISASDSIALEAQGDGIRFESNGREWRVLQVGTAEDEMNLPPYRGDTQLRDAARVLPPVCFAPLVSRYTRLLRDPRWEVRHVPRMMEAMLNDRVLFHLMDTSPLAPLSDSRVSAMTRWWGVMGKPVLRYENNTGRPLMSLIDGYGSPPSASSDAAEGRQGAGKEARQHQASGSRDEHCSSAREEQIGDTADSAAAATATSSRMSLEEVRQGYRDIKTVLTLIAATSAPYRCSRPPNASVSGCTARLVFCKDPSTIYLGLLLNSALRGLPRKVLCSMSVFRLIAEGWGRSPSFADILRASWEEYSDIVRDIRALLGLPDPTTETPSPPSPVASPSSFSCMSASSGASAAALSRQQPQYHRRGRRRQLPPMHLPSQH…	MDPQLLVHLFDTFGADGQNGQLPWGISASDSIALEAQGDGIRFESNGREWRVLQVGTAEDEMNLPPYRGDTQLRDAARVLPPVCFAPLVSRYTRLLRDPRWEVRHVPRMMEAMLNDRVLFHLMDTSPLAPLSDSRVSAMTRWWGVMGKPVLRYENNTGRPLMSLIDGYGSPPSASSDAAEGRQGAGKEARQHQASGSRDEHCSSAREEQIGDTADSAAAATATSSRMSLEEVRQGYRDIKTVLTLIAATSAPYRCSRPPNASVSGCTARLVFCKDPSTIYLGLLLNSALRGLPRKVLCSMSVFRLIAEGWGRSPSFADILRASWEEYSDIVRDIRALLGLPDPTTETPSPPSPVASPSSFSCMSASSGASAAALSRQQPQYHRRGRRRQLPPMHLPSQH…	99.984	FALSE
NE	LDBPK_070440	Ubiquitin-protein ligase-like	A	T	1/1	164822	MDPQLLVHLFDTFGADGQNGQLPWGISASDSIALEAQGDGIRFESNGREWRVLQVGTAEDEMNLPPYRGDTQLRDAARVLPPVCFAPLVSRYTRLLRDPRWEVRHVPRMMEAMLNDRVLFHLMDTSPLAPLSDSRVSAMTRWWGVMGKPVLRYENNTGRPLMSLIDGYGSPPSASSDAAEGRQGAGKEARQHQASGSRDEHCSSAREEQIGDTADSAAAATATSSRMSLEEVRQGYRDIKTVLTLIAATSAPYRCSRPPNASVSGCTARLVFCKDPSTIYLGLLLNSALRGLPRKVLCSMSVFRLIAEGWGRSPSFADILRASWEEYSDIVRDIRALLGLPDPTTETPSPPSPVASPSSFSCMSASSGASAAALSRQQPQYHRRGRRRQLPPMHLPSQH…	MDPQLLVHLFDTFGADGQNGQLPWGISASDSIALEAQGDGIRFESNGREWRVLQVGTAEDEMNLPPYRGDTQLRDAARVLPPVCFAPLVSRYTRLLRDPRWEVRHVPRMMEAMLNDRVLFHLMDTSPLAPLSDSRVSAMTRWWGVMGKPVLRYENNTGRPLMSLIDGYGSPPSASSDAAEGRQGAGKEARQHQASGSRDEHCSSAREEQIGDTADSAAAATATSSRMSLEEVRQGYRDIKTVLTLIAATSAPYRCSRPPNASVSGCTARLVFCKDPSTIYLGLLLNSALRGLPRKVLCSMSVFRLIAEGWGRSPSFADILRASWEEYSDIVRDIRALLGLPDPTTETPSPPSPVASPSSFSCMSASSGASAAALSRQQPQYHRRGRRRQLPPMHLPSQH…	99.984	FALSE
NE	LDBPK_070440	Ubiquitin-protein ligase-like	T	G	1/1	165335	MDPQLLVHLFDTFGADGQNGQLPWGISASDSIALEAQGDGIRFESNGREWRVLQVGTAEDEMNLPPYRGDTQLRDAARVLPPVCFAPLVSRYTRLLRDPRWEVRHVPRMMEAMLNDRVLFHLMDTSPLAPLSDSRVSAMTRWWGVMGKPVLRYENNTGRPLMSLIDGYGSPPSASSDAAEGRQGAGKEARQHQASGSRDEHCSSAREEQIGDTADSAAAATATSSRMSLEEVRQGYRDIKTVLTLIAATSAPYRCSRPPNASVSGCTARLVFCKDPSTIYLGLLLNSALRGLPRKVLCSMSVFRLIAEGWGRSPSFADILRASWEEYSDIVRDIRALLGLPDPTTETPSPPSPVASPSSFSCMSASSGASAAALSRQQPQYHRRGRRRQLPPMHLPSQH…	MDPQLLVHLFDTFGADGQNGQLPWGISASDSIALEAQGDGIRFESNGREWRVLQVGTAEDEMNLPPYRGDTQLRDAARVLPPVCFAPLVSRYTRLLRDPRWEVRHVPRMMEAMLNDRVLFHLMDTSPLAPLSDSRVSAMTRWWGVMGKPVLRYENNTGRPLMSLIDGYGSPPSASSDAAEGRQGAGKEARQHQASGSRDEHCSSAREEQIGDTADSAAAATATSSRMSLEEVRQGYRDIKTVLTLIAATSAPYRCSRPPNASVSGCTARLVFCKDPSTIYLGLLLNSALRGLPRKVLCSMSVFRLIAEGWGRSPSFADILRASWEEYSDIVRDIRALLGLPDPTTETPSPPSPVASPSSFSCMSASSGASAAALSRQQPQYHRRGRRRQLPPMHLPSQH…	99.984	FALSE
NE	LDBPK_070440	Ubiquitin-protein ligase-like	C	A	1/1	165689	MDPQLLVHLFDTFGADGQNGQLPWGISASDSIALEAQGDGIRFESNGREWRVLQVGTAEDEMNLPPYRGDTQLRDAARVLPPVCFAPLVSRYTRLLRDPRWEVRHVPRMMEAMLNDRVLFHLMDTSPLAPLSDSRVSAMTRWWGVMGKPVLRYENNTGRPLMSLIDGYGSPPSASSDAAEGRQGAGKEARQHQASGSRDEHCSSAREEQIGDTADSAAAATATSSRMSLEEVRQGYRDIKTVLTLIAATSAPYRCSRPPNASVSGCTARLVFCKDPSTIYLGLLLNSALRGLPRKVLCSMSVFRLIAEGWGRSPSFADILRASWEEYSDIVRDIRALLGLPDPTTETPSPPSPVASPSSFSCMSASSGASAAALSRQQPQYHRRGRRRQLPPMHLPSQH…	MDPQLLVHLFDTFGADGQNGQLPWGISASDSIALEAQGDGIRFESNGREWRVLQVGTAEDEMNLPPYRGDTQLRDAARVLPPVCFAPLVSRYTRLLRDPRWEVRHVPRMMEAMLNDRVLFHLMDTSPLAPLSDSRVSAMTRWWGVMGKPVLRYENNTGRPLMSLIDGYGSPPSASSDAAEGRQGAGKEARQHQASGSRDEHCSSAREEQIGDTADSAAAATATSSRMSLEEVRQGYRDIKTVLTLIAATSAPYRCSRPPNASVSGCTARLVFCKDPSTIYLGLLLNSALRGLPRKVLCSMSVFRLIAEGWGRSPSFADILRASWEEYSDIVRDIRALLGLPDPTTETPSPPSPVASPSSFSCMSASSGASAAALSRQQPQYHRRGRRRQLPPMHLPSQH…	99.984	FALSE
NE	LDBPK_070440	Ubiquitin-protein ligase-like	A	C	1/1	166736	MDPQLLVHLFDTFGADGQNGQLPWGISASDSIALEAQGDGIRFESNGREWRVLQVGTAEDEMNLPPYRGDTQLRDAARVLPPVCFAPLVSRYTRLLRDPRWEVRHVPRMMEAMLNDRVLFHLMDTSPLAPLSDSRVSAMTRWWGVMGKPVLRYENNTGRPLMSLIDGYGSPPSASSDAAEGRQGAGKEARQHQASGSRDEHCSSAREEQIGDTADSAAAATATSSRMSLEEVRQGYRDIKTVLTLIAATSAPYRCSRPPNASVSGCTARLVFCKDPSTIYLGLLLNSALRGLPRKVLCSMSVFRLIAEGWGRSPSFADILRASWEEYSDIVRDIRALLGLPDPTTETPSPPSPVASPSSFSCMSASSGASAAALSRQQPQYHRRGRRRQLPPMHLPSQH…	MDPQLLVHLFDTFGADGQNGQLPWGISASDSIALEAQGDGIRFESNGREWRVLQVGTAEDEMNLPPYRGDTQLRDAARVLPPVCFAPLVSRYTRLLRDPRWEVRHVPRMMEAMLNDRVLFHLMDTSPLAPLSDSRVSAMTRWWGVMGKPVLRYENNTGRPLMSLIDGYGSPPSASSDAAEGRQGAGKEARQHQASGSRDEHCSSAREEQIGDTADSAAAATATSSRMSLEEVRQGYRDIKTVLTLIAATSAPYRCSRPPNASVSGCTARLVFCKDPSTIYLGLLLNSALRGLPRKVLCSMSVFRLIAEGWGRSPSFADILRASWEEYSDIVRDIRALLGLPDPTTETPSPPSPVASPSSFSCMSASSGASAAALSRQQPQYHRRGRRRQLPPMHLPSQH…	99.984	FALSE
NE	LDBPK_070440	Ubiquitin-protein ligase-like	C	G	1/1	169700	MDPQLLVHLFDTFGADGQNGQLPWGISASDSIALEAQGDGIRFESNGREWRVLQVGTAEDEMNLPPYRGDTQLRDAARVLPPVCFAPLVSRYTRLLRDPRWEVRHVPRMMEAMLNDRVLFHLMDTSPLAPLSDSRVSAMTRWWGVMGKPVLRYENNTGRPLMSLIDGYGSPPSASSDAAEGRQGAGKEARQHQASGSRDEHCSSAREEQIGDTADSAAAATATSSRMSLEEVRQGYRDIKTVLTLIAATSAPYRCSRPPNASVSGCTARLVFCKDPSTIYLGLLLNSALRGLPRKVLCSMSVFRLIAEGWGRSPSFADILRASWEEYSDIVRDIRALLGLPDPTTETPSPPSPVASPSSFSCMSASSGASAAALSRQQPQYHRRGRRRQLPPMHLPSQH…	MDPQLLVHLFDTFGADGQNGQLPWGISASDSIALEAQGDGIRFESNGREWRVLQVGTAEDEMNLPPYRGDTQLRDAARVLPPVCFAPLVSRYTRLLRDPRWEVRHVPRMMEAMLNDRVLFHLMDTSPLAPLSDSRVSAMTRWWGVMGKPVLRYENNTGRPLMSLIDGYGSPPSASSDAAEGRQGAGKEARQHQASGSRDEHCSSAREEQIGDTADSAAAATATSSRMSLEEVRQGYRDIKTVLTLIAATSAPYRCSRPPNASVSGCTARLVFCKDPSTIYLGLLLNSALRGLPRKVLCSMSVFRLIAEGWGRSPSFADILRASWEEYSDIVRDIRALLGLPDPTTETPSPPSPVASPSSFSCMSASSGASAAALSRQQPQYHRRGRRRQLPPMHLPSQH…	99.984	FALSE
NE	LDBPK_070440	Ubiquitin-protein ligase-like	G	T	1/1	170249	MDPQLLVHLFDTFGADGQNGQLPWGISASDSIALEAQGDGIRFESNGREWRVLQVGTAEDEMNLPPYRGDTQLRDAARVLPPVCFAPLVSRYTRLLRDPRWEVRHVPRMMEAMLNDRVLFHLMDTSPLAPLSDSRVSAMTRWWGVMGKPVLRYENNTGRPLMSLIDGYGSPPSASSDAAEGRQGAGKEARQHQASGSRDEHCSSAREEQIGDTADSAAAATATSSRMSLEEVRQGYRDIKTVLTLIAATSAPYRCSRPPNASVSGCTARLVFCKDPSTIYLGLLLNSALRGLPRKVLCSMSVFRLIAEGWGRSPSFADILRASWEEYSDIVRDIRALLGLPDPTTETPSPPSPVASPSSFSCMSASSGASAAALSRQQPQYHRRGRRRQLPPMHLPSQH…	MDPQLLVHLFDTFGADGQNGQLPWGISASDSIALEAQGDGIRFESNGREWRVLQVGTAEDEMNLPPYRGDTQLRDAARVLPPVCFAPLVSRYTRLLRDPRWEVRHVPRMMEAMLNDRVLFHLMDTSPLAPLSDSRVSAMTRWWGVMGKPVLRYENNTGRPLMSLIDGYGSPPSASSDAAEGRQGAGKEARQHQASGSRDEHCSSAREEQIGDTADSAAAATATSSRMSLEEVRQGYRDIKTVLTLIAATSAPYRCSRPPNASVSGCTARLVFCKDPSTIYLGLLLNSALRGLPRKVLCSMSVFRLIAEGWGRSPSFADILRASWEEYSDIVRDIRALLGLPDPTTETPSPPSPVASPSSFSCMSASSGASAAALSRQQPQYHRRGRRRQLPPMHLPSQH…	99.984	FALSE
NE	LDBPK_070440	Ubiquitin-protein ligase-like	C	G	1/1	170768	MDPQLLVHLFDTFGADGQNGQLPWGISASDSIALEAQGDGIRFESNGREWRVLQVGTAEDEMNLPPYRGDTQLRDAARVLPPVCFAPLVSRYTRLLRDPRWEVRHVPRMMEAMLNDRVLFHLMDTSPLAPLSDSRVSAMTRWWGVMGKPVLRYENNTGRPLMSLIDGYGSPPSASSDAAEGRQGAGKEARQHQASGSRDEHCSSAREEQIGDTADSAAAATATSSRMSLEEVRQGYRDIKTVLTLIAATSAPYRCSRPPNASVSGCTARLVFCKDPSTIYLGLLLNSALRGLPRKVLCSMSVFRLIAEGWGRSPSFADILRASWEEYSDIVRDIRALLGLPDPTTETPSPPSPVASPSSFSCMSASSGASAAALSRQQPQYHRRGRRRQLPPMHLPSQH…	MDPQLLVHLFDTFGADGQNGQLPWGISASDSIALEAQGDGIRFESNGREWRVLQVGTAEDEMNLPPYRGDTQLRDAARVLPPVCFAPLVSRYTRLLRDPRWEVRHVPRMMEAMLNDRVLFHLMDTSPLAPLSDSRVSAMTRWWGVMGKPVLRYENNTGRPLMSLIDGYGSPPSASSDAAEGRQGAGKEARQHQASGSRDEHCSSAREEQIGDTADSAAAATATSSRMSLEEVRQGYRDIKTVLTLIAATSAPYRCSRPPNASVSGCTARLVFCKDPSTIYLGLLLNSALRGLPRKVLCSMSVFRLIAEGWGRSPSFADILRASWEEYSDIVRDIRALLGLPDPTTETPSPPSPVASPSSFSCMSASSGASAAALSRQQPQYHRRGRRRQLPPMHLPSQH…	99.984	FALSE
NE	LDBPK_070440	Ubiquitin-protein ligase-like	C	T	1/1	171448	MDPQLLVHLFDTFGADGQNGQLPWGISASDSIALEAQGDGIRFESNGREWRVLQVGTAEDEMNLPPYRGDTQLRDAARVLPPVCFAPLVSRYTRLLRDPRWEVRHVPRMMEAMLNDRVLFHLMDTSPLAPLSDSRVSAMTRWWGVMGKPVLRYENNTGRPLMSLIDGYGSPPSASSDAAEGRQGAGKEARQHQASGSRDEHCSSAREEQIGDTADSAAAATATSSRMSLEEVRQGYRDIKTVLTLIAATSAPYRCSRPPNASVSGCTARLVFCKDPSTIYLGLLLNSALRGLPRKVLCSMSVFRLIAEGWGRSPSFADILRASWEEYSDIVRDIRALLGLPDPTTETPSPPSPVASPSSFSCMSASSGASAAALSRQQPQYHRRGRRRQLPPMHLPSQH…	MDPQLLVHLFDTFGADGQNGQLPWGISASDSIALEAQGDGIRFESNGREWRVLQVGTAEDEMNLPPYRGDTQLRDAARVLPPVCFAPLVSRYTRLLRDPRWEVRHVPRMMEAMLNDRVLFHLMDTSPLAPLSDSRVSAMTRWWGVMGKPVLRYENNTGRPLMSLIDGYGSPPSASSDAAEGRQGAGKEARQHQASGSRDEHCSSAREEQIGDTADSAAAATATSSRMSLEEVRQGYRDIKTVLTLIAATSAPYRCSRPPNASVSGCTARLVFCKDPSTIYLGLLLNSALRGLPRKVLCSMSVFRLIAEGWGRSPSFADILRASWEEYSDIVRDIRALLGLPDPTTETPSPPSPVASPSSFSCMSASSGASAAALSRQQPQYHRRGRRRQLPPMHLPSQH…	99.984	FALSE
NE	LDBPK_070440	Ubiquitin-protein ligase-like	T	G	1/1	171803	MDPQLLVHLFDTFGADGQNGQLPWGISASDSIALEAQGDGIRFESNGREWRVLQVGTAEDEMNLPPYRGDTQLRDAARVLPPVCFAPLVSRYTRLLRDPRWEVRHVPRMMEAMLNDRVLFHLMDTSPLAPLSDSRVSAMTRWWGVMGKPVLRYENNTGRPLMSLIDGYGSPPSASSDAAEGRQGAGKEARQHQASGSRDEHCSSAREEQIGDTADSAAAATATSSRMSLEEVRQGYRDIKTVLTLIAATSAPYRCSRPPNASVSGCTARLVFCKDPSTIYLGLLLNSALRGLPRKVLCSMSVFRLIAEGWGRSPSFADILRASWEEYSDIVRDIRALLGLPDPTTETPSPPSPVASPSSFSCMSASSGASAAALSRQQPQYHRRGRRRQLPPMHLPSQH…	MDPQLLVHLFDTFGADGQNGQLPWGISASDSIALEAQGDGIRFESNGREWRVLQVGTAEDEMNLPPYRGDTQLRDAARVLPPVCFAPLVSRYTRLLRDPRWEVRHVPRMMEAMLNDRVLFHLMDTSPLAPLSDSRVSAMTRWWGVMGKPVLRYENNTGRPLMSLIDGYGSPPSASSDAAEGRQGAGKEARQHQASGSRDEHCSSAREEQIGDTADSAAAATATSSRMSLEEVRQGYRDIKTVLTLIAATSAPYRCSRPPNASVSGCTARLVFCKDPSTIYLGLLLNSALRGLPRKVLCSMSVFRLIAEGWGRSPSFADILRASWEEYSDIVRDIRALLGLPDPTTETPSPPSPVASPSSFSCMSASSGASAAALSRQQPQYHRRGRRRQLPPMHLPSQH…	99.984	FALSE
NE	LDBPK_070440	Ubiquitin-protein ligase-like	G	C	1/1	173390	MDPQLLVHLFDTFGADGQNGQLPWGISASDSIALEAQGDGIRFESNGREWRVLQVGTAEDEMNLPPYRGDTQLRDAARVLPPVCFAPLVSRYTRLLRDPRWEVRHVPRMMEAMLNDRVLFHLMDTSPLAPLSDSRVSAMTRWWGVMGKPVLRYENNTGRPLMSLIDGYGSPPSASSDAAEGRQGAGKEARQHQASGSRDEHCSSAREEQIGDTADSAAAATATSSRMSLEEVRQGYRDIKTVLTLIAATSAPYRCSRPPNASVSGCTARLVFCKDPSTIYLGLLLNSALRGLPRKVLCSMSVFRLIAEGWGRSPSFADILRASWEEYSDIVRDIRALLGLPDPTTETPSPPSPVASPSSFSCMSASSGASAAALSRQQPQYHRRGRRRQLPPMHLPSQH…	MDPQLLVHLFDTFGADGQNGQLPWGISASDSIALEAQGDGIRFESNGREWRVLQVGTAEDEMNLPPYRGDTQLRDAARVLPPVCFAPLVSRYTRLLRDPRWEVRHVPRMMEAMLNDRVLFHLMDTSPLAPLSDSRVSAMTRWWGVMGKPVLRYENNTGRPLMSLIDGYGSPPSASSDAAEGRQGAGKEARQHQASGSRDEHCSSAREEQIGDTADSAAAATATSSRMSLEEVRQGYRDIKTVLTLIAATSAPYRCSRPPNASVSGCTARLVFCKDPSTIYLGLLLNSALRGLPRKVLCSMSVFRLIAEGWGRSPSFADILRASWEEYSDIVRDIRALLGLPDPTTETPSPPSPVASPSSFSCMSASSGASAAALSRQQPQYHRRGRRRQLPPMHLPSQH…	99.984	FALSE
NE	LDBPK_070440	Ubiquitin-protein ligase-like	G	A	1/1	173446	MDPQLLVHLFDTFGADGQNGQLPWGISASDSIALEAQGDGIRFESNGREWRVLQVGTAEDEMNLPPYRGDTQLRDAARVLPPVCFAPLVSRYTRLLRDPRWEVRHVPRMMEAMLNDRVLFHLMDTSPLAPLSDSRVSAMTRWWGVMGKPVLRYENNTGRPLMSLIDGYGSPPSASSDAAEGRQGAGKEARQHQASGSRDEHCSSAREEQIGDTADSAAAATATSSRMSLEEVRQGYRDIKTVLTLIAATSAPYRCSRPPNASVSGCTARLVFCKDPSTIYLGLLLNSALRGLPRKVLCSMSVFRLIAEGWGRSPSFADILRASWEEYSDIVRDIRALLGLPDPTTETPSPPSPVASPSSFSCMSASSGASAAALSRQQPQYHRRGRRRQLPPMHLPSQH…	MDPQLLVHLFDTFGADGQNGQLPWGISASDSIALEAQGDGIRFESNGREWRVLQVGTAEDEMNLPPYRGDTQLRDAARVLPPVCFAPLVSRYTRLLRDPRWEVRHVPRMMEAMLNDRVLFHLMDTSPLAPLSDSRVSAMTRWWGVMGKPVLRYENNTGRPLMSLIDGYGSPPSASSDAAEGRQGAGKEARQHQASGSRDEHCSSAREEQIGDTADSAAAATATSSRMSLEEVRQGYRDIKTVLTLIAATSAPYRCSRPPNASVSGCTARLVFCKDPSTIYLGLLLNSALRGLPRKVLCSMSVFRLIAEGWGRSPSFADILRASWEEYSDIVRDIRALLGLPDPTTETPSPPSPVASPSSFSCMSASSGASAAALSRQQPQYHRRGRRRQLPPMHLPSQH…	99.984	FALSE
NE	LDBPK_070440	Ubiquitin-protein ligase-like	A	C	1/1	176060	MDPQLLVHLFDTFGADGQNGQLPWGISASDSIALEAQGDGIRFESNGREWRVLQVGTAEDEMNLPPYRGDTQLRDAARVLPPVCFAPLVSRYTRLLRDPRWEVRHVPRMMEAMLNDRVLFHLMDTSPLAPLSDSRVSAMTRWWGVMGKPVLRYENNTGRPLMSLIDGYGSPPSASSDAAEGRQGAGKEARQHQASGSRDEHCSSAREEQIGDTADSAAAATATSSRMSLEEVRQGYRDIKTVLTLIAATSAPYRCSRPPNASVSGCTARLVFCKDPSTIYLGLLLNSALRGLPRKVLCSMSVFRLIAEGWGRSPSFADILRASWEEYSDIVRDIRALLGLPDPTTETPSPPSPVASPSSFSCMSASSGASAAALSRQQPQYHRRGRRRQLPPMHLPSQH…	MDPQLLVHLFDTFGADGQNGQLPWGISASDSIALEAQGDGIRFESNGREWRVLQVGTAEDEMNLPPYRGDTQLRDAARVLPPVCFAPLVSRYTRLLRDPRWEVRHVPRMMEAMLNDRVLFHLMDTSPLAPLSDSRVSAMTRWWGVMGKPVLRYENNTGRPLMSLIDGYGSPPSASSDAAEGRQGAGKEARQHQASGSRDEHCSSAREEQIGDTADSAAAATATSSRMSLEEVRQGYRDIKTVLTLIAATSAPYRCSRPPNASVSGCTARLVFCKDPSTIYLGLLLNSALRGLPRKVLCSMSVFRLIAEGWGRSPSFADILRASWEEYSDIVRDIRALLGLPDPTTETPSPPSPVASPSSFSCMSASSGASAAALSRQQPQYHRRGRRRQLPPMHLPSQH…	99.984	FALSE
NE	LDBPK_070440	Ubiquitin-protein ligase-like	C	A	0/1	176135	MDPQLLVHLFDTFGADGQNGQLPWGISASDSIALEAQGDGIRFESNGREWRVLQVGTAEDEMNLPPYRGDTQLRDAARVLPPVCFAPLVSRYTRLLRDPRWEVRHVPRMMEAMLNDRVLFHLMDTSPLAPLSDSRVSAMTRWWGVMGKPVLRYENNTGRPLMSLIDGYGSPPSASSDAAEGRQGAGKEARQHQASGSRDEHCSSAREEQIGDTADSAAAATATSSRMSLEEVRQGYRDIKTVLTLIAATSAPYRCSRPPNASVSGCTARLVFCKDPSTIYLGLLLNSALRGLPRKVLCSMSVFRLIAEGWGRSPSFADILRASWEEYSDIVRDIRALLGLPDPTTETPSPPSPVASPSSFSCMSASSGASAAALSRQQPQYHRRGRRRQLPPMHLPSQH…	MDPQLLVHLFDTFGADGQNGQLPWGISASDSIALEAQGDGIRFESNGREWRVLQVGTAEDEMNLPPYRGDTQLRDAARVLPPVCFAPLVSRYTRLLRDPRWEVRHVPRMMEAMLNDRVLFHLMDTSPLAPLSDSRVSAMTRWWGVMGKPVLRYENNTGRPLMSLIDGYGSPPSASSDAAEGRQGAGKEARQHQASGSRDEHCSSAREEQIGDTADSAAAATATSSRMSLEEVRQGYRDIKTVLTLIAATSAPYRCSRPPNASVSGCTARLVFCKDPSTIYLGLLLNSALRGLPRKVLCSMSVFRLIAEGWGRSPSFADILRASWEEYSDIVRDIRALLGLPDPTTETPSPPSPVASPSSFSCMSASSGASAAALSRQQPQYHRRGRRRQLPPMHLPSQH…	99.984	FALSE
NE	LDBPK_070440	Ubiquitin-protein ligase-like	T	TCAC	1/1	177013	MDPQLLVHLFDTFGADGQNGQLPWGISASDSIALEAQGDGIRFESNGREWRVLQVGTAEDEMNLPPYRGDTQLRDAARVLPPVCFAPLVSRYTRLLRDPRWEVRHVPRMMEAMLNDRVLFHLMDTSPLAPLSDSRVSAMTRWWGVMGKPVLRYENNTGRPLMSLIDGYGSPPSASSDAAEGRQGAGKEARQHQASGSRDEHCSSAREEQIGDTADSAAAATATSSRMSLEEVRQGYRDIKTVLTLIAATSAPYRCSRPPNASVSGCTARLVFCKDPSTIYLGLLLNSALRGLPRKVLCSMSVFRLIAEGWGRSPSFADILRASWEEYSDIVRDIRALLGLPDPTTETPSPPSPVASPSSFSCMSASSGASAAALSRQQPQYHRRGRRRQLPPMHLPSQH…	MDPQLLVHLFDTFGADGQNGQLPWGISASDSIALEAQGDGIRFESNGREWRVLQVGTAEDEMNLPPYRGDTQLRDAARVLPPVCFAPLVSRYTRLLRDPRWEVRHVPRMMEAMLNDRVLFHLMDTSPLAPLSDSRVSAMTRWWGVMGKPVLRYENNTGRPLMSLIDGYGSPPSASSDAAEGRQGAGKEARQHQASGSRDEHCSSAREEQIGDTADSAAAATATSSRMSLEEVRQGYRDIKTVLTLIAATSAPYRCSRPPNASVSGCTARLVFCKDPSTIYLGLLLNSALRGLPRKVLCSMSVFRLIAEGWGRSPSFADILRASWEEYSDIVRDIRALLGLPDPTTETPSPPSPVASPSSFSCMSASSGASAAALSRQQPQYHRRGRRRQLPPMHLPSQH…	99.984	FALSE
NE	LDBPK_070440	Ubiquitin-protein ligase-like	G	C	1/1	177036	MDPQLLVHLFDTFGADGQNGQLPWGISASDSIALEAQGDGIRFESNGREWRVLQVGTAEDEMNLPPYRGDTQLRDAARVLPPVCFAPLVSRYTRLLRDPRWEVRHVPRMMEAMLNDRVLFHLMDTSPLAPLSDSRVSAMTRWWGVMGKPVLRYENNTGRPLMSLIDGYGSPPSASSDAAEGRQGAGKEARQHQASGSRDEHCSSAREEQIGDTADSAAAATATSSRMSLEEVRQGYRDIKTVLTLIAATSAPYRCSRPPNASVSGCTARLVFCKDPSTIYLGLLLNSALRGLPRKVLCSMSVFRLIAEGWGRSPSFADILRASWEEYSDIVRDIRALLGLPDPTTETPSPPSPVASPSSFSCMSASSGASAAALSRQQPQYHRRGRRRQLPPMHLPSQH…	MDPQLLVHLFDTFGADGQNGQLPWGISASDSIALEAQGDGIRFESNGREWRVLQVGTAEDEMNLPPYRGDTQLRDAARVLPPVCFAPLVSRYTRLLRDPRWEVRHVPRMMEAMLNDRVLFHLMDTSPLAPLSDSRVSAMTRWWGVMGKPVLRYENNTGRPLMSLIDGYGSPPSASSDAAEGRQGAGKEARQHQASGSRDEHCSSAREEQIGDTADSAAAATATSSRMSLEEVRQGYRDIKTVLTLIAATSAPYRCSRPPNASVSGCTARLVFCKDPSTIYLGLLLNSALRGLPRKVLCSMSVFRLIAEGWGRSPSFADILRASWEEYSDIVRDIRALLGLPDPTTETPSPPSPVASPSSFSCMSASSGASAAALSRQQPQYHRRGRRRQLPPMHLPSQH…	99.984	FALSE
NE	LDBPK_070440	Ubiquitin-protein ligase-like	G	A	1/1	178075	MDPQLLVHLFDTFGADGQNGQLPWGISASDSIALEAQGDGIRFESNGREWRVLQVGTAEDEMNLPPYRGDTQLRDAARVLPPVCFAPLVSRYTRLLRDPRWEVRHVPRMMEAMLNDRVLFHLMDTSPLAPLSDSRVSAMTRWWGVMGKPVLRYENNTGRPLMSLIDGYGSPPSASSDAAEGRQGAGKEARQHQASGSRDEHCSSAREEQIGDTADSAAAATATSSRMSLEEVRQGYRDIKTVLTLIAATSAPYRCSRPPNASVSGCTARLVFCKDPSTIYLGLLLNSALRGLPRKVLCSMSVFRLIAEGWGRSPSFADILRASWEEYSDIVRDIRALLGLPDPTTETPSPPSPVASPSSFSCMSASSGASAAALSRQQPQYHRRGRRRQLPPMHLPSQH…	MDPQLLVHLFDTFGADGQNGQLPWGISASDSIALEAQGDGIRFESNGREWRVLQVGTAEDEMNLPPYRGDTQLRDAARVLPPVCFAPLVSRYTRLLRDPRWEVRHVPRMMEAMLNDRVLFHLMDTSPLAPLSDSRVSAMTRWWGVMGKPVLRYENNTGRPLMSLIDGYGSPPSASSDAAEGRQGAGKEARQHQASGSRDEHCSSAREEQIGDTADSAAAATATSSRMSLEEVRQGYRDIKTVLTLIAATSAPYRCSRPPNASVSGCTARLVFCKDPSTIYLGLLLNSALRGLPRKVLCSMSVFRLIAEGWGRSPSFADILRASWEEYSDIVRDIRALLGLPDPTTETPSPPSPVASPSSFSCMSASSGASAAALSRQQPQYHRRGRRRQLPPMHLPSQH…	99.984	FALSE
NE	LDBPK_070440	Ubiquitin-protein ligase-like	G	A	1/1	178372	MDPQLLVHLFDTFGADGQNGQLPWGISASDSIALEAQGDGIRFESNGREWRVLQVGTAEDEMNLPPYRGDTQLRDAARVLPPVCFAPLVSRYTRLLRDPRWEVRHVPRMMEAMLNDRVLFHLMDTSPLAPLSDSRVSAMTRWWGVMGKPVLRYENNTGRPLMSLIDGYGSPPSASSDAAEGRQGAGKEARQHQASGSRDEHCSSAREEQIGDTADSAAAATATSSRMSLEEVRQGYRDIKTVLTLIAATSAPYRCSRPPNASVSGCTARLVFCKDPSTIYLGLLLNSALRGLPRKVLCSMSVFRLIAEGWGRSPSFADILRASWEEYSDIVRDIRALLGLPDPTTETPSPPSPVASPSSFSCMSASSGASAAALSRQQPQYHRRGRRRQLPPMHLPSQH…	MDPQLLVHLFDTFGADGQNGQLPWGISASDSIALEAQGDGIRFESNGREWRVLQVGTAEDEMNLPPYRGDTQLRDAARVLPPVCFAPLVSRYTRLLRDPRWEVRHVPRMMEAMLNDRVLFHLMDTSPLAPLSDSRVSAMTRWWGVMGKPVLRYENNTGRPLMSLIDGYGSPPSASSDAAEGRQGAGKEARQHQASGSRDEHCSSAREEQIGDTADSAAAATATSSRMSLEEVRQGYRDIKTVLTLIAATSAPYRCSRPPNASVSGCTARLVFCKDPSTIYLGLLLNSALRGLPRKVLCSMSVFRLIAEGWGRSPSFADILRASWEEYSDIVRDIRALLGLPDPTTETPSPPSPVASPSSFSCMSASSGASAAALSRQQPQYHRRGRRRQLPPMHLPSQH…	99.984	FALSE
NE	LDBPK_070440	Ubiquitin-protein ligase-like	T	A	1/1	180818	MDPQLLVHLFDTFGADGQNGQLPWGISASDSIALEAQGDGIRFESNGREWRVLQVGTAEDEMNLPPYRGDTQLRDAARVLPPVCFAPLVSRYTRLLRDPRWEVRHVPRMMEAMLNDRVLFHLMDTSPLAPLSDSRVSAMTRWWGVMGKPVLRYENNTGRPLMSLIDGYGSPPSASSDAAEGRQGAGKEARQHQASGSRDEHCSSAREEQIGDTADSAAAATATSSRMSLEEVRQGYRDIKTVLTLIAATSAPYRCSRPPNASVSGCTARLVFCKDPSTIYLGLLLNSALRGLPRKVLCSMSVFRLIAEGWGRSPSFADILRASWEEYSDIVRDIRALLGLPDPTTETPSPPSPVASPSSFSCMSASSGASAAALSRQQPQYHRRGRRRQLPPMHLPSQH…	MDPQLLVHLFDTFGADGQNGQLPWGISASDSIALEAQGDGIRFESNGREWRVLQVGTAEDEMNLPPYRGDTQLRDAARVLPPVCFAPLVSRYTRLLRDPRWEVRHVPRMMEAMLNDRVLFHLMDTSPLAPLSDSRVSAMTRWWGVMGKPVLRYENNTGRPLMSLIDGYGSPPSASSDAAEGRQGAGKEARQHQASGSRDEHCSSAREEQIGDTADSAAAATATSSRMSLEEVRQGYRDIKTVLTLIAATSAPYRCSRPPNASVSGCTARLVFCKDPSTIYLGLLLNSALRGLPRKVLCSMSVFRLIAEGWGRSPSFADILRASWEEYSDIVRDIRALLGLPDPTTETPSPPSPVASPSSFSCMSASSGASAAALSRQQPQYHRRGRRRQLPPMHLPSQH…	99.984	FALSE
NE	LDBPK_070600	Cysteine peptidase B (CPB)	G	A	1/1	251874	MPSVSIRADPVGEDQIFVLRILSLTSRRAAAVKDRAKAAAAAATPSGLSKKFSHPSLSSSFERSGAGGTLSKRGSPESTAGACDSDGAGALVMGTALLTESADEGATTTSHSHASHMLHAPGGCIERECGVESAEAPLLASAVSPTAKGEMTNPADAPESPLLATSPISAMRRAMEKGARPVRRPRTTPASSPFARTRSGSSGDPSEAAKAAALRRDAVRRTLSLLGLPTSAGVSAGLDRYEVAAPSSSQAPGGGAGVDEHALTTTVSPVSAGGRSGSARAPEASRSPAVSAPATPVESTQGKSDAGCPGSPVVVKTFGAFLQLLQPAPPPPSLVVPLPGPKTASAAPRSTMRDNVAGSGQPSFTTPPPPQPQLSLPIDSAFRSVPSLPPPPTPPPPYV…	MPSVSIRADPVGEDQIFVLRILSLTSRRAAAVKDRAKAAAAAATPSGLSKKFSHPSLSSSFERSGAGGTLSKRESPESTAGACDSDGAGALVMGTALLTESADEGATTTSHSHASHMLHAPGGCIERECGVESAEAPLLASAVSPTAKGEMTNPADAPESPLLATSPISAMRRAMEKGARPVRRPRTTPASSPFARTRSGSSGDPSEAAKAAALRRDAVRRTLSLLGLPTSAGVSAGLDRYEVAAPSSSQAPGGGAGVDEHALTTTVSPVSAGGRSGSARAPEASRSPAVSAPATPVESTQGKSDAGCPGSPVVVKTFGAFLQLLQPAPPPPSLVVPLPGPKTASAAPRSTMRDNVAGSGQPSFTTPPPPQPQLSLPIDSAFRSVPSLPPPPTPPPPYV…	99.9475	FALSE
NE	LDBPK_070600	Cysteine peptidase B (CPB)	C	G	1/1	252090	MPSVSIRADPVGEDQIFVLRILSLTSRRAAAVKDRAKAAAAAATPSGLSKKFSHPSLSSSFERSGAGGTLSKRGSPESTAGACDSDGAGALVMGTALLTESADEGATTTSHSHASHMLHAPGGCIERECGVESAEAPLLASAVSPTAKGEMTNPADAPESPLLATSPISAMRRAMEKGARPVRRPRTTPASSPFARTRSGSSGDPSEAAKAAALRRDAVRRTLSLLGLPTSAGVSAGLDRYEVAAPSSSQAPGGGAGVDEHALTTTVSPVSAGGRSGSARAPEASRSPAVSAPATPVESTQGKSDAGCPGSPVVVKTFGAFLQLLQPAPPPPSLVVPLPGPKTASAAPRSTMRDNVAGSGQPSFTTPPPPQPQLSLPIDSAFRSVPSLPPPPTPPPPYV…	MPSVSIRADPVGEDQIFVLRILSLTSRRAAAVKDRAKAAAAAATPSGLSKKFSHPSLSSSFERSGAGGTLSKRGSPESTAGACDSDGAGALVMGTALLTESADEGATTTSHSHASHMLHAPGGCIERECGVESAEAPLLASAVSPSAKGEMTNPADAPESPLLATSPISAMRRAMEKGARPVRRPRTTPASSPFARTRSGSSGDPSEAAKAAALRRDAVRRTLSLLGLPTSAGVSAGLDRYEVAAPSSSQAPGGGAGVDEHALTTTVSPVSAGGRSGSARAPEASRSPAVSAPATPVESTQGKSDAGCPGSPVVVKTFGAFLQLLQPAPPPPSLVVPLPGPKTASAAPRSTMRDNVAGSGQPSFTTPPPPQPQLSLPIDSAFRSVPSLPPPPTPPPPYV…	99.9475	FALSE
NE	LDBPK_070600	Cysteine peptidase B (CPB)	C	T	1/1	252213	MPSVSIRADPVGEDQIFVLRILSLTSRRAAAVKDRAKAAAAAATPSGLSKKFSHPSLSSSFERSGAGGTLSKRGSPESTAGACDSDGAGALVMGTALLTESADEGATTTSHSHASHMLHAPGGCIERECGVESAEAPLLASAVSPTAKGEMTNPADAPESPLLATSPISAMRRAMEKGARPVRRPRTTPASSPFARTRSGSSGDPSEAAKAAALRRDAVRRTLSLLGLPTSAGVSAGLDRYEVAAPSSSQAPGGGAGVDEHALTTTVSPVSAGGRSGSARAPEASRSPAVSAPATPVESTQGKSDAGCPGSPVVVKTFGAFLQLLQPAPPPPSLVVPLPGPKTASAAPRSTMRDNVAGSGQPSFTTPPPPQPQLSLPIDSAFRSVPSLPPPPTPPPPYV…	MPSVSIRADPVGEDQIFVLRILSLTSRRAAAVKDRAKAAAAAATPSGLSKKFSHPSLSSSFERSGAGGTLSKRGSPESTAGACDSDGAGALVMGTALLTESADEGATTTSHSHASHMLHAPGGCIERECGVESAEAPLLASAVSPTAKGEMTNPADAPESPLLATSPISAMRRAMEKGARPVRRPRITPASSPFARTRSGSSGDPSEAAKAAALRRDAVRRTLSLLGLPTSAGVSAGLDRYEVAAPSSSQAPGGGAGVDEHALTTTVSPVSAGGRSGSARAPEASRSPAVSAPATPVESTQGKSDAGCPGSPVVVKTFGAFLQLLQPAPPPPSLVVPLPGPKTASAAPRSTMRDNVAGSGQPSFTTPPPPQPQLSLPIDSAFRSVPSLPPPPTPPPPYV…	99.9475	FALSE
NE	LDBPK_070600	Cysteine peptidase B (CPB)	T	C	1/1	254796	MPSVSIRADPVGEDQIFVLRILSLTSRRAAAVKDRAKAAAAAATPSGLSKKFSHPSLSSSFERSGAGGTLSKRGSPESTAGACDSDGAGALVMGTALLTESADEGATTTSHSHASHMLHAPGGCIERECGVESAEAPLLASAVSPTAKGEMTNPADAPESPLLATSPISAMRRAMEKGARPVRRPRTTPASSPFARTRSGSSGDPSEAAKAAALRRDAVRRTLSLLGLPTSAGVSAGLDRYEVAAPSSSQAPGGGAGVDEHALTTTVSPVSAGGRSGSARAPEASRSPAVSAPATPVESTQGKSDAGCPGSPVVVKTFGAFLQLLQPAPPPPSLVVPLPGPKTASAAPRSTMRDNVAGSGQPSFTTPPPPQPQLSLPIDSAFRSVPSLPPPPTPPPPYV…	MPSVSIRADPVGEDQIFVLRILSLTSRRAAAVKDRAKAAAAAATPSGLSKKFSHPSLSSSFERSGAGGTLSKRGSPESTAGACDSDGAGALVMGTALLTESADEGATTTSHSHASHMLHAPGGCIERECGVESAEAPLLASAVSPTAKGEMTNPADAPESPLLATSPISAMRRAMEKGARPVRRPRTTPASSPFARTRSGSSGDPSEAAKAAALRRDAVRRTLSLLGLPTSAGVSAGLDRYEVAAPSSSQAPGGGAGVDEHALTTTVSPVSAGGRSGSARAPEASRSPAVSAPATPVESTQGKSDAGCPGSPVVVKTFGAFLQLLQPAPPPPSLVVPLPGPKTASAAPRSTMRDNVAGSGQPSFTTPPPPQPQLSLPIDSAFRSVPSLPPPPTPPPPYV…	99.9475	FALSE
NE	LDBPK_070600	Cysteine peptidase B (CPB)	C	G	1/1	255628	MPSVSIRADPVGEDQIFVLRILSLTSRRAAAVKDRAKAAAAAATPSGLSKKFSHPSLSSSFERSGAGGTLSKRGSPESTAGACDSDGAGALVMGTALLTESADEGATTTSHSHASHMLHAPGGCIERECGVESAEAPLLASAVSPTAKGEMTNPADAPESPLLATSPISAMRRAMEKGARPVRRPRTTPASSPFARTRSGSSGDPSEAAKAAALRRDAVRRTLSLLGLPTSAGVSAGLDRYEVAAPSSSQAPGGGAGVDEHALTTTVSPVSAGGRSGSARAPEASRSPAVSAPATPVESTQGKSDAGCPGSPVVVKTFGAFLQLLQPAPPPPSLVVPLPGPKTASAAPRSTMRDNVAGSGQPSFTTPPPPQPQLSLPIDSAFRSVPSLPPPPTPPPPYV…	MPSVSIRADPVGEDQIFVLRILSLTSRRAAAVKDRAKAAAAAATPSGLSKKFSHPSLSSSFERSGAGGTLSKRGSPESTAGACDSDGAGALVMGTALLTESADEGATTTSHSHASHMLHAPGGCIERECGVESAEAPLLASAVSPTAKGEMTNPADAPESPLLATSPISAMRRAMEKGARPVRRPRTTPASSPFARTRSGSSGDPSEAAKAAALRRDAVRRTLSLLGLPTSAGVSAGLDRYEVAAPSSSQAPGGGAGVDEHALTTTVSPVSAGGRSGSARAPEASRSPAVSAPATPVESTQGKSDAGCPGSPVVVKTFGAFLQLLQPAPPPPSLVVPLPGPKTASAAPRSTMRDNVAGSGQPSFTTPPPPQPQLSLPIDSAFRSVPSLPPPPTPPPPYV…	99.9475	FALSE
NE	LDBPK_070600	Cysteine peptidase B (CPB)	C	T	1/1	256404	MPSVSIRADPVGEDQIFVLRILSLTSRRAAAVKDRAKAAAAAATPSGLSKKFSHPSLSSSFERSGAGGTLSKRGSPESTAGACDSDGAGALVMGTALLTESADEGATTTSHSHASHMLHAPGGCIERECGVESAEAPLLASAVSPTAKGEMTNPADAPESPLLATSPISAMRRAMEKGARPVRRPRTTPASSPFARTRSGSSGDPSEAAKAAALRRDAVRRTLSLLGLPTSAGVSAGLDRYEVAAPSSSQAPGGGAGVDEHALTTTVSPVSAGGRSGSARAPEASRSPAVSAPATPVESTQGKSDAGCPGSPVVVKTFGAFLQLLQPAPPPPSLVVPLPGPKTASAAPRSTMRDNVAGSGQPSFTTPPPPQPQLSLPIDSAFRSVPSLPPPPTPPPPYV…	MPSVSIRADPVGEDQIFVLRILSLTSRRAAAVKDRAKAAAAAATPSGLSKKFSHPSLSSSFERSGAGGTLSKRGSPESTAGACDSDGAGALVMGTALLTESADEGATTTSHSHASHMLHAPGGCIERECGVESAEAPLLASAVSPTAKGEMTNPADAPESPLLATSPISAMRRAMEKGARPVRRPRTTPASSPFARTRSGSSGDPSEAAKAAALRRDAVRRTLSLLGLPTSAGVSAGLDRYEVAAPSSSQAPGGGAGVDEHALTTTVSPVSAGGRSGSARAPEASRSPAVSAPATPVESTQGKSDAGCPGSPVVVKTFGAFLQLLQPAPPPPSLVVPLPGPKTASAAPRSTMRDNVAGSGQPSFTTPPPPQPQLSLPIDSAFRSVPSLPPPPTPPPPYV…	99.9475	FALSE
NE	LDBPK_070600	Cysteine peptidase B (CPB)	A	C	1/1	256502	MPSVSIRADPVGEDQIFVLRILSLTSRRAAAVKDRAKAAAAAATPSGLSKKFSHPSLSSSFERSGAGGTLSKRGSPESTAGACDSDGAGALVMGTALLTESADEGATTTSHSHASHMLHAPGGCIERECGVESAEAPLLASAVSPTAKGEMTNPADAPESPLLATSPISAMRRAMEKGARPVRRPRTTPASSPFARTRSGSSGDPSEAAKAAALRRDAVRRTLSLLGLPTSAGVSAGLDRYEVAAPSSSQAPGGGAGVDEHALTTTVSPVSAGGRSGSARAPEASRSPAVSAPATPVESTQGKSDAGCPGSPVVVKTFGAFLQLLQPAPPPPSLVVPLPGPKTASAAPRSTMRDNVAGSGQPSFTTPPPPQPQLSLPIDSAFRSVPSLPPPPTPPPPYV…	MPSVSIRADPVGEDQIFVLRILSLTSRRAAAVKDRAKAAAAAATPSGLSKKFSHPSLSSSFERSGAGGTLSKRGSPESTAGACDSDGAGALVMGTALLTESADEGATTTSHSHASHMLHAPGGCIERECGVESAEAPLLASAVSPTAKGEMTNPADAPESPLLATSPISAMRRAMEKGARPVRRPRTTPASSPFARTRSGSSGDPSEAAKAAALRRDAVRRTLSLLGLPTSAGVSAGLDRYEVAAPSSSQAPGGGAGVDEHALTTTVSPVSAGGRSGSARAPEASRSPAVSAPATPVESTQGKSDAGCPGSPVVVKTFGAFLQLLQPAPPPPSLVVPLPGPKTASAAPRSTMRDNVAGSGQPSFTTPPPPQPQLSLPIDSAFRSVPSLPPPPTPPPPYV…	99.9475	FALSE
NE	LDBPK_070700	Vacuolar-type Ca2+-ATPase	A	G	0/1	287187	MRKEDLASSVRQRFTKRSHTVIMGGENFGAGVQDSLEDIFARANEATPMYEKLGKVEGIANTLHTSLKNGVDGNTVEARRAFFGKNALPEEPPLTFWEMYKASWEDSMIRLLTVAAIVSLILGLTVPDPGETEVNYKTGWIEGFAIICSVIIVTTVSSVNDYNKEKRFHKLTEENSAQPVRVRRGGKDVTIDVTEIVVGDIVNLSPGLVVPVDGFYVTGMSVVIDESSVTGENDPKKKNANAPIILTGTVVNTAEDAYMLACAVGERSFGGKLLMESRGAGAPRPTPLQERLDELADLIGRIGLGAAMLLFALLSLMEGFRMLQHDSGASCRHFLDYFLLCVAIIVVAVPEGLPLAVTIALAYSQNKMHDDNNQVRRLRACETMGNATQICSDKTGTLT…	MRKEDLASSVRQRFTKRSHTVIMGGENFGAGVQDSLEDIFARANEATPMYEKLGKVEGIANTLHTSLKNGVDGNTVEARRAFFGKNALPEEPPLTFWEMYKASWEDSMIRLLTVAAIVSLILGLTVPDPGETEVNYKTGWIEGFAIICSVIIVTTVSSVNDYNKEKRFHKLTEENSAQPVRVRRGGKDVTIDVTEIVVGDIVNLSPGLVVPVDGFYVTGMSVVIDESSVTGENDPKKKNANAPIILTGTVVNTAEDAYMLACAVGERSFGGKLLMESRGAGAPRPTPLQERLDELADLIGRIGLGAAMLLFALLSLMEGFRMLQHDSGASCRHFLDYFLLCVAIIVVAVPEGLPLAVTIALAYSQNKMHDDNNQVRRLRACETMGNATQICSDKTGTLT…	99.8933	FALSE
NE	LDBPK_070720	Vacuolar-type Ca2+-ATPase	T	C	1/1	293549	MYASTRKNPFPILPDSYVHLVHGSCVLITLNATPTLRKTSSHRKRGAHAYPKKKTGQEAIQHTHAPFGPPFPPSLFCFSASRPPSLQQPLPTFFCFVSVLPTLDPSLCLASLTRPPPDQCRRHHRHQPRLRLSFSSLLLSQTDKRHARDRRRGRSKTPPTTTTGRQVGTQATAQDNLHTRVTFHPCPLRTEARTWGHPFMRASEMEDHHAPLPLSGATGTFRSYGTYTYDVHEFDRMRKEDLASSVRQRFTKRSHTVIMGGENFGAGVQDSLEDIFARANEATPMYEKLGKVEGIANTLHTSLKNGVDGNTVEARRAFFGKNALPEEP	MYASTRKNPFPILPDSYVHLVHGSCVLITSNATPTLRKTSSHRKRGAHAYPKKKTGQEAIQHTHAPFGPPFPPSLFCFSASRPPSLQQPLPTFFCFVSVLPTLDPSLCLASLTRPPPDQCRRHHRHQPRLRLSFSSLLLSQTDKRHARDRRRGRSKTPPTTTTGRQVGTQATAQDNLHTRVTFHPCPLRTEARTWGHPFMRASEMEDHHAPLPLSGATGTFRSYGTYTYDVHEFDRMRKEDLASSVRQRFTKRSHTVIMGGENFGAGVQDSLEDIFARANEATPMYEKLGKVEGIANTLHTSLKNGVDGNTVEARRAFFGKNALPEEP*	99.6951	FALSE
NE	LDBPK_070720	Vacuolar-type Ca2+-ATPase	C	A	1/1	293666	MYASTRKNPFPILPDSYVHLVHGSCVLITLNATPTLRKTSSHRKRGAHAYPKKKTGQEAIQHTHAPFGPPFPPSLFCFSASRPPSLQQPLPTFFCFVSVLPTLDPSLCLASLTRPPPDQCRRHHRHQPRLRLSFSSLLLSQTDKRHARDRRRGRSKTPPTTTTGRQVGTQATAQDNLHTRVTFHPCPLRTEARTWGHPFMRASEMEDHHAPLPLSGATGTFRSYGTYTYDVHEFDRMRKEDLASSVRQRFTKRSHTVIMGGENFGAGVQDSLEDIFARANEATPMYEKLGKVEGIANTLHTSLKNGVDGNTVEARRAFFGKNALPEEP	MYASTRKNPFPILPDSYVHLVHGSCVLITLNATPTLRKTSSHRKRGAHAYPKKKTGQEAIQHTHAPFGHPFPPSLFCFSASRPPSLQQPLPTFFCFVSVLPTLDPSLCLASLTRPPPDQCRRHHRHQPRLRLSFSSLLLSQTDKRHARDRRRGRSKTPPTTTTGRQVGTQATAQDNLHTRVTFHPCPLRTEARTWGHPFMRASEMEDHHAPLPLSGATGTFRSYGTYTYDVHEFDRMRKEDLASSVRQRFTKRSHTVIMGGENFGAGVQDSLEDIFARANEATPMYEKLGKVEGIANTLHTSLKNGVDGNTVEARRAFFGKNALPEEP*	99.6951	FALSE
NE	LDBPK_070760	40S ribosomal protein S9	G	A	0/1	305701	MPTSSQASASSRRASTTKPGPPPRASSAAPPLPARFPSHSQAPLPSATTSRRGSAIPELIGTRRDSSIGATSTNPRLRGGSVIDAAAAQRSSSAPRNPIDFASKESQEAMNRLRRLFLPVMMRVILRFRRRSRWKDGQPPRQYTPGSVVAAIMSTKSLLADCPQRMVESLAAGATFMSLTPKEIIVYANESHVSCGIVVLLYGQLEERRPEPGGKKPNAGGGGGSTRPICTQPHRLHKAMSVLCLMPVMCEDRATSFLATRESEEADVAIISSRWFWEVTYSMAQASLTTADVMGRTLREVVLPHRRDLLLADYFPTSVVLLRSWMWSMLTASDRVKLSRSMEVRVLSVGDVLFDEGDYCPYIYVVRRGALAAIVKGETLAVLEAGAAVGEESVLFHDR…	MPTSSQASASSRRASTTKPGPPPRASSAAPPLPARFPSHSQAPLPSATTSRRGSAIPELIGTRRDSSIGATSTNPRLRGGSVIDAAAAQRSSSAPRNPIDFASKESQEAMNRLRRLFLPVMMRVILRFRRRSRWKDGQPPRQYTPGSVVAAIMSTKSLLADCPQRMVESLAAGATFMSLTPKEIIVYANESHVSCGIVVLLYGQLEERRPEPGGKKPNAGGGGGSTRPICTQPHRLHKAMSVLCLMPVMCEDRATSFLATRESEEADVAIISSRWFWEVTYSMAQASLTTADVMGRTLREVVLPHRRDLLLADYFPTSVVLLRSWMWSMLTASDRVKLSRSMEVRVLSVGDVLFDEGDYCPYIYVVRRGALAAIVKGETLAVLEAGAAVGEESVLFHDR…	99.5354	TRUE
NE	LDBPK_070760	40S ribosomal protein S9	T	G	1/1	302365	MPTSSQASASSRRASTTKPGPPPRASSAAPPLPARFPSHSQAPLPSATTSRRGSAIPELIGTRRDSSIGATSTNPRLRGGSVIDAAAAQRSSSAPRNPIDFASKESQEAMNRLRRLFLPVMMRVILRFRRRSRWKDGQPPRQYTPGSVVAAIMSTKSLLADCPQRMVESLAAGATFMSLTPKEIIVYANESHVSCGIVVLLYGQLEERRPEPGGKKPNAGGGGGSTRPICTQPHRLHKAMSVLCLMPVMCEDRATSFLATRESEEADVAIISSRWFWEVTYSMAQASLTTADVMGRTLREVVLPHRRDLLLADYFPTSVVLLRSWMWSMLTASDRVKLSRSMEVRVLSVGDVLFDEGDYCPYIYVVRRGALAAIVKGETLAVLEAGAAVGEESVLFHDR…	MPTSSQASASSRRASTTKPGPPPRASSAAPPLPARFPSHSQAPLPSATTSRRGSAIPELIGTRRDSSIGATSTNPRLRGGSVIDAAAAQRSSSAPRNPIDFASKESQEAMNRLRRLFLPVMMRVILRFRRRSRWKDGQPPRQYTPGSVVAAIMSTKSLLADCPQRMVESLAAGATFMSLTPKEIIVYANESHVSCGIVVLLYGQLEERRPEPGGKKPNAGGGGGSTRPICTQPHRLHKAMSVLCLMPVMCEDRATSFLATRESEEADVAIISSRWFWEVTYSMAQASLTTADVMGRTLREVVLPHRRDLLLADYFPTSVVLLRSWMWSMLTASDRVKLSRSMEVRVLSVGDVLFDEGDYCPYIYVVRRGALAAIVKGETLAVLEAGAAVGEESVLFHDR…	99.9484	FALSE
NE	LDBPK_070760	40S ribosomal protein S9	C	T	1/1	302675	MPTSSQASASSRRASTTKPGPPPRASSAAPPLPARFPSHSQAPLPSATTSRRGSAIPELIGTRRDSSIGATSTNPRLRGGSVIDAAAAQRSSSAPRNPIDFASKESQEAMNRLRRLFLPVMMRVILRFRRRSRWKDGQPPRQYTPGSVVAAIMSTKSLLADCPQRMVESLAAGATFMSLTPKEIIVYANESHVSCGIVVLLYGQLEERRPEPGGKKPNAGGGGGSTRPICTQPHRLHKAMSVLCLMPVMCEDRATSFLATRESEEADVAIISSRWFWEVTYSMAQASLTTADVMGRTLREVVLPHRRDLLLADYFPTSVVLLRSWMWSMLTASDRVKLSRSMEVRVLSVGDVLFDEGDYCPYIYVVRRGALAAIVKGETLAVLEAGAAVGEESVLFHDR…	MPTSSQASASSRRASTTKPGPPPRASSAAPPLPARFPSHSQAPLPSATTSRRGSAIPELIGTRRDSSIGATSTNPRLRGGSVIDAAAAQRSSSAPRNPIDFASKESQEAMNRLRRLFLPVMMRVILRFRRRSRWKDGQPPRQYTPGSVVAAIMSTKSLLADCPQRMVESLAAGATFMSLTPKEIIVYANESHVSCGIVVLLYGQLEERRPEPGGKKPNAGGGGGSTRPICTQPHRLHKAMSVLCLMPVMCEDRATSFLATRESEEADVAIISSRWFWEVTYSMAQASLTTADVMGRTLREVVLPHRRDLLLADYFPTSVVLLRSWMWSMLTASDRVKLSRSMEVRVLSVGDVLFDEGDYCPYIYVVRRGALAAIVKGETLAVLEAGAAVGEESVLFHDR…	99.9484	FALSE
NE	LDBPK_070760	40S ribosomal protein S9	C	T	1/1	304413	MPTSSQASASSRRASTTKPGPPPRASSAAPPLPARFPSHSQAPLPSATTSRRGSAIPELIGTRRDSSIGATSTNPRLRGGSVIDAAAAQRSSSAPRNPIDFASKESQEAMNRLRRLFLPVMMRVILRFRRRSRWKDGQPPRQYTPGSVVAAIMSTKSLLADCPQRMVESLAAGATFMSLTPKEIIVYANESHVSCGIVVLLYGQLEERRPEPGGKKPNAGGGGGSTRPICTQPHRLHKAMSVLCLMPVMCEDRATSFLATRESEEADVAIISSRWFWEVTYSMAQASLTTADVMGRTLREVVLPHRRDLLLADYFPTSVVLLRSWMWSMLTASDRVKLSRSMEVRVLSVGDVLFDEGDYCPYIYVVRRGALAAIVKGETLAVLEAGAAVGEESVLFHDR…	MPTSSQASASSRRASTTKPGPPPRASSAAPPLPARFPSHSQAPLPSATTSRRGSAIPELIGTRRDSSIGATSTNPRLRGGSVIDAAAAQRSSSAPRNPIDFASKESQEAMNRLRRLFLPVMMRVILRFRRRSRWKDGQPPRQYTPGSVVAAIMSTKSLLADCPQRMVESLAAGATFMSLTPKEIIVYANESHVSCGIVVLLYGQLEERRPEPGGKKPNAGGGGGSTRPICTQPHRLHKAMSVLCLMPVMCEDRATSFLATRESEEADVAIISSRWFWEVTYSMAQASLTTADVMGRTLREVVLPHRRDLLLADYFPTSVVLLRSWMWSMLTASDRVKLSRSMEVRVLSVGDVLFDEGDYCPYIYVVRRGALAAIVKGETLAVLEAGAAVGEESVLFHDR…	99.9484	FALSE
NE	LDBPK_070760	40S ribosomal protein S9	G	A	0/1	305599	MPTSSQASASSRRASTTKPGPPPRASSAAPPLPARFPSHSQAPLPSATTSRRGSAIPELIGTRRDSSIGATSTNPRLRGGSVIDAAAAQRSSSAPRNPIDFASKESQEAMNRLRRLFLPVMMRVILRFRRRSRWKDGQPPRQYTPGSVVAAIMSTKSLLADCPQRMVESLAAGATFMSLTPKEIIVYANESHVSCGIVVLLYGQLEERRPEPGGKKPNAGGGGGSTRPICTQPHRLHKAMSVLCLMPVMCEDRATSFLATRESEEADVAIISSRWFWEVTYSMAQASLTTADVMGRTLREVVLPHRRDLLLADYFPTSVVLLRSWMWSMLTASDRVKLSRSMEVRVLSVGDVLFDEGDYCPYIYVVRRGALAAIVKGETLAVLEAGAAVGEESVLFHDR…	MPTSSQASASSRRASTTKPGPPPRASSAAPPLPARFPSHSQAPLPSATTSRRGSAIPELIGTRRDSSIGATSTNPRLRGGSVIDAAAAQRSSSAPRNPIDFASKESQEAMNRLRRLFLPVMMRVILRFRRRSRWKDGQPPRQYTPGSVVAAIMSTKSLLADCPQRMVESLAAGATFMSLTPKEIIVYANESHVSCGIVVLLYGQLEERRPEPGGKKPNAGGGGGSTRPICTQPHRLHKAMSVLCLMPVMCEDRATSFLATRESEEADVAIISSRWFWEVTYSMAQASLTTADVMGRTLREVVLPHRRDLLLADYFPTSVVLLRSWMWSMLTASDRVKLSRSMEVRVLSVGDVLFDEGDYCPYIYVVRRGALAAIVKGETLAVLEAGAAVGEESVLFHDR…	99.9484	FALSE
NE	LDBPK_070770	Protein kinase	G	A	1/1	307782	MSSGPLRMPTPSAPSTPPPPTATQHHHTSSWRSWGTKGTGQRVAEGGGSTTTGSPNSSAAPPSVSVTVVVLAALTAATVSVAYNSYKVRSRSSRVYRSQSTTPGHPCTRHGEASDPSHTGDIAMDSVKTASPLSPSTARSDATTCCRSTSLGGCGSTAAHTVAGENPSSTAASENELDEGGQRERDVMAQSPSLALHTDTAADAGARSGNRDMRFALCSAPPLQMAHDSTAEFHDRCATPAASAAPSPPPPETPKALLSNYYDLEPYALQGLAGGAHGWKRVFGLLKPEMRRRSGRDEACAEDGGTAADGTPGRRAPGSLTRTYDGSRVTTTDSPALLRESPGAIVPVTPAAATRSPTRRASAVESMYRSSVVKSDVSVHSRVPGQPVATGKPCTARWY…	MSSGPLRMPTPSAPSTPPPPTATQHHHTSSWRSWGTKGTGQRVAEGGGSTTTGSPNSSAAPPSVSVTVVVLAALTAATVSVAYNSYKVRSRSSRVYRSQSTTPDHPCTRHGEASDPSHTGDIAMDSVKTASPLSPSTARSDATTCCRSTSLGGCGSTAAHTVAGENPSSTAASENELDEGGQRERDVMAQSPSLALHTDTAADAGARSGNRDMRFALCSAPPLQMAHDSTAEFHDRCATPAASAAPSPPPPETPKALLSNYYDLEPYALQGLAGGAHGWKRVFGLLKPEMRRRSGRDEACAEDGGTAADGTPGRRAPGSLTRTYDGSRVTTTDSPALLRESPGAIVPVTPAAATRSPTRRASAVESMYRSSVVKSDVSVHSRVPGQPVATGKPCTARWY…	99.9459	FALSE
NE	LDBPK_070770	Protein kinase	T	A	1/1	307904	MSSGPLRMPTPSAPSTPPPPTATQHHHTSSWRSWGTKGTGQRVAEGGGSTTTGSPNSSAAPPSVSVTVVVLAALTAATVSVAYNSYKVRSRSSRVYRSQSTTPGHPCTRHGEASDPSHTGDIAMDSVKTASPLSPSTARSDATTCCRSTSLGGCGSTAAHTVAGENPSSTAASENELDEGGQRERDVMAQSPSLALHTDTAADAGARSGNRDMRFALCSAPPLQMAHDSTAEFHDRCATPAASAAPSPPPPETPKALLSNYYDLEPYALQGLAGGAHGWKRVFGLLKPEMRRRSGRDEACAEDGGTAADGTPGRRAPGSLTRTYDGSRVTTTDSPALLRESPGAIVPVTPAAATRSPTRRASAVESMYRSSVVKSDVSVHSRVPGQPVATGKPCTARWY…	MSSGPLRMPTPSAPSTPPPPTATQHHHTSSWRSWGTKGTGQRVAEGGGSTTTGSPNSSAAPPSVSVTVVVLAALTAATVSVAYNSYKVRSRSSRVYRSQSTTPGHPCTRHGEASDPSHTGDIAMDSVKTASPLSPSTARSDATTSCRSTSLGGCGSTAAHTVAGENPSSTAASENELDEGGQRERDVMAQSPSLALHTDTAADAGARSGNRDMRFALCSAPPLQMAHDSTAEFHDRCATPAASAAPSPPPPETPKALLSNYYDLEPYALQGLAGGAHGWKRVFGLLKPEMRRRSGRDEACAEDGGTAADGTPGRRAPGSLTRTYDGSRVTTTDSPALLRESPGAIVPVTPAAATRSPTRRASAVESMYRSSVVKSDVSVHSRVPGQPVATGKPCTARWY…	99.9459	FALSE
NE	LDBPK_070770	Protein kinase	G	A	1/1	308237	MSSGPLRMPTPSAPSTPPPPTATQHHHTSSWRSWGTKGTGQRVAEGGGSTTTGSPNSSAAPPSVSVTVVVLAALTAATVSVAYNSYKVRSRSSRVYRSQSTTPGHPCTRHGEASDPSHTGDIAMDSVKTASPLSPSTARSDATTCCRSTSLGGCGSTAAHTVAGENPSSTAASENELDEGGQRERDVMAQSPSLALHTDTAADAGARSGNRDMRFALCSAPPLQMAHDSTAEFHDRCATPAASAAPSPPPPETPKALLSNYYDLEPYALQGLAGGAHGWKRVFGLLKPEMRRRSGRDEACAEDGGTAADGTPGRRAPGSLTRTYDGSRVTTTDSPALLRESPGAIVPVTPAAATRSPTRRASAVESMYRSSVVKSDVSVHSRVPGQPVATGKPCTARWY…	MSSGPLRMPTPSAPSTPPPPTATQHHHTSSWRSWGTKGTGQRVAEGGGSTTTGSPNSSAAPPSVSVTVVVLAALTAATVSVAYNSYKVRSRSSRVYRSQSTTPGHPCTRHGEASDPSHTGDIAMDSVKTASPLSPSTARSDATTCCRSTSLGGCGSTAAHTVAGENPSSTAASENELDEGGQRERDVMAQSPSLALHTDTAADAGARSGNRDMRFALCSAPPLQMAHDSTAEFHDRCATPAASAAPSPPPPETPKTLLSNYYDLEPYALQGLAGGAHGWKRVFGLLKPEMRRRSGRDEACAEDGGTAADGTPGRRAPGSLTRTYDGSRVTTTDSPALLRESPGAIVPVTPAAATRSPTRRASAVESMYRSSVVKSDVSVHSRVPGQPVATGKPCTARWY…	99.9459	FALSE
NE	LDBPK_070770	Protein kinase	C	G	1/1	309479	MSSGPLRMPTPSAPSTPPPPTATQHHHTSSWRSWGTKGTGQRVAEGGGSTTTGSPNSSAAPPSVSVTVVVLAALTAATVSVAYNSYKVRSRSSRVYRSQSTTPGHPCTRHGEASDPSHTGDIAMDSVKTASPLSPSTARSDATTCCRSTSLGGCGSTAAHTVAGENPSSTAASENELDEGGQRERDVMAQSPSLALHTDTAADAGARSGNRDMRFALCSAPPLQMAHDSTAEFHDRCATPAASAAPSPPPPETPKALLSNYYDLEPYALQGLAGGAHGWKRVFGLLKPEMRRRSGRDEACAEDGGTAADGTPGRRAPGSLTRTYDGSRVTTTDSPALLRESPGAIVPVTPAAATRSPTRRASAVESMYRSSVVKSDVSVHSRVPGQPVATGKPCTARWY…	MSSGPLRMPTPSAPSTPPPPTATQHHHTSSWRSWGTKGTGQRVAEGGGSTTTGSPNSSAAPPSVSVTVVVLAALTAATVSVAYNSYKVRSRSSRVYRSQSTTPGHPCTRHGEASDPSHTGDIAMDSVKTASPLSPSTARSDATTCCRSTSLGGCGSTAAHTVAGENPSSTAASENELDEGGQRERDVMAQSPSLALHTDTAADAGARSGNRDMRFALCSAPPLQMAHDSTAEFHDRCATPAASAAPSPPPPETPKALLSNYYDLEPYALQGLAGGAHGWKRVFGLLKPEMRRRSGRDEACAEDGGTAADGTPGRRAPGSLTRTYDGSRVTTTDSPALLRESPGAIVPVTPAAATRSPTRRASAVESMYRSSVVKSDVSVHSRVPGQPVATGKPCTARWY…	99.9459	FALSE
NE	LDBPK_070770	Protein kinase	A	C	0/1	311463	MSSGPLRMPTPSAPSTPPPPTATQHHHTSSWRSWGTKGTGQRVAEGGGSTTTGSPNSSAAPPSVSVTVVVLAALTAATVSVAYNSYKVRSRSSRVYRSQSTTPGHPCTRHGEASDPSHTGDIAMDSVKTASPLSPSTARSDATTCCRSTSLGGCGSTAAHTVAGENPSSTAASENELDEGGQRERDVMAQSPSLALHTDTAADAGARSGNRDMRFALCSAPPLQMAHDSTAEFHDRCATPAASAAPSPPPPETPKALLSNYYDLEPYALQGLAGGAHGWKRVFGLLKPEMRRRSGRDEACAEDGGTAADGTPGRRAPGSLTRTYDGSRVTTTDSPALLRESPGAIVPVTPAAATRSPTRRASAVESMYRSSVVKSDVSVHSRVPGQPVATGKPCTARWY…	MSSGPLRMPTPSAPSTPPPPTATQHHHTSSWRSWGTKGTGQRVAEGGGSTTTGSPNSSAAPPSVSVTVVVLAALTAATVSVAYNSYKVRSRSSRVYRSQSTTPGHPCTRHGEASDPSHTGDIAMDSVKTASPLSPSTARSDATTCCRSTSLGGCGSTAAHTVAGENPSSTAASENELDEGGQRERDVMAQSPSLALHTDTAADAGARSGNRDMRFALCSAPPLQMAHDSTAEFHDRCATPAASAAPSPPPPETPKALLSNYYDLEPYALQGLAGGAHGWKRVFGLLKPEMRRRSGRDEACAEDGGTAADGTPGRRAPGSLTRTYDGSRVTTTDSPALLRESPGAIVPVTPAAATRSPTRRASAVESMYRSSVVKSDVSVHSRVPGQPVATGKPCTARWY…	99.9459	FALSE
NE	LDBPK_070770	Protein kinase	G	A	1/1	311570	MSSGPLRMPTPSAPSTPPPPTATQHHHTSSWRSWGTKGTGQRVAEGGGSTTTGSPNSSAAPPSVSVTVVVLAALTAATVSVAYNSYKVRSRSSRVYRSQSTTPGHPCTRHGEASDPSHTGDIAMDSVKTASPLSPSTARSDATTCCRSTSLGGCGSTAAHTVAGENPSSTAASENELDEGGQRERDVMAQSPSLALHTDTAADAGARSGNRDMRFALCSAPPLQMAHDSTAEFHDRCATPAASAAPSPPPPETPKALLSNYYDLEPYALQGLAGGAHGWKRVFGLLKPEMRRRSGRDEACAEDGGTAADGTPGRRAPGSLTRTYDGSRVTTTDSPALLRESPGAIVPVTPAAATRSPTRRASAVESMYRSSVVKSDVSVHSRVPGQPVATGKPCTARWY…	MSSGPLRMPTPSAPSTPPPPTATQHHHTSSWRSWGTKGTGQRVAEGGGSTTTGSPNSSAAPPSVSVTVVVLAALTAATVSVAYNSYKVRSRSSRVYRSQSTTPGHPCTRHGEASDPSHTGDIAMDSVKTASPLSPSTARSDATTCCRSTSLGGCGSTAAHTVAGENPSSTAASENELDEGGQRERDVMAQSPSLALHTDTAADAGARSGNRDMRFALCSAPPLQMAHDSTAEFHDRCATPAASAAPSPPPPETPKALLSNYYDLEPYALQGLAGGAHGWKRVFGLLKPEMRRRSGRDEACAEDGGTAADGTPGRRAPGSLTRTYDGSRVTTTDSPALLRESPGAIVPVTPAAATRSPTRRASAVESMYRSSVVKSDVSVHSRVPGQPVATGKPCTARWY…	99.9459	FALSE
NE	LDBPK_070770	Protein kinase	C	T	0/1	311622	MSSGPLRMPTPSAPSTPPPPTATQHHHTSSWRSWGTKGTGQRVAEGGGSTTTGSPNSSAAPPSVSVTVVVLAALTAATVSVAYNSYKVRSRSSRVYRSQSTTPGHPCTRHGEASDPSHTGDIAMDSVKTASPLSPSTARSDATTCCRSTSLGGCGSTAAHTVAGENPSSTAASENELDEGGQRERDVMAQSPSLALHTDTAADAGARSGNRDMRFALCSAPPLQMAHDSTAEFHDRCATPAASAAPSPPPPETPKALLSNYYDLEPYALQGLAGGAHGWKRVFGLLKPEMRRRSGRDEACAEDGGTAADGTPGRRAPGSLTRTYDGSRVTTTDSPALLRESPGAIVPVTPAAATRSPTRRASAVESMYRSSVVKSDVSVHSRVPGQPVATGKPCTARWY…	MSSGPLRMPTPSAPSTPPPPTATQHHHTSSWRSWGTKGTGQRVAEGGGSTTTGSPNSSAAPPSVSVTVVVLAALTAATVSVAYNSYKVRSRSSRVYRSQSTTPGHPCTRHGEASDPSHTGDIAMDSVKTASPLSPSTARSDATTCCRSTSLGGCGSTAAHTVAGENPSSTAASENELDEGGQRERDVMAQSPSLALHTDTAADAGARSGNRDMRFALCSAPPLQMAHDSTAEFHDRCATPAASAAPSPPPPETPKALLSNYYDLEPYALQGLAGGAHGWKRVFGLLKPEMRRRSGRDEACAEDGGTAADGTPGRRAPGSLTRTYDGSRVTTTDSPALLRESPGAIVPVTPAAATRSPTRRASAVESMYRSSVVKSDVSVHSRVPGQPVATGKPCTARWY…	99.9459	FALSE
NE	LDBPK_070770	Protein kinase	G	A	1/1	311634	MSSGPLRMPTPSAPSTPPPPTATQHHHTSSWRSWGTKGTGQRVAEGGGSTTTGSPNSSAAPPSVSVTVVVLAALTAATVSVAYNSYKVRSRSSRVYRSQSTTPGHPCTRHGEASDPSHTGDIAMDSVKTASPLSPSTARSDATTCCRSTSLGGCGSTAAHTVAGENPSSTAASENELDEGGQRERDVMAQSPSLALHTDTAADAGARSGNRDMRFALCSAPPLQMAHDSTAEFHDRCATPAASAAPSPPPPETPKALLSNYYDLEPYALQGLAGGAHGWKRVFGLLKPEMRRRSGRDEACAEDGGTAADGTPGRRAPGSLTRTYDGSRVTTTDSPALLRESPGAIVPVTPAAATRSPTRRASAVESMYRSSVVKSDVSVHSRVPGQPVATGKPCTARWY…	MSSGPLRMPTPSAPSTPPPPTATQHHHTSSWRSWGTKGTGQRVAEGGGSTTTGSPNSSAAPPSVSVTVVVLAALTAATVSVAYNSYKVRSRSSRVYRSQSTTPGHPCTRHGEASDPSHTGDIAMDSVKTASPLSPSTARSDATTCCRSTSLGGCGSTAAHTVAGENPSSTAASENELDEGGQRERDVMAQSPSLALHTDTAADAGARSGNRDMRFALCSAPPLQMAHDSTAEFHDRCATPAASAAPSPPPPETPKALLSNYYDLEPYALQGLAGGAHGWKRVFGLLKPEMRRRSGRDEACAEDGGTAADGTPGRRAPGSLTRTYDGSRVTTTDSPALLRESPGAIVPVTPAAATRSPTRRASAVESMYRSSVVKSDVSVHSRVPGQPVATGKPCTARWY…	99.9459	FALSE
NE	LDBPK_070770	Protein kinase	C	A	0/1	311754	MSSGPLRMPTPSAPSTPPPPTATQHHHTSSWRSWGTKGTGQRVAEGGGSTTTGSPNSSAAPPSVSVTVVVLAALTAATVSVAYNSYKVRSRSSRVYRSQSTTPGHPCTRHGEASDPSHTGDIAMDSVKTASPLSPSTARSDATTCCRSTSLGGCGSTAAHTVAGENPSSTAASENELDEGGQRERDVMAQSPSLALHTDTAADAGARSGNRDMRFALCSAPPLQMAHDSTAEFHDRCATPAASAAPSPPPPETPKALLSNYYDLEPYALQGLAGGAHGWKRVFGLLKPEMRRRSGRDEACAEDGGTAADGTPGRRAPGSLTRTYDGSRVTTTDSPALLRESPGAIVPVTPAAATRSPTRRASAVESMYRSSVVKSDVSVHSRVPGQPVATGKPCTARWY…	MSSGPLRMPTPSAPSTPPPPTATQHHHTSSWRSWGTKGTGQRVAEGGGSTTTGSPNSSAAPPSVSVTVVVLAALTAATVSVAYNSYKVRSRSSRVYRSQSTTPGHPCTRHGEASDPSHTGDIAMDSVKTASPLSPSTARSDATTCCRSTSLGGCGSTAAHTVAGENPSSTAASENELDEGGQRERDVMAQSPSLALHTDTAADAGARSGNRDMRFALCSAPPLQMAHDSTAEFHDRCATPAASAAPSPPPPETPKALLSNYYDLEPYALQGLAGGAHGWKRVFGLLKPEMRRRSGRDEACAEDGGTAADGTPGRRAPGSLTRTYDGSRVTTTDSPALLRESPGAIVPVTPAAATRSPTRRASAVESMYRSSVVKSDVSVHSRVPGQPVATGKPCTARWY…	99.9459	FALSE
NE	LDBPK_070770	Protein kinase	T	G	0/1	312441	MSSGPLRMPTPSAPSTPPPPTATQHHHTSSWRSWGTKGTGQRVAEGGGSTTTGSPNSSAAPPSVSVTVVVLAALTAATVSVAYNSYKVRSRSSRVYRSQSTTPGHPCTRHGEASDPSHTGDIAMDSVKTASPLSPSTARSDATTCCRSTSLGGCGSTAAHTVAGENPSSTAASENELDEGGQRERDVMAQSPSLALHTDTAADAGARSGNRDMRFALCSAPPLQMAHDSTAEFHDRCATPAASAAPSPPPPETPKALLSNYYDLEPYALQGLAGGAHGWKRVFGLLKPEMRRRSGRDEACAEDGGTAADGTPGRRAPGSLTRTYDGSRVTTTDSPALLRESPGAIVPVTPAAATRSPTRRASAVESMYRSSVVKSDVSVHSRVPGQPVATGKPCTARWY…	MSSGPLRMPTPSAPSTPPPPTATQHHHTSSWRSWGTKGTGQRVAEGGGSTTTGSPNSSAAPPSVSVTVVVLAALTAATVSVAYNSYKVRSRSSRVYRSQSTTPGHPCTRHGEASDPSHTGDIAMDSVKTASPLSPSTARSDATTCCRSTSLGGCGSTAAHTVAGENPSSTAASENELDEGGQRERDVMAQSPSLALHTDTAADAGARSGNRDMRFALCSAPPLQMAHDSTAEFHDRCATPAASAAPSPPPPETPKALLSNYYDLEPYALQGLAGGAHGWKRVFGLLKPEMRRRSGRDEACAEDGGTAADGTPGRRAPGSLTRTYDGSRVTTTDSPALLRESPGAIVPVTPAAATRSPTRRASAVESMYRSSVVKSDVSVHSRVPGQPVATGKPCTARWY…	99.9459	FALSE
NE	LDBPK_070770	Protein kinase	A	C	0/1	312752	MSSGPLRMPTPSAPSTPPPPTATQHHHTSSWRSWGTKGTGQRVAEGGGSTTTGSPNSSAAPPSVSVTVVVLAALTAATVSVAYNSYKVRSRSSRVYRSQSTTPGHPCTRHGEASDPSHTGDIAMDSVKTASPLSPSTARSDATTCCRSTSLGGCGSTAAHTVAGENPSSTAASENELDEGGQRERDVMAQSPSLALHTDTAADAGARSGNRDMRFALCSAPPLQMAHDSTAEFHDRCATPAASAAPSPPPPETPKALLSNYYDLEPYALQGLAGGAHGWKRVFGLLKPEMRRRSGRDEACAEDGGTAADGTPGRRAPGSLTRTYDGSRVTTTDSPALLRESPGAIVPVTPAAATRSPTRRASAVESMYRSSVVKSDVSVHSRVPGQPVATGKPCTARWY…	MSSGPLRMPTPSAPSTPPPPTATQHHHTSSWRSWGTKGTGQRVAEGGGSTTTGSPNSSAAPPSVSVTVVVLAALTAATVSVAYNSYKVRSRSSRVYRSQSTTPGHPCTRHGEASDPSHTGDIAMDSVKTASPLSPSTARSDATTCCRSTSLGGCGSTAAHTVAGENPSSTAASENELDEGGQRERDVMAQSPSLALHTDTAADAGARSGNRDMRFALCSAPPLQMAHDSTAEFHDRCATPAASAAPSPPPPETPKALLSNYYDLEPYALQGLAGGAHGWKRVFGLLKPEMRRRSGRDEACAEDGGTAADGTPGRRAPGSLTRTYDGSRVTTTDSPALLRESPGAIVPVTPAAATRSPTRRASAVESMYRSSVVKSDVSVHSRVPGQPVATGKPCTARWY…	99.9459	FALSE
NE	LDBPK_070870	6-phosphofructo-2-kinase-like protein	T	C	1/1	359078	MESHTAVTPPSPSSPPAADAAVLNGDARATATRHFHVQRSNGGVSALDHDSTSSERIAAPVSELEPTATAASSMNAAVPHGATHPTARPAVDAEQYYQNLSSQAGEEPSRADVSTAAVGRNGDLRRDSPQRQHRSVAHLHAETVAVEDSAPCPHRAGRHHNHHHCHRAHRRTHHSHPARARKAVVPKATTTTAAAPAADTHPRTFSQDLLLVQHSGTSDRSGSRGSSCPSSSNSGNHSTRSYDTFTADCSSATSFISLQTPVNLIDTTYQTLFSPELSRLNREAIVERIVGHRPRAYHTWAWRKARDYQELHALNIHKNSAYQQPTTAAGRSIVMEAGAGGVTTARLHAAFKVSPTASSPPPLGDVAGGVSLGSGKASLETPLPTAPSDPSSSPVARVV…	MESHTAVTPPSPSSPPAADAAVLNGDARATATRHFHVQRSNGGVSALDHDSTSSERIAAPVSELEPTATAASSMNAAVPHGATHPTARPAVDAEQYYQNLSSQAGEEPSRADVSTAAVGRNGDLRRDSPQRQHRSVAHLHAETVAVEDSAPCPHRAGRHHNHHHCHRAHRRTHHSHPARARKAVVPKATTTTAAAPAADTHPRTFSQDLLLVQHSGTSDRSGSRGSSCPSSSNSGNHSTRSYDTFTADCSSATSFISLQTPVNLIDTTYQTLLSPELSRLNREAIVERIVGHRPRAYHTWAWRKARDYQELHALNIHKNSAYQQPTTAAGRSIVMEAGAGGVTTARLHAAFKVSPTASSPPPLGDVAGGVSLGSGKASLETPLPTAPSDPSSSPVARVV…	99.9237	FALSE
NE	LDBPK_070870	6-phosphofructo-2-kinase-like protein	A	G	1/1	359427	MESHTAVTPPSPSSPPAADAAVLNGDARATATRHFHVQRSNGGVSALDHDSTSSERIAAPVSELEPTATAASSMNAAVPHGATHPTARPAVDAEQYYQNLSSQAGEEPSRADVSTAAVGRNGDLRRDSPQRQHRSVAHLHAETVAVEDSAPCPHRAGRHHNHHHCHRAHRRTHHSHPARARKAVVPKATTTTAAAPAADTHPRTFSQDLLLVQHSGTSDRSGSRGSSCPSSSNSGNHSTRSYDTFTADCSSATSFISLQTPVNLIDTTYQTLFSPELSRLNREAIVERIVGHRPRAYHTWAWRKARDYQELHALNIHKNSAYQQPTTAAGRSIVMEAGAGGVTTARLHAAFKVSPTASSPPPLGDVAGGVSLGSGKASLETPLPTAPSDPSSSPVARVV…	MESHTAVTPPSPSSPPAADAAVLNGDARATATRHFHVQRSNGGVSALDHDSTSSERIAAPVSELEPTATAASSMNAAVPHGATHPTARPAVDAEQYYQNLSSQAGEEPSRADVSTAAVGRNGDLRRDSPQRQHRSVAHLHAETVAVEDSAPCPHRAGRHHNHHHCHRAHRRTHHSHPARARKAVVPKATTTTAAAPAADTHPRTFSQDLLLVQHSGTSDRSGSRGSSCPSSSNSGNHSTRSYDTFTADCSSATSFISLQTPVNLIDTTYQTLFSPELSRLNREAIVERIVGHRPRAYHTWAWRKARDYQELHALNIHKNSAYQQPTTAAGRSIVMEAGAGGVTTARLHAAFKVSPTASSPPPLGDVAGGVSLGSGKASLETPLPTAPSGPSSSPVARVV…	99.9237	FALSE
NE	LDBPK_070880	DNAJ-domain transmembrane-like protein	A	C	1/1	365631	MRPIFMGLYPTRSSRARCCTTAAGFAASARGTAATAAVAATTTTTDAVAAASAALTAIPPPLRALHKMSKLTDSHMRRRSVADALSYTPSSSVAPTPPSLPMLAARATAVQALNSLSLQTALTSTQLARLPVRVLTQLVQWRRARNYRAPVLASAAGDADLCGGHFGTWTTRAQRRGLAARLRSGIRCAAAMKALEAAANTQPAATPFVLLASASPSCSCGAAQSIISGSAATSADSSSTGAAVATPAGSLHTARRCYSSAASADGPTAATAAASATPQLEGAASRAAAGSAAREAECSEHRPDAREGSAADSSSSAHERFTEEEKANEDCETAAVPSFAEIYYAFRTLQLVQDDGRVVREWTAAHVKQAYRTLAKQLHPDVAGGDDELMEQVNTSYDM…	MRPIFMGLYPTRSSRARCCTTAAGFAASARGTAATAAVAATTTTTDAVAAASAALTAIPPPLRALHKMRKLTDSHMRRRSVADALSYTPSSSVAPTPPSLPMLAARATAVQALNSLSLQTALTSTQLARLPVRVLTQLVQWRRARNYRAPVLASAAGDADLCGGHFGTWTTRAQRRGLAARLRSGIRCAAAMKALEAAANTQPAATPFVLLASASPSCSCGAAQSIISGSAATSADSSSTGAAVATPAGSLHTARRCYSSAASADGPTAATAAASATPQLEGAASRAAAGSAAREAECSEHRPDAREGSAADSSSSAHERFTEEEKANEDCETAAVPSFAEIYYAFRTLQLVQDDGRVVREWTAAHVKQAYRTLAKQLHPDVAGGDDELMEQVNTSYDM…	99.8358	FALSE
NE	LDBPK_070880	DNAJ-domain transmembrane-like protein	T	C	1/1	365791	MRPIFMGLYPTRSSRARCCTTAAGFAASARGTAATAAVAATTTTTDAVAAASAALTAIPPPLRALHKMSKLTDSHMRRRSVADALSYTPSSSVAPTPPSLPMLAARATAVQALNSLSLQTALTSTQLARLPVRVLTQLVQWRRARNYRAPVLASAAGDADLCGGHFGTWTTRAQRRGLAARLRSGIRCAAAMKALEAAANTQPAATPFVLLASASPSCSCGAAQSIISGSAATSADSSSTGAAVATPAGSLHTARRCYSSAASADGPTAATAAASATPQLEGAASRAAAGSAAREAECSEHRPDAREGSAADSSSSAHERFTEEEKANEDCETAAVPSFAEIYYAFRTLQLVQDDGRVVREWTAAHVKQAYRTLAKQLHPDVAGGDDELMEQVNTSYDM…	MRPIFMGLYPTRSSRARCCTTAAGFAASARGTAATAAVAATTTTTDAVAAASAALTAIPPPLRALHKMSKLTDSHMRRRSVADALSYTPSSSVAPTPPSLPMLAARATAVQALNSLSLQTAPTSTQLARLPVRVLTQLVQWRRARNYRAPVLASAAGDADLCGGHFGTWTTRAQRRGLAARLRSGIRCAAAMKALEAAANTQPAATPFVLLASASPSCSCGAAQSIISGSAATSADSSSTGAAVATPAGSLHTARRCYSSAASADGPTAATAAASATPQLEGAASRAAAGSAAREAECSEHRPDAREGSAADSSSSAHERFTEEEKANEDCETAAVPSFAEIYYAFRTLQLVQDDGRVVREWTAAHVKQAYRTLAKQLHPDVAGGDDELMEQVNTSYDM…	99.8358	FALSE
NE	LDBPK_070880	DNAJ-domain transmembrane-like protein	C	T	1/1	365874	MRPIFMGLYPTRSSRARCCTTAAGFAASARGTAATAAVAATTTTTDAVAAASAALTAIPPPLRALHKMSKLTDSHMRRRSVADALSYTPSSSVAPTPPSLPMLAARATAVQALNSLSLQTALTSTQLARLPVRVLTQLVQWRRARNYRAPVLASAAGDADLCGGHFGTWTTRAQRRGLAARLRSGIRCAAAMKALEAAANTQPAATPFVLLASASPSCSCGAAQSIISGSAATSADSSSTGAAVATPAGSLHTARRCYSSAASADGPTAATAAASATPQLEGAASRAAAGSAAREAECSEHRPDAREGSAADSSSSAHERFTEEEKANEDCETAAVPSFAEIYYAFRTLQLVQDDGRVVREWTAAHVKQAYRTLAKQLHPDVAGGDDELMEQVNTSYDM…	MRPIFMGLYPTRSSRARCCTTAAGFAASARGTAATAAVAATTTTTDAVAAASAALTAIPPPLRALHKMSKLTDSHMRRRSVADALSYTPSSSVAPTPPSLPMLAARATAVQALNSLSLQTALTSTQLARLPVRVLTQLVQWRRARNYRASVLASAAGDADLCGGHFGTWTTRAQRRGLAARLRSGIRCAAAMKALEAAANTQPAATPFVLLASASPSCSCGAAQSIISGSAATSADSSSTGAAVATPAGSLHTARRCYSSAASADGPTAATAAASATPQLEGAASRAAAGSAAREAECSEHRPDAREGSAADSSSSAHERFTEEEKANEDCETAAVPSFAEIYYAFRTLQLVQDDGRVVREWTAAHVKQAYRTLAKQLHPDVAGGDDELMEQVNTSYDM…	99.8358	FALSE
NE	LDBPK_070880	DNAJ-domain transmembrane-like protein	C	T	1/1	366016	MRPIFMGLYPTRSSRARCCTTAAGFAASARGTAATAAVAATTTTTDAVAAASAALTAIPPPLRALHKMSKLTDSHMRRRSVADALSYTPSSSVAPTPPSLPMLAARATAVQALNSLSLQTALTSTQLARLPVRVLTQLVQWRRARNYRAPVLASAAGDADLCGGHFGTWTTRAQRRGLAARLRSGIRCAAAMKALEAAANTQPAATPFVLLASASPSCSCGAAQSIISGSAATSADSSSTGAAVATPAGSLHTARRCYSSAASADGPTAATAAASATPQLEGAASRAAAGSAAREAECSEHRPDAREGSAADSSSSAHERFTEEEKANEDCETAAVPSFAEIYYAFRTLQLVQDDGRVVREWTAAHVKQAYRTLAKQLHPDVAGGDDELMEQVNTSYDM…	MRPIFMGLYPTRSSRARCCTTAAGFAASARGTAATAAVAATTTTTDAVAAASAALTAIPPPLRALHKMSKLTDSHMRRRSVADALSYTPSSSVAPTPPSLPMLAARATAVQALNSLSLQTALTSTQLARLPVRVLTQLVQWRRARNYRAPVLASAAGDADLCGGHFGTWTTRAQRRGLAARLRSGIRCAAAMKALEVAANTQPAATPFVLLASASPSCSCGAAQSIISGSAATSADSSSTGAAVATPAGSLHTARRCYSSAASADGPTAATAAASATPQLEGAASRAAAGSAAREAECSEHRPDAREGSAADSSSSAHERFTEEEKANEDCETAAVPSFAEIYYAFRTLQLVQDDGRVVREWTAAHVKQAYRTLAKQLHPDVAGGDDELMEQVNTSYDM…	99.8358	FALSE
NE	LDBPK_070880	DNAJ-domain transmembrane-like protein	C	G	1/1	366389	MRPIFMGLYPTRSSRARCCTTAAGFAASARGTAATAAVAATTTTTDAVAAASAALTAIPPPLRALHKMSKLTDSHMRRRSVADALSYTPSSSVAPTPPSLPMLAARATAVQALNSLSLQTALTSTQLARLPVRVLTQLVQWRRARNYRAPVLASAAGDADLCGGHFGTWTTRAQRRGLAARLRSGIRCAAAMKALEAAANTQPAATPFVLLASASPSCSCGAAQSIISGSAATSADSSSTGAAVATPAGSLHTARRCYSSAASADGPTAATAAASATPQLEGAASRAAAGSAAREAECSEHRPDAREGSAADSSSSAHERFTEEEKANEDCETAAVPSFAEIYYAFRTLQLVQDDGRVVREWTAAHVKQAYRTLAKQLHPDVAGGDDELMEQVNTSYDM…	MRPIFMGLYPTRSSRARCCTTAAGFAASARGTAATAAVAATTTTTDAVAAASAALTAIPPPLRALHKMSKLTDSHMRRRSVADALSYTPSSSVAPTPPSLPMLAARATAVQALNSLSLQTALTSTQLARLPVRVLTQLVQWRRARNYRAPVLASAAGDADLCGGHFGTWTTRAQRRGLAARLRSGIRCAAAMKALEAAANTQPAATPFVLLASASPSCSCGAAQSIISGSAATSADSSSTGAAVATPAGSLHTARRCYSSAASADGPTAATAAASATPQLEGAASRAAAGSAAREAECSEHRPDAREGSAADSSSSAHERLTEEEKANEDCETAAVPSFAEIYYAFRTLQLVQDDGRVVREWTAAHVKQAYRTLAKQLHPDVAGGDDELMEQVNTSYDM…	99.8358	FALSE
NE	LDBPK_070930	Phosphoacetylglucosamine mutase-like protein	G	A	1/1	382946	MELEQTATSNPHAIFTSMFFNQLKRIIDSEFPLRHDPVKSPLTYGTAGFRFKAELLPPVAARVSMIAALRSVYCQGKRAAEGYSVPCTVGIMITASHNPYVDNGFKIIDVDGGMLAESWEKWCTRAANASSGSDLERVMMDCLAHDPRVFQPKQYSYCQVHFSRDTRPSGEEIVNAGLRTLHLLRNTTARSYPPVSTPCMHFAIAKANELGLADESVSPSYYNELLAGFEEMYRFASPGSQSSEKEGNPQQLVVDCANGIGSLTVKELINASRQQSDFVALATFFELHQVDCNCQDETVLNSKCGADYAKQHATPSAAMSAWPSTCPPGVNPIATHFYSLDGDADRVVAFLYDPKRDSKWVLLDGDRMSILYAMLLHKWLGEEQMRALDVAVVQTAYAN…	MELEQTATSNPHAIFTSMFFNQLKRIIDSEFPLRHDPVKSPLTYGTAGFRFKAELLPPVAARVSMIAALRSVYCQGKRAAEGYSVPCTVGIMITASHNPYVDNGFKIIDVDGGMLAESWEKWCTRAANASSGSDLEKVMMDCLAHDPRVFQPKQYSYCQVHFSRDTRPSGEEIVNAGLRTLHLLRNTTARSYPPVSTPCMHFAIAKANELGLADESVSPSYYNELLAGFEEMYRFASPGSQSSEKEGNPQQLVVDCANGIGSLTVKELINASRQQSDFVALATFFELHQVDCNCQDETVLNSKCGADYAKQHATPSAAMSAWPSTCPPGVNPIATHFYSLDGDADRVVAFLYDPKRDSKWVLLDGDRMSILYAMLLHKWLGEEQMRALDVAVVQTAYAN…	99.8328	FALSE
NE	LDBPK_070930	Phosphoacetylglucosamine mutase-like protein	G	A	1/1	382966	MELEQTATSNPHAIFTSMFFNQLKRIIDSEFPLRHDPVKSPLTYGTAGFRFKAELLPPVAARVSMIAALRSVYCQGKRAAEGYSVPCTVGIMITASHNPYVDNGFKIIDVDGGMLAESWEKWCTRAANASSGSDLERVMMDCLAHDPRVFQPKQYSYCQVHFSRDTRPSGEEIVNAGLRTLHLLRNTTARSYPPVSTPCMHFAIAKANELGLADESVSPSYYNELLAGFEEMYRFASPGSQSSEKEGNPQQLVVDCANGIGSLTVKELINASRQQSDFVALATFFELHQVDCNCQDETVLNSKCGADYAKQHATPSAAMSAWPSTCPPGVNPIATHFYSLDGDADRVVAFLYDPKRDSKWVLLDGDRMSILYAMLLHKWLGEEQMRALDVAVVQTAYAN…	MELEQTATSNPHAIFTSMFFNQLKRIIDSEFPLRHDPVKSPLTYGTAGFRFKAELLPPVAARVSMIAALRSVYCQGKRAAEGYSVPCTVGIMITASHNPYVDNGFKIIDVDGGMLAESWEKWCTRAANASSGSDLERVMMDCLTHDPRVFQPKQYSYCQVHFSRDTRPSGEEIVNAGLRTLHLLRNTTARSYPPVSTPCMHFAIAKANELGLADESVSPSYYNELLAGFEEMYRFASPGSQSSEKEGNPQQLVVDCANGIGSLTVKELINASRQQSDFVALATFFELHQVDCNCQDETVLNSKCGADYAKQHATPSAAMSAWPSTCPPGVNPIATHFYSLDGDADRVVAFLYDPKRDSKWVLLDGDRMSILYAMLLHKWLGEEQMRALDVAVVQTAYAN…	99.8328	FALSE
NE	LDBPK_071050	Protein kinase	C	G	1/1	459521	MDSASGISGSACGSRHNRPRVFCVVCGSCSEHLILRKSGLKCASCVGKSSNKHYAKLQKRQAKKLFSNAFPAQSPTAGLDTASSVQPGDCSQTNRLFSSASSSLPPAVEDYSGTAGVSTERSSTLHPIEEYISGTSVYRAVMEQACYSGENDRSGGEGGSGDRQTLMSGADGVTRSTSDALSKAHQENTASGSHTNVSSSAAAGDNAGDMRRTSPPLMTQRQESGDAQCSDPGSAKSGRDGVGKTPLCRDSSLIPPTPILHKVTEKESNNQAPARCYKTAPSRLPPRHGPRGTKGTPRLPPSAVDVSRVSAAHTVSAKSNGKATGTSSLNGATASPPSSAIKAVSAAARCVEGQDLMPESGNSVLRDATLPPAEPAAGQHHSHPSTPRGDERTTPLAAS…	MDSASGISGSACGSRHNRPRVFCVVCGSCSEHLILRKSGLKCASCVGKSSNKHYAKLQKRQAKKLFSNAFPAQSPTAGLDTASSVQPGDCSQTNRLFSSASSSLPPAVEDYSGTAGVSTERSSTLHPIEEYISGTSVYRAVMEQACYSGENDRSGGEGGSGDRQTLMSGADGVTRSTSDALSKAHQENTASGSHTNVSSSAAAGDNAGDMRRTSPPLMTQRQESGDAQCSDPGSAKSGRDGVGKTPLCRDSSLIPPTPILDKVTEKESNNQAPARCYKTAPSRLPPRHGPRGTKGTPRLPPSAVDVSRVSAAHTVSAKSNGKATGTSSLNGATASPPSSAIKAVSAAARCVEGQDLMPESGNSVLRDATLPPAEPAAGQHHSHPSTPRGDERTTPLAAS…	99.9263	FALSE
NE	LDBPK_071050	Protein kinase	T	C	1/1	459773	MDSASGISGSACGSRHNRPRVFCVVCGSCSEHLILRKSGLKCASCVGKSSNKHYAKLQKRQAKKLFSNAFPAQSPTAGLDTASSVQPGDCSQTNRLFSSASSSLPPAVEDYSGTAGVSTERSSTLHPIEEYISGTSVYRAVMEQACYSGENDRSGGEGGSGDRQTLMSGADGVTRSTSDALSKAHQENTASGSHTNVSSSAAAGDNAGDMRRTSPPLMTQRQESGDAQCSDPGSAKSGRDGVGKTPLCRDSSLIPPTPILHKVTEKESNNQAPARCYKTAPSRLPPRHGPRGTKGTPRLPPSAVDVSRVSAAHTVSAKSNGKATGTSSLNGATASPPSSAIKAVSAAARCVEGQDLMPESGNSVLRDATLPPAEPAAGQHHSHPSTPRGDERTTPLAAS…	MDSASGISGSACGSRHNRPRVFCVVCGSCSEHLILRKSGLKCASCVGKSSNKHYAKLQKRQAKKLFSNAFPAQSPTAGLDTASSVQPGDCSQTNRLFSSASSSLPPAVEDYSGTAGVSTERSSTLHPIEEYISGTSVYRAVMEQACYSGENDRSGGEGGSGDRQTLMSGADGVTRSTSDALSKAHQENTASGSHTNVSSSAAAGDNAGDMRRTSPPLMTQRQESGDAQCSDPGSAKSGRDGVGKTPLCRDSSLIPPTPILHKVTEKESNNQAPARCYKTAPSRLPPRHGPRGTKGTPRLPPSAVDVSRVSAAHTVSAKSNGKATGTSSLNGATASPPSSAIKAVPAAARCVEGQDLMPESGNSVLRDATLPPAEPAAGQHHSHPSTPRGDERTTPLAAS…	99.9263	FALSE
NE	LDBPK_071050	Protein kinase	C	T	1/1	460746	MDSASGISGSACGSRHNRPRVFCVVCGSCSEHLILRKSGLKCASCVGKSSNKHYAKLQKRQAKKLFSNAFPAQSPTAGLDTASSVQPGDCSQTNRLFSSASSSLPPAVEDYSGTAGVSTERSSTLHPIEEYISGTSVYRAVMEQACYSGENDRSGGEGGSGDRQTLMSGADGVTRSTSDALSKAHQENTASGSHTNVSSSAAAGDNAGDMRRTSPPLMTQRQESGDAQCSDPGSAKSGRDGVGKTPLCRDSSLIPPTPILHKVTEKESNNQAPARCYKTAPSRLPPRHGPRGTKGTPRLPPSAVDVSRVSAAHTVSAKSNGKATGTSSLNGATASPPSSAIKAVSAAARCVEGQDLMPESGNSVLRDATLPPAEPAAGQHHSHPSTPRGDERTTPLAAS…	MDSASGISGSACGSRHNRPRVFCVVCGSCSEHLILRKSGLKCASCVGKSSNKHYAKLQKRQAKKLFSNAFPAQSPTAGLDTASSVQPGDCSQTNRLFSSASSSLPPAVEDYSGTAGVSTERSSTLHPIEEYISGTSVYRAVMEQACYSGENDRSGGEGGSGDRQTLMSGADGVTRSTSDALSKAHQENTASGSHTNVSSSAAAGDNAGDMRRTSPPLMTQRQESGDAQCSDPGSAKSGRDGVGKTPLCRDSSLIPPTPILHKVTEKESNNQAPARCYKTAPSRLPPRHGPRGTKGTPRLPPSAVDVSRVSAAHTVSAKSNGKATGTSSLNGATASPPSSAIKAVSAAARCVEGQDLMPESGNSVLRDATLPPAEPAAGQHHSHPSTPRGDERTTPLAAS…	99.9263	FALSE
NE	LDBPK_071050	Protein kinase	C	T	1/1	461694	MDSASGISGSACGSRHNRPRVFCVVCGSCSEHLILRKSGLKCASCVGKSSNKHYAKLQKRQAKKLFSNAFPAQSPTAGLDTASSVQPGDCSQTNRLFSSASSSLPPAVEDYSGTAGVSTERSSTLHPIEEYISGTSVYRAVMEQACYSGENDRSGGEGGSGDRQTLMSGADGVTRSTSDALSKAHQENTASGSHTNVSSSAAAGDNAGDMRRTSPPLMTQRQESGDAQCSDPGSAKSGRDGVGKTPLCRDSSLIPPTPILHKVTEKESNNQAPARCYKTAPSRLPPRHGPRGTKGTPRLPPSAVDVSRVSAAHTVSAKSNGKATGTSSLNGATASPPSSAIKAVSAAARCVEGQDLMPESGNSVLRDATLPPAEPAAGQHHSHPSTPRGDERTTPLAAS…	MDSASGISGSACGSRHNRPRVFCVVCGSCSEHLILRKSGLKCASCVGKSSNKHYAKLQKRQAKKLFSNAFPAQSPTAGLDTASSVQPGDCSQTNRLFSSASSSLPPAVEDYSGTAGVSTERSSTLHPIEEYISGTSVYRAVMEQACYSGENDRSGGEGGSGDRQTLMSGADGVTRSTSDALSKAHQENTASGSHTNVSSSAAAGDNAGDMRRTSPPLMTQRQESGDAQCSDPGSAKSGRDGVGKTPLCRDSSLIPPTPILHKVTEKESNNQAPARCYKTAPSRLPPRHGPRGTKGTPRLPPSAVDVSRVSAAHTVSAKSNGKATGTSSLNGATASPPSSAIKAVSAAARCVEGQDLMPESGNSVLRDATLPPAEPAAGQHHSHPSTPRGDERTTPLAAS…	99.9263	FALSE
NE	LDBPK_071150	RNA binding protein-like protein	A	C	0/1	535932	MMQEFHAFSVSPNKEHKLEIPAGCGFHLSVVSLPRGTNGKSTVYVSADGKSYALASLDSQQNVLQAPTDLIFNYQQQVIFFAKGSATVHCVGYRQELDFSDDDDAPFAMESGSDDDTRDAKKAAVKLPADAITDAETAKRKPAAAAAATESVSEDEEDEDEDEELADSAEEASADAASDEGSDGEEIEEDEDEEEENDEEYDDDDEIDSDIAKEPRGMQARHVDPTAPSSEDEEDGTDGNDDEESDEEMDSDDLAAMEEDEEDVDDDDDEDIDDDDKEEAEPPMKVIRAEGRPSGGSLQSRPSAGGSPQGLKKNGSGSSQGRPNGHSPQGRPSAGGSPQGLKKNGSGSSQGRPNGHSPQGRRGF*	MMQEFHAFSVSPNKEHKLEIPAGCGFHLSVVSLPRGTNGKSTVYVSADGKSYALASLDSQQNVLQAPTDLIFNYQQQVIFFAKGSATVHCVGYRQELDFSDDDDAPFAMESGSDDDTRDAKKAAVKLPADAITDAETAKRKPAAAAAATESVSEDEEDEDEDEELADSAEEASADAASDEGSDGEEIEEDEDEEEENDEEYDDDDEIDSDIAKEPRGLQARHVDPTAPSSEDEEDGTDGNDDEESDEEMDSDDLAAMEEDEEDVDDDDDEDIDDDDKEEAEPPMKVIRAEGRPSGGSLQSRPSAGGSPQGLKKNGSGSSQGRPNGHSPQGRPSAGGSPQGLKKNGSGSSQGRPNGHSPQGRRGF*	99.726	FALSE
NE	LDBPK_071150	RNA binding protein-like protein	G	A	0/1	536085	MMQEFHAFSVSPNKEHKLEIPAGCGFHLSVVSLPRGTNGKSTVYVSADGKSYALASLDSQQNVLQAPTDLIFNYQQQVIFFAKGSATVHCVGYRQELDFSDDDDAPFAMESGSDDDTRDAKKAAVKLPADAITDAETAKRKPAAAAAATESVSEDEEDEDEDEELADSAEEASADAASDEGSDGEEIEEDEDEEEENDEEYDDDDEIDSDIAKEPRGMQARHVDPTAPSSEDEEDGTDGNDDEESDEEMDSDDLAAMEEDEEDVDDDDDEDIDDDDKEEAEPPMKVIRAEGRPSGGSLQSRPSAGGSPQGLKKNGSGSSQGRPNGHSPQGRPSAGGSPQGLKKNGSGSSQGRPNGHSPQGRRGF*	MMQEFHAFSVSPNKEHKLEIPAGCGFHLSVVSLPRGTNGKSTVYVSADGKSYALASLDSQQNVLQAPTDLIFNYQQQVIFFAKGSATVHCVGYRQELDFSDDDDAPFAMESGSDDDTRDAKKAAVKLPADAITDAETAKRKPAAAAAATESVSEDEEDEDEDEELADSAEEASADAASDEGSDGEEIEEDEDEEEENDEEYDDDDEIDSDIAKEPRGMQARHVDPTAPSSEDEEDGTDGNDDEESDEEMDSDDLAAMEEDEEDVDDDDNEDIDDDDKEEAEPPMKVIRAEGRPSGGSLQSRPSAGGSPQGLKKNGSGSSQGRPNGHSPQGRPSAGGSPQGLKKNGSGSSQGRPNGHSPQGRRGF*	99.726	FALSE
NE	LDBPK_071150	RNA binding protein-like protein	C	G	1/1	536087	MMQEFHAFSVSPNKEHKLEIPAGCGFHLSVVSLPRGTNGKSTVYVSADGKSYALASLDSQQNVLQAPTDLIFNYQQQVIFFAKGSATVHCVGYRQELDFSDDDDAPFAMESGSDDDTRDAKKAAVKLPADAITDAETAKRKPAAAAAATESVSEDEEDEDEDEELADSAEEASADAASDEGSDGEEIEEDEDEEEENDEEYDDDDEIDSDIAKEPRGMQARHVDPTAPSSEDEEDGTDGNDDEESDEEMDSDDLAAMEEDEEDVDDDDDEDIDDDDKEEAEPPMKVIRAEGRPSGGSLQSRPSAGGSPQGLKKNGSGSSQGRPNGHSPQGRPSAGGSPQGLKKNGSGSSQGRPNGHSPQGRRGF*	MMQEFHAFSVSPNKEHKLEIPAGCGFHLSVVSLPRGTNGKSTVYVSADGKSYALASLDSQQNVLQAPTDLIFNYQQQVIFFAKGSATVHCVGYRQELDFSDDDDAPFAMESGSDDDTRDAKKAAVKLPADAITDAETAKRKPAAAAAATESVSEDEEDEDEDEELADSAEEASADAASDEGSDGEEIEEDEDEEEENDEEYDDDDEIDSDIAKEPRGMQARHVDPTAPSSEDEEDGTDGNDDEESDEEMDSDDLAAMEEDEEDVDDDDEEDIDDDDKEEAEPPMKVIRAEGRPSGGSLQSRPSAGGSPQGLKKNGSGSSQGRPNGHSPQGRPSAGGSPQGLKKNGSGSSQGRPNGHSPQGRRGF*	99.726	FALSE
NE	LDBPK_071150	RNA binding protein-like protein	A	G	1/1	536094	MMQEFHAFSVSPNKEHKLEIPAGCGFHLSVVSLPRGTNGKSTVYVSADGKSYALASLDSQQNVLQAPTDLIFNYQQQVIFFAKGSATVHCVGYRQELDFSDDDDAPFAMESGSDDDTRDAKKAAVKLPADAITDAETAKRKPAAAAAATESVSEDEEDEDEDEELADSAEEASADAASDEGSDGEEIEEDEDEEEENDEEYDDDDEIDSDIAKEPRGMQARHVDPTAPSSEDEEDGTDGNDDEESDEEMDSDDLAAMEEDEEDVDDDDDEDIDDDDKEEAEPPMKVIRAEGRPSGGSLQSRPSAGGSPQGLKKNGSGSSQGRPNGHSPQGRPSAGGSPQGLKKNGSGSSQGRPNGHSPQGRRGF*	MMQEFHAFSVSPNKEHKLEIPAGCGFHLSVVSLPRGTNGKSTVYVSADGKSYALASLDSQQNVLQAPTDLIFNYQQQVIFFAKGSATVHCVGYRQELDFSDDDDAPFAMESGSDDDTRDAKKAAVKLPADAITDAETAKRKPAAAAAATESVSEDEEDEDEDEELADSAEEASADAASDEGSDGEEIEEDEDEEEENDEEYDDDDEIDSDIAKEPRGMQARHVDPTAPSSEDEEDGTDGNDDEESDEEMDSDDLAAMEEDEEDVDDDDDEDVDDDDKEEAEPPMKVIRAEGRPSGGSLQSRPSAGGSPQGLKKNGSGSSQGRPNGHSPQGRPSAGGSPQGLKKNGSGSSQGRPNGHSPQGRRGF*	99.726	FALSE
NE	LDBPK_071150	RNA binding protein-like protein	C	G	1/1	536372	MMQEFHAFSVSPNKEHKLEIPAGCGFHLSVVSLPRGTNGKSTVYVSADGKSYALASLDSQQNVLQAPTDLIFNYQQQVIFFAKGSATVHCVGYRQELDFSDDDDAPFAMESGSDDDTRDAKKAAVKLPADAITDAETAKRKPAAAAAATESVSEDEEDEDEDEELADSAEEASADAASDEGSDGEEIEEDEDEEEENDEEYDDDDEIDSDIAKEPRGMQARHVDPTAPSSEDEEDGTDGNDDEESDEEMDSDDLAAMEEDEEDVDDDDDEDIDDDDKEEAEPPMKVIRAEGRPSGGSLQSRPSAGGSPQGLKKNGSGSSQGRPNGHSPQGRPSAGGSPQGLKKNGSGSSQGRPNGHSPQGRRGF*	MMQEFHAFSVSPNKEHKLEIPAGCGFHLSVVSLPRGTNGKSTVYVSADGKSYALASLDSQQNVLQAPTDLIFNYQQQVIFFAKGSATVHCVGYRQELDFSDDDDAPFAMESGSDDDTRDAKKAAVKLPADAITDAETAKRKPAAAAAATESVSEDEEDEDEDEELADSAEEASADAASDEGSDGEEIEEDEDEEEENDEEYDDDDEIDSDIAKEPRGMQARHVDPTAPSSEDEEDGTDGNDDEESDEEMDSDDLAAMEEDEEDVDDDDDEDIDDDDKEEAEPPMKVIRAEGRPSGGSLQSRPSAGGSPQGLKKNGSGSSQGRPNGHSPQGRPSAGGSPQGLKKNGSGSSQGRPNGHSPQGRRGL*	99.726	FALSE
NE	LDBPK_071170	PIF1 helicase-like protein	G	A	1/1	541205	MTTPDAVGAAAAQDVSSPRRSSVACPLTVSTTEHVAVLTAPENGQDAEEVHSCVTLSSTATSPGTSPVAAVLPPLPQQRRVLLSSSSNERQYTSPATAPHTEEAAQLLSCSSSSPSIITVFTPPAMTRETAADAPFSMSPAPSKPPAGPSAATATAMMTCHARALSDAEKEGVGHEARARPYMLLDSDCGGRSADCAAGTPAASTESEQQGRSLHETETRAPPANGPVCDVEDAEEAAPAAPSAIITPAAAERALSSEQRYAFHAAVKEHRSVFITGGAGTGKSHLLRTIIRALPSSCTFVTATTGIAALNLSGSTLHSFVGCGIPSRNSKGDSLLSIVLSKQRCVRSWRTCRVLIIDEVSMLEPSFFDVVDYIARHVRNRPHEPFGGIQLILSGDFLQ…	MTTPDAVGAAAAQDVSSPRRSSVACPLTVSTTEHVAVLTAPENGQDAEEVHSCVTLSSTATSPGTSPVAAVLPPLPQQRRVLLSSSSNERQYTSPATAPHTEEAAQLLSCSSSSPSIITVFTPPAMTRETAADAPFSMSPAPSKPPAGPSAATATAMMTCHARALSDAEKEGVGHEARARPYMLLDSDCGGRSADCAAGTPAASTESEQQGRSLHETETRAPPANGPVCDVEDAEEAAPAAPSAIITPAAAERALSSEQRYAFHAAVKEHRSVFITGGAGTGKSHLLRTIIRALPSSCTFVTATTGIAALNLSGSTLHSFVGCGIPSRNSKGDSLLSIVLSKQRCVRSWRTCRVLIIDEVSMLEPSFFDVVDYIARHVRNRPHEPFGGIQLILSGDFLQ…	99.918	FALSE
NE	LDBPK_071170	PIF1 helicase-like protein	T	G	1/1	541208	MTTPDAVGAAAAQDVSSPRRSSVACPLTVSTTEHVAVLTAPENGQDAEEVHSCVTLSSTATSPGTSPVAAVLPPLPQQRRVLLSSSSNERQYTSPATAPHTEEAAQLLSCSSSSPSIITVFTPPAMTRETAADAPFSMSPAPSKPPAGPSAATATAMMTCHARALSDAEKEGVGHEARARPYMLLDSDCGGRSADCAAGTPAASTESEQQGRSLHETETRAPPANGPVCDVEDAEEAAPAAPSAIITPAAAERALSSEQRYAFHAAVKEHRSVFITGGAGTGKSHLLRTIIRALPSSCTFVTATTGIAALNLSGSTLHSFVGCGIPSRNSKGDSLLSIVLSKQRCVRSWRTCRVLIIDEVSMLEPSFFDVVDYIARHVRNRPHEPFGGIQLILSGDFLQ…	MTTPDAVGAAAAQDVSSPRRSSVACPLTVSTTEHVAVLTAPENGQDAEEVHSCVTLSSTATSPGTSPVAAVLPPLPQQRRVLLSSSSNERQYTSPATAPHTEEAAQLLSCSSSSPSIITVFTPPAMTRETAADAPFSMSPAPSKPPAGPSAATATAMMTCHARALSDAEKEGVGHEARARPYMLLDSDCGGRSADCAAGTPAASTESEQQGRSLHETETRAPPANGPVCDVEDAEEAAPAAPSAIITPAAAERALSSEQRYAFHAAVKEHRSVFITGGAGTGKSHLLRTIIRALPSSCTFVTATTGIAALNLSGSTLHSFVGCGIPSRNSKGDSLLSIVLSKQRCVRSWRTCRVLIIDEVSMLEPSFFDVVDYIARHVRNRPHEPFGGIQLILSGDFLQ…	99.918	FALSE
NE	LDBPK_071170	PIF1 helicase-like protein	G	A	1/1	541801	MTTPDAVGAAAAQDVSSPRRSSVACPLTVSTTEHVAVLTAPENGQDAEEVHSCVTLSSTATSPGTSPVAAVLPPLPQQRRVLLSSSSNERQYTSPATAPHTEEAAQLLSCSSSSPSIITVFTPPAMTRETAADAPFSMSPAPSKPPAGPSAATATAMMTCHARALSDAEKEGVGHEARARPYMLLDSDCGGRSADCAAGTPAASTESEQQGRSLHETETRAPPANGPVCDVEDAEEAAPAAPSAIITPAAAERALSSEQRYAFHAAVKEHRSVFITGGAGTGKSHLLRTIIRALPSSCTFVTATTGIAALNLSGSTLHSFVGCGIPSRNSKGDSLLSIVLSKQRCVRSWRTCRVLIIDEVSMLEPSFFDVVDYIARHVRNRPHEPFGGIQLILSGDFLQ…	MTTPDAVGAAAAQDVSSPRRSSVACPLTVSTTEHVAVLTAPENGQDAEEVHSCVTLSSTATSPGTSPVAAVLPPLPQQRRVLLSSSSNERQYTSPATAPHTEEAAQLLSCSSSSPSIITVFTPPAMTRETAADAPFSMSPAPSKPPAGPSAATATAMMTCHARALSDAEKEGVGHEARARPYMLLDSDCGGRSADCAAGTPAASTESEQQGRSLHETETRAPPANGPVCDVEDAEEAAPAAPSAIITPAAAERALSSEQRYAFHAAVKEHRSVFITGGAGTGKSHLLRTIIRALPSSCTFVTATTGIAALNLSGSTLHSFVGCGIPSRNSKGDSLLSIVLSKQRCVRSWRTCRVLIIDEVSMLEPSFFDVVDYIARHVRNRPHEPFGGIQLILSGDFLQ…	99.918	FALSE
NE	LDBPK_071170	PIF1 helicase-like protein	C	T	1/1	542530	MTTPDAVGAAAAQDVSSPRRSSVACPLTVSTTEHVAVLTAPENGQDAEEVHSCVTLSSTATSPGTSPVAAVLPPLPQQRRVLLSSSSNERQYTSPATAPHTEEAAQLLSCSSSSPSIITVFTPPAMTRETAADAPFSMSPAPSKPPAGPSAATATAMMTCHARALSDAEKEGVGHEARARPYMLLDSDCGGRSADCAAGTPAASTESEQQGRSLHETETRAPPANGPVCDVEDAEEAAPAAPSAIITPAAAERALSSEQRYAFHAAVKEHRSVFITGGAGTGKSHLLRTIIRALPSSCTFVTATTGIAALNLSGSTLHSFVGCGIPSRNSKGDSLLSIVLSKQRCVRSWRTCRVLIIDEVSMLEPSFFDVVDYIARHVRNRPHEPFGGIQLILSGDFLQ…	MTTPDAVGAAAAQDVSSPRRSSVACPLTVSTTEHVAVLTAPENGQDAEEVHSCVTLSSTATSPGTSPVAAVLPPLPQQRRVLLSSSSNERQYTSPATAPHTEEAAQLLSCSSSSPSIITVFTPPAMTRETAADAPFSMSPAPSKPPAGPSAATATAMMTCHARALSDAEKEGVGHEARARPYMLLDSDCGGRSADCAAGTPAASTESEQQGRSLHETETRAPPANGPVCDVEDAEEAAPAAPSAIITPAAAERALSSEQRYAFHAAVKEHRSVFITGGAGTGKSHLLRTIIRALPSSCTFVTATTGIAALNLSGSTLHSFVGCGIPSRNSKGDSLLSIVLSKQRCVRSWRTCRVLIIDEVSMLEPSFFDVVDYIARHVRNRPHEPFGGIQLILSGDFLQ…	99.918	FALSE
NE	LDBPK_071230	Lipoate-protein ligase-like	A	G	1/1	525166	MRVQRDIAYHHCTLLVDTTHASVSRYLRPEGDYVAFETSSVGSVRSPVTSLAESGCIAGGPGAVAALKRNMADFFLAEGDRVLDAATPWELDAVKLRQSFATSRHRCENAPLFALDVVGAVAADMPFFEGEGRRPTRGDAATLGEAVRKTASKDWAYAMPSFTSTVLLSGSELRRRLKTLSVWQDVASLCSLAEEELLAVLQRCVLEGSEGLEEMAAGTEAGLHLITTVEHRLVTSVVVRRAASTTATASAVAPSSGSSGGWVQRCLSALLVGQPCDAAVEGLERTGDTTAVMQGLVHEAGSLCLDLPDLAGDAALLMVTRVLLDVWRDKNVFDIAT*	MRVQRDIAYHHCTLLVDTTHASVSRYLRPEGDYVAFETSSVGSVRSPVTSLAESGCIAGGPGAVAALKRNMADFFLAEGDRVLDAATPWELDAVKLRQSFATSRHRCENAPLFALDVVGAVAADMPFFEGEGRRPTRGDAATLGEAVRKTASKDWAYAMPSFTSTVLLSGSELRRRLKTLSVWQDVASLCSLAEEELLAVLQRCVLEGSEGLEEVAAGTEAGLHLITTVEHRLVTSVVVRRAASTTATASAVAPSSGSSGGWVQRCLSALLVGQPCDAAVEGLERTGDTTAVMQGLVHEAGSLCLDLPDLAGDAALLMVTRVLLDVWRDKNVFDIAT*	99.7041	FALSE
NE	LDBPK_071230	Lipoate-protein ligase-like	G	A	1/1	525406	MRVQRDIAYHHCTLLVDTTHASVSRYLRPEGDYVAFETSSVGSVRSPVTSLAESGCIAGGPGAVAALKRNMADFFLAEGDRVLDAATPWELDAVKLRQSFATSRHRCENAPLFALDVVGAVAADMPFFEGEGRRPTRGDAATLGEAVRKTASKDWAYAMPSFTSTVLLSGSELRRRLKTLSVWQDVASLCSLAEEELLAVLQRCVLEGSEGLEEMAAGTEAGLHLITTVEHRLVTSVVVRRAASTTATASAVAPSSGSSGGWVQRCLSALLVGQPCDAAVEGLERTGDTTAVMQGLVHEAGSLCLDLPDLAGDAALLMVTRVLLDVWRDKNVFDIAT*	MRVQRDIAYHHCTLLVDTTHASVSRYLRPEGDYVAFETSSVGSVRSPVTSLAESGCIAGGPGAVAALKRNMADFFLAEGDRVLDAATPWELDAVKLRQSFATSRHRCENAPLFALDVVGAVAADMPFFEGEGRRPTRGDAATLGEAVRKTASKDWAYAMPSFTSTVLLSGSELRRRLKTLSVWQDVASLCSLAEEELLAVLQRCVLEGSEGLEEMAAGTEAGLHLITTVEHRLVTSVVVRRAASTTATASAVAPSSGSSGGWVQRCLSALLVGQPCDAAVEGLERTGDTTAVMQSLVHEAGSLCLDLPDLAGDAALLMVTRVLLDVWRDKNVFDIAT*	99.7041	FALSE
NE	LDBPK_071240	RNA-editing complex protein	C	G	1/1	526565	MRRIGVATCQRRWLASATLPRAGKCGTPWSGHSFILDTAASLTTAIREVRSTAVCCAPKDAQYQCGECGKTFRLVNALNHHIMTRHGNNAKALMKKDGRLVPVETDQLKGGAHCGAPSSSTATTSSATPAGAAAAASSSPLSGGATSPFPVHFAAPFGAAAASMGGVASSSTPPGTAPGVLQASATPVTAAAGATTASNGENGSGADGVAEEREKRMFVCTVCQKTFRLEAALQHHYQAKHNMDMPTSASSLSALVGASTTPGAGGASVSTPGEPGANGGGSAGASGGVPDVAADGTAFPANASSFGAAQYVRQQEGALPDAPQYHLDVAPNAPEEGDIAAHWRCVNICVLMGDVQEVEEGYVFEDHVLQFTVATEFATPAPGDPDMDFHTVRVYGHEF…	MRRIGVATCQRRWLASATLPRAGKCGTPWSGHSFILDTAASLTTAIREVRSTAVCCAPKDAQYQCGECGKTFRLVNALNHHIMTRHGNNAKALMKKDGRLVPVETDQLKGGAHCGAPSSSTATTSSATPAGAAAAASSSPLSGGATSPFPVHFAAPFGGAAASMGGVASSSTPPGTAPGVLQASATPVTAAAGATTASNGENGSGADGVAEEREKRMFVCTVCQKTFRLEAALQHHYQAKHNMDMPTSASSLSALVGASTTPGAGGASVSTPGEPGANGGGSAGASGGVPDVAADGTAFPANASSFGAAQYVRQQEGALPDAPQYHLDVAPNAPEEGDIAAHWRCVNICVLMGDVQEVEEGYVFEDHVLQFTVATEFATPAPGDPDMDFHTVRVYGHEF…	99.7783	FALSE
NE	LDBPK_071240	RNA-editing complex protein	G	A	1/1	526915	MRRIGVATCQRRWLASATLPRAGKCGTPWSGHSFILDTAASLTTAIREVRSTAVCCAPKDAQYQCGECGKTFRLVNALNHHIMTRHGNNAKALMKKDGRLVPVETDQLKGGAHCGAPSSSTATTSSATPAGAAAAASSSPLSGGATSPFPVHFAAPFGAAAASMGGVASSSTPPGTAPGVLQASATPVTAAAGATTASNGENGSGADGVAEEREKRMFVCTVCQKTFRLEAALQHHYQAKHNMDMPTSASSLSALVGASTTPGAGGASVSTPGEPGANGGGSAGASGGVPDVAADGTAFPANASSFGAAQYVRQQEGALPDAPQYHLDVAPNAPEEGDIAAHWRCVNICVLMGDVQEVEEGYVFEDHVLQFTVATEFATPAPGDPDMDFHTVRVYGHEF…	MRRIGVATCQRRWLASATLPRAGKCGTPWSGHSFILDTAASLTTAIREVRSTAVCCAPKDAQYQCGECGKTFRLVNALNHHIMTRHGNNAKALMKKDGRLVPVETDQLKGGAHCGAPSSSTATTSSATPAGAAAAASSSPLSGGATSPFPVHFAAPFGAAAASMGGVASSSTPPGTAPGVLQASATPVTAAAGATTASNGENGSGADGVAEEREKRMFVCTVCQKTFRLEAALQHHYQAKHNMDMPTSASSLSALVGASTTPGAGGASVSTPGEPSANGGGSAGASGGVPDVAADGTAFPANASSFGAAQYVRQQEGALPDAPQYHLDVAPNAPEEGDIAAHWRCVNICVLMGDVQEVEEGYVFEDHVLQFTVATEFATPAPGDPDMDFHTVRVYGHEF…	99.7783	FALSE
NE	LDBPK_071260	Fatty acid desaturase	C	A	1/1	568331	MAPDNVRPHQRNEVLIDGVLYDCTDFRHPGGSILKYYLGSGDATETYQQFHLKLPRADKYLKRLPNRPAPPQHSVDVDEQKRLAKLSRDFKALHDACVEEGLFNASWPHIVYRFSELILMHAIGLYMLFRLPMLWPIALVILGVAEGRCGWWMHEAGHYSVTGIPWLDIKIQEVLYGLGDGMSASWWRSQHNKHHATPQKHRHDVDLETLPLVAFNKIIALRGKRIANIRRWISLQMFLFGPVTCSLVALYWQLFLHVRHAMRTQRYTEGVAILCRWIAVGVICHKLQVSFWQGLGGVLFSQAFSAAYIFINFALNHSHLPMLPEDEHAHFVEYAAIYTMNVTPSWFVTWFMGYLNYQVEHHLFPTMPQFRFVQLAPRVRKLFEENGLKYDSRPYMKSL…	MAPDKVRPHQRNEVLIDGVLYDCTDFRHPGGSILKYYLGSGDATETYQQFHLKLPRADKYLKRLPNRPAPPQHSVDVDEQKRLAKLSRDFKALHDACVEEGLFNASWPHIVYRFSELILMHAIGLYMLFRLPMLWPIALVILGVAEGRCGWWMHEAGHYSVTGIPWLDIKIQEVLYGLGDGMSASWWRSQHNKHHATPQKHRHDVDLETLPLVAFNKIIALRGKRIANIRRWISLQMFLFGPVTCSLVALYWQLFLHVRHAMRTQRYTEGVAILCRWIAVGVICHKLQVSFWQGLGGVLFSQAFSAAYIFINFALNHSHLPMLPEDEHAHFVEYAAIYTMNVTPSWFVTWFMGYLNYQVEHHLFPTMPQFRFVQLAPRVRKLFEENGLKYDSRPYMKSL…	99.7608	FALSE
NE	LDBPK_080010	Adaptor complex protein (AP) 3 delta subunit 1	A	G	1/1	3441	MFIKNIIISGFRSYREQSFPDGLSPKTNVIVGKNGSGKSNFFAAIQFVLNEKFANLRAAERKELFHVGSGRPALSVFVEIVFDNSDGRLVIPGRAEEPEVRIRRTIGLKQDEFRVNDRKFSASDVHQLLESAGFSSSNPYYVVEQGKIVSLVNMSEEERYQLIKDVAGTKVYDARRAESEHILAETKGKQGQITESIGELQRRLKELESETAELKQYEEADREKKCIEYCIFNSELEAANDALLKVEEEWNKQSTLFNKSQDVDEASEQKISNFSQKIMDISTDIARLEMERIAVAKDMAALTSKQAVVELDASEAAGRFARNNRELEALCREDRELSATIQTVAADIEKKKSLFHSSEEAANKKAAEVEAQRKVLERLQERRNRTKLFRSKVERDKWV…	MFIKNIIISGFRSYREQSFPDGLSPKTNVIVGKNGSGKSNFFAAIQFVLNEKFANLRAAERKELFHVGSGRPALSVFVEIVFDNSDGRLVIPGRAEEPEVRIRRTVGLKQDEFRVNDRKFSASDVHQLLESAGFSSSNPYYVVEQGKIVSLVNMSEEERYQLIKDVAGTKVYDARRAESEHILAETKGKQGQITESIGELQRRLKELESETAELKQYEEADREKKCIEYCIFNSELEAANDALLKVEEEWNKQSTLFNKSQDVDEASEQKISNFSQKIMDISTDIARLEMERIAVAKDMAALTSKQAVVELDASEAAGRFARNNRELEALCREDRELSATIQTVAADIEKKKSLFHSSEEAANKKAAEVEAQRKVLERLQERRNRTKLFRSKVERDKWV…	99.9166	FALSE
NE	LDBPK_080010	Adaptor complex protein (AP) 3 delta subunit 1	G	C	1/1	6236	MFIKNIIISGFRSYREQSFPDGLSPKTNVIVGKNGSGKSNFFAAIQFVLNEKFANLRAAERKELFHVGSGRPALSVFVEIVFDNSDGRLVIPGRAEEPEVRIRRTIGLKQDEFRVNDRKFSASDVHQLLESAGFSSSNPYYVVEQGKIVSLVNMSEEERYQLIKDVAGTKVYDARRAESEHILAETKGKQGQITESIGELQRRLKELESETAELKQYEEADREKKCIEYCIFNSELEAANDALLKVEEEWNKQSTLFNKSQDVDEASEQKISNFSQKIMDISTDIARLEMERIAVAKDMAALTSKQAVVELDASEAAGRFARNNRELEALCREDRELSATIQTVAADIEKKKSLFHSSEEAANKKAAEVEAQRKVLERLQERRNRTKLFRSKVERDKWV…	MFIKNIIISGFRSYREQSFPDGLSPKTNVIVGKNGSGKSNFFAAIQFVLNEKFANLRAAERKELFHVGSGRPALSVFVEIVFDNSDGRLVIPGRAEEPEVRIRRTIGLKQDEFRVNDRKFSASDVHQLLESAGFSSSNPYYVVEQGKIVSLVNMSEEERYQLIKDVAGTKVYDARRAESEHILAETKGKQGQITESIGELQRRLKELESETAELKQYEEADREKKCIEYCIFNSELEAANDALLKVEEEWNKQSTLFNKSQDVDEASEQKISNFSQKIMDISTDIARLEMERIAVAKDMAALTSKQAVVELDASEAAGRFARNNRELEALCREDRELSATIQTVAADIEKKKSLFHSSEEAANKKAAEVEAQRKVLERLQERRNRTKLFRSKVERDKWV…	99.9166	FALSE
NE	LDBPK_080080	ATP-dependent DEAD/H RNA helicase	A	G	0/1	20879	MNYASIRTDFYVVPPDMTNLTAQEMRELLRELDGAKVHGKDVPRPIRSWHGTGLPDRVLEVLEEHEYKCPFAVQSLGVPALMSGRDLLLTAKTGSGKTLCYALPLIRHCADQPRCEKGEGPIGLVLVPTQELAMQVFTLLDELGEAAGLRCVASYGSTSLSDNIRHAKAGCELMVATPGRLLDLLTVNGGKTLSLSRVSFVIVDEADRLFDSGFMEHVEAFLKNIRPDRVTGMISATMPKELRGVVAQHLRNPVVISVGGKPTPASNVEQQFFFFDEEVYDANNIKADMSPRLVKLLALLGDEGGDGQNLILVFTQRKEEVDELLGRLTTLGYANRVATLYSGMDPIDREFALEHFVPGKQFILVATAVAERGLDIPYLGLVINYRLPNHYEAYVHRIG…	MNYASIRTDFYVVPPDMTNLTAQEMRELLRELDGAKVHGKDVPRPIRSWHGTGLPDRVLEVLEEHEYKCPFAVQSLGVPALMSGRDLLLTAKTGSGKTLCYALPLIRHCADQPRCEKGEGPIGLVLVPTQELAMQVFTLLDELGEAAGLRCVASYGSTSLSDNIRHAKAGCELMVATPGRLLDLLTVNGGKTLSLSRVSFVIVDEADRLFDSGFMEHVEAFLKNIRPDRVTGMISATMPKELRGVVAQHLRNPVVISVGGKPTPASNVEQQFFFFDEEVYDADNIKADMSPRLVKLLALLGDEGGDGQNLILVFTQRKEEVDELLGRLTTLGYANRVATLYSGMDPIDREFALEHFVPGKQFILVATAVAERGLDIPYLGLVINYRLPNHYEAYVHRIG…	99.8542	FALSE
NE	LDBPK_080080	ATP-dependent DEAD/H RNA helicase	G	C	0/1	21494	MNYASIRTDFYVVPPDMTNLTAQEMRELLRELDGAKVHGKDVPRPIRSWHGTGLPDRVLEVLEEHEYKCPFAVQSLGVPALMSGRDLLLTAKTGSGKTLCYALPLIRHCADQPRCEKGEGPIGLVLVPTQELAMQVFTLLDELGEAAGLRCVASYGSTSLSDNIRHAKAGCELMVATPGRLLDLLTVNGGKTLSLSRVSFVIVDEADRLFDSGFMEHVEAFLKNIRPDRVTGMISATMPKELRGVVAQHLRNPVVISVGGKPTPASNVEQQFFFFDEEVYDANNIKADMSPRLVKLLALLGDEGGDGQNLILVFTQRKEEVDELLGRLTTLGYANRVATLYSGMDPIDREFALEHFVPGKQFILVATAVAERGLDIPYLGLVINYRLPNHYEAYVHRIG…	MNYASIRTDFYVVPPDMTNLTAQEMRELLRELDGAKVHGKDVPRPIRSWHGTGLPDRVLEVLEEHEYKCPFAVQSLGVPALMSGRDLLLTAKTGSGKTLCYALPLIRHCADQPRCEKGEGPIGLVLVPTQELAMQVFTLLDELGEAAGLRCVASYGSTSLSDNIRHAKAGCELMVATPGRLLDLLTVNGGKTLSLSRVSFVIVDEADRLFDSGFMEHVEAFLKNIRPDRVTGMISATMPKELRGVVAQHLRNPVVISVGGKPTPASNVEQQFFFFDEEVYDANNIKADMSPRLVKLLALLGDEGGDGQNLILVFTQRKEEVDELLGRLTTLGYANRVATLYSGMDPIDREFALEHFVPGKQFILVATAVAERGLDIPYLGLVINYRLPNHYEAYVHRIG…	99.8542	FALSE
NE	LDBPK_080090	Adaptor complex protein (AP) 3 delta subunit 1	T	C	1/1	24879	MSLAAFTQYSLAAVVRNLRSAPGGTEEEAVDRYIADTKNEVNAADPRVKMVAIQKATYFHMLGYSSQYADFRVVEMMASPIFLHKRIAYLAACLTFTEDTDVIPLMTASLKRDLSSSNQFEVGLALYCIASICTPDMAQDVVADVVNLLGHPRAYVRKKATLSLYRVFLSYPESLRVTYGRLKEKLEDNNEKADTDPAVRGAVVCVLCELARRNPANFLGLAVPFYSLLSSVHSNWTLIKIVKVFGYFAPLEPRLGKKLVEPITNLINTSGAKSVQYECLLAVANGMSQVSSLKKLAAEKIRGFVEDADPNLKFLGLEALSLLVASSENRKLLADQREVVLRCLDDPDSTIRLKALHLLRDLTTRKTVISHINEMLDRCVRTPPDEEWSNAVIRTIIET…	MSLAAFTQYSLAAVVRNLRSAPGGTEEEAVDRYIADTKNEVNAADPRVKMVAIQKATYFHMLGYSSQYADFRVVEMMASPIFLHKRIAYLAACLTFTEDTDVIPLMTASLKRDLSSSNQFEVGLALYCIASICTPDMAQDVVADVVNLLGHPRAYVRKKATLSLYRVFLSYPESLRVTYGRLKEKLEDNNEKADTDPAVRGAVVCVLCELARRNPANFLGLAVPFYSLLSSVHSNWTLIKIVKVFGYFAPLEPRLGKKLVEPITNLINTSGAKSVQYECLLAVANGMSQVSSLKKLAAEKIRGFVEDADPNLKFLGLEALSLLVASSENRKLLADQREVVLRCLDDPDSTIRLKALHLLRDLTTRKTVISHINEMLDRCVRTPPDEEWSNAVIRTIIET…	99.9118	FALSE
NE	LDBPK_080150	DNA repair protein	C	G	1/1	47991	MSVEENVTPALADTFRTCSEFIGAVSAREMPDNPSVQLCILSIGFDVEGAIAQLLHQRMARNKPHRRVYCVVVPGRLLPGAMTRFASAIEHHLALRHAGETLTRQADASAAAASCLAPPIPVVAVEEGTGTKERCAVFQRGAVVVLTSHSLCADLLHRRLAVELVGMAVLALPHSLLGSGRQEDALAPQTAFCAELLLRSGSGAAGGQRPPPIVLVSDAPVLMRSLVQRHHLGAERFVQQMHVGDVQLFPRFRLDFVRHFEELSRSPRRSLAVDRVVAPVSASVLALDDLLAKIVLETLQELQRLEKQLHMQKSASGGDRAAWASDAGGSHPHTRSFAARCAAAAAEADEDTGALRFLPRARLTASTAKDHLDYSGYPRSNTAKGTSAASYIRHGWRAA…	MSVEENVTRALADTFRTCSEFIGAVSAREMPDNPSVQLCILSIGFDVEGAIAQLLHQRMARNKPHRRVYCVVVPGRLLPGAMTRFASAIEHHLALRHAGETLTRQADASAAAASCLAPPIPVVAVEEGTGTKERCAVFQRGAVVVLTSHSLCADLLHRRLAVELVGMAVLALPHSLLGSGRQEDALAPQTAFCAELLLRSGSGAAGGQRPPPIVLVSDAPVLMRSLVQRHHLGAERFVQQMHVGDVQLFPRFRLDFVRHFEELSRSPRRSLAVDRVVAPVSASVLALDDLLAKIVLETLQELQRLEKQLHMQKSASGGDRAAWASDAGGSHPHTRSFAARCAAAAAEADEDTGALRFLPRARLTASTAKDHLDYSGYPRSNTAKGTSAASYIRHGWRAA…	99.9207	FALSE
NE	LDBPK_080150	DNA repair protein	G	A	1/1	49023	MSVEENVTPALADTFRTCSEFIGAVSAREMPDNPSVQLCILSIGFDVEGAIAQLLHQRMARNKPHRRVYCVVVPGRLLPGAMTRFASAIEHHLALRHAGETLTRQADASAAAASCLAPPIPVVAVEEGTGTKERCAVFQRGAVVVLTSHSLCADLLHRRLAVELVGMAVLALPHSLLGSGRQEDALAPQTAFCAELLLRSGSGAAGGQRPPPIVLVSDAPVLMRSLVQRHHLGAERFVQQMHVGDVQLFPRFRLDFVRHFEELSRSPRRSLAVDRVVAPVSASVLALDDLLAKIVLETLQELQRLEKQLHMQKSASGGDRAAWASDAGGSHPHTRSFAARCAAAAAEADEDTGALRFLPRARLTASTAKDHLDYSGYPRSNTAKGTSAASYIRHGWRAA…	MSVEENVTPALADTFRTCSEFIGAVSAREMPDNPSVQLCILSIGFDVEGAIAQLLHQRMARNKPHRRVYCVVVPGRLLPGAMTRFASAIEHHLALRHAGETLTRQADASAAAASCLAPPIPVVAVEEGTGTKERCAVFQRGAVVVLTSHSLCADLLHRRLAVELVGMAVLALPHSLLGSGRQEDALAPQTAFCAELLLRSGSGAAGGQRPPPIVLVSDAPVLMRSLVQRHHLGAERFVQQMHVGDVQLFPRFRLDFVRHFEELSRSPRRSLAVDRVVAPVSASVLALDDLLAKIVLETLQELQRLEKQLHMQKSASGGDRAAWASDAGGSHPHTRSFAARCAAAAAEADEDTDALRFLPRARLTASTAKDHLDYSGYPRSNTAKGTSAASYIRHGWRAA…	99.9207	FALSE
NE	LDBPK_080150	DNA repair protein	G	A	1/1	49617	MSVEENVTPALADTFRTCSEFIGAVSAREMPDNPSVQLCILSIGFDVEGAIAQLLHQRMARNKPHRRVYCVVVPGRLLPGAMTRFASAIEHHLALRHAGETLTRQADASAAAASCLAPPIPVVAVEEGTGTKERCAVFQRGAVVVLTSHSLCADLLHRRLAVELVGMAVLALPHSLLGSGRQEDALAPQTAFCAELLLRSGSGAAGGQRPPPIVLVSDAPVLMRSLVQRHHLGAERFVQQMHVGDVQLFPRFRLDFVRHFEELSRSPRRSLAVDRVVAPVSASVLALDDLLAKIVLETLQELQRLEKQLHMQKSASGGDRAAWASDAGGSHPHTRSFAARCAAAAAEADEDTGALRFLPRARLTASTAKDHLDYSGYPRSNTAKGTSAASYIRHGWRAA…	MSVEENVTPALADTFRTCSEFIGAVSAREMPDNPSVQLCILSIGFDVEGAIAQLLHQRMARNKPHRRVYCVVVPGRLLPGAMTRFASAIEHHLALRHAGETLTRQADASAAAASCLAPPIPVVAVEEGTGTKERCAVFQRGAVVVLTSHSLCADLLHRRLAVELVGMAVLALPHSLLGSGRQEDALAPQTAFCAELLLRSGSGAAGGQRPPPIVLVSDAPVLMRSLVQRHHLGAERFVQQMHVGDVQLFPRFRLDFVRHFEELSRSPRRSLAVDRVVAPVSASVLALDDLLAKIVLETLQELQRLEKQLHMQKSASGGDRAAWASDAGGSHPHTRSFAARCAAAAAEADEDTGALRFLPRARLTASTAKDHLDYSGYPRSNTAKGTSAASYIRHGWRAA…	99.9207	FALSE
NE	LDBPK_080150	DNA repair protein	G	A	1/1	50072	MSVEENVTPALADTFRTCSEFIGAVSAREMPDNPSVQLCILSIGFDVEGAIAQLLHQRMARNKPHRRVYCVVVPGRLLPGAMTRFASAIEHHLALRHAGETLTRQADASAAAASCLAPPIPVVAVEEGTGTKERCAVFQRGAVVVLTSHSLCADLLHRRLAVELVGMAVLALPHSLLGSGRQEDALAPQTAFCAELLLRSGSGAAGGQRPPPIVLVSDAPVLMRSLVQRHHLGAERFVQQMHVGDVQLFPRFRLDFVRHFEELSRSPRRSLAVDRVVAPVSASVLALDDLLAKIVLETLQELQRLEKQLHMQKSASGGDRAAWASDAGGSHPHTRSFAARCAAAAAEADEDTGALRFLPRARLTASTAKDHLDYSGYPRSNTAKGTSAASYIRHGWRAA…	MSVEENVTPALADTFRTCSEFIGAVSAREMPDNPSVQLCILSIGFDVEGAIAQLLHQRMARNKPHRRVYCVVVPGRLLPGAMTRFASAIEHHLALRHAGETLTRQADASAAAASCLAPPIPVVAVEEGTGTKERCAVFQRGAVVVLTSHSLCADLLHRRLAVELVGMAVLALPHSLLGSGRQEDALAPQTAFCAELLLRSGSGAAGGQRPPPIVLVSDAPVLMRSLVQRHHLGAERFVQQMHVGDVQLFPRFRLDFVRHFEELSRSPRRSLAVDRVVAPVSASVLALDDLLAKIVLETLQELQRLEKQLHMQKSASGGDRAAWASDAGGSHPHTRSFAARCAAAAAEADEDTGALRFLPRARLTASTAKDHLDYSGYPRSNTAKGTSAASYIRHGWRAA…	99.9207	FALSE
NE	LDBPK_080230	Ubiquitin-activating enzyme-like protein	C	T	1/1	82396	MSDGCMGSVVDVHIGHVVIPHASAAAAAEAAEAAVVFPSAGPAHKKARIEAVATRSSASAPADVVIATAWSEERITDALRRYAVAALEAASCEAAAGSASSPSTAAAAAAVLKAVNDAASSWVAVWPAVRLSPTPADMTGSGGEATTSTMASWSTVSFSFVPGALESTASATAKGAHAGISKATVPDAAPAVDAVTLRVLAAISLPRGLCVPYRGIATAVTAGGCAGCVSAVLTESIQIRAATATPPAASSSVPHSPASRSAASPCTYGMLPAELRARPIFVVGAGGIGCEVLKVLVLSGFTQVHLIDLDTIDATNLNRQFLFRVADVGNSKADTARRAVLDWFAAADDPAPEHVSDLRGRRTPPSIVAYHDNVKADRYDDAFYRQFAVVLSALDNVSA…	MSDGCMGSVVDVHIGHVVIPHASAAAAAEAAEAAVVFPSAGPAHKKARIEAVATRSSASAPADVVIVTAWSEERITDALRRYAVAALEAASCEAAAGSASSPSTAAAAAAVLKAVNDAASSWVAVWPAVRLSPTPADMTGSGGEATTSTMASWSTVSFSFVPGALESTASATAKGAHAGISKATVPDAAPAVDAVTLRVLAAISLPRGLCVPYRGIATAVTAGGCAGCVSAVLTESIQIRAATATPPAASSSVPHSPASRSAASPCTYGMLPAELRARPIFVVGAGGIGCEVLKVLVLSGFTQVHLIDLDTIDATNLNRQFLFRVADVGNSKADTARRAVLDWFAAADDPAPEHVSDLRGRRTPPSIVAYHDNVKADRYDDAFYRQFAVVLSALDNVSA…	99.9088	FALSE
NE	LDBPK_080230	Ubiquitin-activating enzyme-like protein	C	G	1/1	83814	MSDGCMGSVVDVHIGHVVIPHASAAAAAEAAEAAVVFPSAGPAHKKARIEAVATRSSASAPADVVIATAWSEERITDALRRYAVAALEAASCEAAAGSASSPSTAAAAAAVLKAVNDAASSWVAVWPAVRLSPTPADMTGSGGEATTSTMASWSTVSFSFVPGALESTASATAKGAHAGISKATVPDAAPAVDAVTLRVLAAISLPRGLCVPYRGIATAVTAGGCAGCVSAVLTESIQIRAATATPPAASSSVPHSPASRSAASPCTYGMLPAELRARPIFVVGAGGIGCEVLKVLVLSGFTQVHLIDLDTIDATNLNRQFLFRVADVGNSKADTARRAVLDWFAAADDPAPEHVSDLRGRRTPPSIVAYHDNVKADRYDDAFYRQFAVVLSALDNVSA…	MSDGCMGSVVDVHIGHVVIPHASAAAAAEAAEAAVVFPSAGPAHKKARIEAVATRSSASAPADVVIATAWSEERITDALRRYAVAALEAASCEAAAGSASSPSTAAAAAAVLKAVNDAASSWVAVWPAVRLSPTPADMTGSGGEATTSTMASWSTVSFSFVPGALESTASATAKGAHAGISKATVPDAAPAVDAVTLRVLAAISLPRGLCVPYRGIATAVTAGGCAGCVSAVLTESIQIRAATATPPAASSSVPHSPASRSAASPCTYGMLPAELRARPIFVVGAGGIGCEVLKVLVLSGFTQVHLIDLDTIDATNLNRQFLFRVADVGNSKADTARRAVLDWFAAADDPAPEHVSDLRGRRTPPSIVAYHDNVKADRYDDAFYRQFAVVLSALDNVSA…	99.9088	FALSE
NE	LDBPK_080230	Ubiquitin-activating enzyme-like protein	A	G	1/1	83815	MSDGCMGSVVDVHIGHVVIPHASAAAAAEAAEAAVVFPSAGPAHKKARIEAVATRSSASAPADVVIATAWSEERITDALRRYAVAALEAASCEAAAGSASSPSTAAAAAAVLKAVNDAASSWVAVWPAVRLSPTPADMTGSGGEATTSTMASWSTVSFSFVPGALESTASATAKGAHAGISKATVPDAAPAVDAVTLRVLAAISLPRGLCVPYRGIATAVTAGGCAGCVSAVLTESIQIRAATATPPAASSSVPHSPASRSAASPCTYGMLPAELRARPIFVVGAGGIGCEVLKVLVLSGFTQVHLIDLDTIDATNLNRQFLFRVADVGNSKADTARRAVLDWFAAADDPAPEHVSDLRGRRTPPSIVAYHDNVKADRYDDAFYRQFAVVLSALDNVSA…	MSDGCMGSVVDVHIGHVVIPHASAAAAAEAAEAAVVFPSAGPAHKKARIEAVATRSSASAPADVVIATAWSEERITDALRRYAVAALEAASCEAAAGSASSPSTAAAAAAVLKAVNDAASSWVAVWPAVRLSPTPADMTGSGGEATTSTMASWSTVSFSFVPGALESTASATAKGAHAGISKATVPDAAPAVDAVTLRVLAAISLPRGLCVPYRGIATAVTAGGCAGCVSAVLTESIQIRAATATPPAASSSVPHSPASRSAASPCTYGMLPAELRARPIFVVGAGGIGCEVLKVLVLSGFTQVHLIDLDTIDATNLNRQFLFRVADVGNSKADTARRAVLDWFAAADDPAPEHVSDLRGRRTPPSIVAYHDNVKADRYDDAFYRQFAVVLSALDNVSA…	99.9088	FALSE
NE	LDBPK_080230	Ubiquitin-activating enzyme-like protein	C	A	1/1	83817	MSDGCMGSVVDVHIGHVVIPHASAAAAAEAAEAAVVFPSAGPAHKKARIEAVATRSSASAPADVVIATAWSEERITDALRRYAVAALEAASCEAAAGSASSPSTAAAAAAVLKAVNDAASSWVAVWPAVRLSPTPADMTGSGGEATTSTMASWSTVSFSFVPGALESTASATAKGAHAGISKATVPDAAPAVDAVTLRVLAAISLPRGLCVPYRGIATAVTAGGCAGCVSAVLTESIQIRAATATPPAASSSVPHSPASRSAASPCTYGMLPAELRARPIFVVGAGGIGCEVLKVLVLSGFTQVHLIDLDTIDATNLNRQFLFRVADVGNSKADTARRAVLDWFAAADDPAPEHVSDLRGRRTPPSIVAYHDNVKADRYDDAFYRQFAVVLSALDNVSA…	MSDGCMGSVVDVHIGHVVIPHASAAAAAEAAEAAVVFPSAGPAHKKARIEAVATRSSASAPADVVIATAWSEERITDALRRYAVAALEAASCEAAAGSASSPSTAAAAAAVLKAVNDAASSWVAVWPAVRLSPTPADMTGSGGEATTSTMASWSTVSFSFVPGALESTASATAKGAHAGISKATVPDAAPAVDAVTLRVLAAISLPRGLCVPYRGIATAVTAGGCAGCVSAVLTESIQIRAATATPPAASSSVPHSPASRSAASPCTYGMLPAELRARPIFVVGAGGIGCEVLKVLVLSGFTQVHLIDLDTIDATNLNRQFLFRVADVGNSKADTARRAVLDWFAAADDPAPEHVSDLRGRRTPPSIVAYHDNVKADRYDDAFYRQFAVVLSALDNVSA…	99.9088	FALSE
NE	LDBPK_080230	Ubiquitin-activating enzyme-like protein	T	A	1/1	83818	MSDGCMGSVVDVHIGHVVIPHASAAAAAEAAEAAVVFPSAGPAHKKARIEAVATRSSASAPADVVIATAWSEERITDALRRYAVAALEAASCEAAAGSASSPSTAAAAAAVLKAVNDAASSWVAVWPAVRLSPTPADMTGSGGEATTSTMASWSTVSFSFVPGALESTASATAKGAHAGISKATVPDAAPAVDAVTLRVLAAISLPRGLCVPYRGIATAVTAGGCAGCVSAVLTESIQIRAATATPPAASSSVPHSPASRSAASPCTYGMLPAELRARPIFVVGAGGIGCEVLKVLVLSGFTQVHLIDLDTIDATNLNRQFLFRVADVGNSKADTARRAVLDWFAAADDPAPEHVSDLRGRRTPPSIVAYHDNVKADRYDDAFYRQFAVVLSALDNVSA…	MSDGCMGSVVDVHIGHVVIPHASAAAAAEAAEAAVVFPSAGPAHKKARIEAVATRSSASAPADVVIATAWSEERITDALRRYAVAALEAASCEAAAGSASSPSTAAAAAAVLKAVNDAASSWVAVWPAVRLSPTPADMTGSGGEATTSTMASWSTVSFSFVPGALESTASATAKGAHAGISKATVPDAAPAVDAVTLRVLAAISLPRGLCVPYRGIATAVTAGGCAGCVSAVLTESIQIRAATATPPAASSSVPHSPASRSAASPCTYGMLPAELRARPIFVVGAGGIGCEVLKVLVLSGFTQVHLIDLDTIDATNLNRQFLFRVADVGNSKADTARRAVLDWFAAADDPAPEHVSDLRGRRTPPSIVAYHDNVKADRYDDAFYRQFAVVLSALDNVSA…	99.9088	FALSE
NE	LDBPK_080230	Ubiquitin-activating enzyme-like protein	C	T	1/1	83821	MSDGCMGSVVDVHIGHVVIPHASAAAAAEAAEAAVVFPSAGPAHKKARIEAVATRSSASAPADVVIATAWSEERITDALRRYAVAALEAASCEAAAGSASSPSTAAAAAAVLKAVNDAASSWVAVWPAVRLSPTPADMTGSGGEATTSTMASWSTVSFSFVPGALESTASATAKGAHAGISKATVPDAAPAVDAVTLRVLAAISLPRGLCVPYRGIATAVTAGGCAGCVSAVLTESIQIRAATATPPAASSSVPHSPASRSAASPCTYGMLPAELRARPIFVVGAGGIGCEVLKVLVLSGFTQVHLIDLDTIDATNLNRQFLFRVADVGNSKADTARRAVLDWFAAADDPAPEHVSDLRGRRTPPSIVAYHDNVKADRYDDAFYRQFAVVLSALDNVSA…	MSDGCMGSVVDVHIGHVVIPHASAAAAAEAAEAAVVFPSAGPAHKKARIEAVATRSSASAPADVVIATAWSEERITDALRRYAVAALEAASCEAAAGSASSPSTAAAAAAVLKAVNDAASSWVAVWPAVRLSPTPADMTGSGGEATTSTMASWSTVSFSFVPGALESTASATAKGAHAGISKATVPDAAPAVDAVTLRVLAAISLPRGLCVPYRGIATAVTAGGCAGCVSAVLTESIQIRAATATPPAASSSVPHSPASRSAASPCTYGMLPAELRARPIFVVGAGGIGCEVLKVLVLSGFTQVHLIDLDTIDATNLNRQFLFRVADVGNSKADTARRAVLDWFAAADDPAPEHVSDLRGRRTPPSIVAYHDNVKADRYDDAFYRQFAVVLSALDNVSA…	99.9088	FALSE
NE	LDBPK_080230	Ubiquitin-activating enzyme-like protein	C	T	1/1	83866	MSDGCMGSVVDVHIGHVVIPHASAAAAAEAAEAAVVFPSAGPAHKKARIEAVATRSSASAPADVVIATAWSEERITDALRRYAVAALEAASCEAAAGSASSPSTAAAAAAVLKAVNDAASSWVAVWPAVRLSPTPADMTGSGGEATTSTMASWSTVSFSFVPGALESTASATAKGAHAGISKATVPDAAPAVDAVTLRVLAAISLPRGLCVPYRGIATAVTAGGCAGCVSAVLTESIQIRAATATPPAASSSVPHSPASRSAASPCTYGMLPAELRARPIFVVGAGGIGCEVLKVLVLSGFTQVHLIDLDTIDATNLNRQFLFRVADVGNSKADTARRAVLDWFAAADDPAPEHVSDLRGRRTPPSIVAYHDNVKADRYDDAFYRQFAVVLSALDNVSA…	MSDGCMGSVVDVHIGHVVIPHASAAAAAEAAEAAVVFPSAGPAHKKARIEAVATRSSASAPADVVIATAWSEERITDALRRYAVAALEAASCEAAAGSASSPSTAAAAAAVLKAVNDAASSWVAVWPAVRLSPTPADMTGSGGEATTSTMASWSTVSFSFVPGALESTASATAKGAHAGISKATVPDAAPAVDAVTLRVLAAISLPRGLCVPYRGIATAVTAGGCAGCVSAVLTESIQIRAATATPPAASSSVPHSPASRSAASPCTYGMLPAELRARPIFVVGAGGIGCEVLKVLVLSGFTQVHLIDLDTIDATNLNRQFLFRVADVGNSKADTARRAVLDWFAAADDPAPEHVSDLRGRRTPPSIVAYHDNVKADRYDDAFYRQFAVVLSALDNVSA…	99.9088	FALSE
NE	LDBPK_080520	Ribose-phosphate pyrophosphokinase	T	A	1/1	201141	MLKTGKDLSQGQAFHRQLLSEYNTEITLDNYVSYFELKPIAKKIEHIRQALESTYRDRYAHRSVVEPSLTSTLTITEPLQVEPVQPCLCETSAAVTPTGRRDDKEFPASPVFVTPRGRQQHITTTMFTDPLSPLFFETPGFRALKETDKELAALIQRRIQLQERFFEKLHESYMRVKRYLIKLERDFVNAVAELRTFNEDHIRNELPRNYIPSLYLKLEVIVKYRALNLKAFRKILKKFQERCACDSLELLQRVVNIDRLIYASNISQPSIDFRSAALDLIVVYGTVFRLTYEQAVRHMKQYENRTGVNAQRILPNSQTFFVADAFPHHERPGTFAVRVLSGTCSLFCEKMITEVLQCPRYPGNSCGRFANGEVSVNLQAPVRGDDVFVVQSMVALESE…	MLKTGKDLSQGQAFHRQLLSEYNTEITLDNYVSYFELKPIAKKIEHIRQALESTYRDRYAHRSVVEPSLTSTLTITEPLQVEPVQPCLCETSAAVTPTGRRDDKEFPASPVFDTPRGRQQHITTTMFTDPLSPLFFETPGFRALKETDKELAALIQRRIQLQERFFEKLHESYMRVKRYLIKLERDFVNAVAELRTFNEDHIRNELPRNYIPSLYLKLEVIVKYRALNLKAFRKILKKFQERCACDSLELLQRVVNIDRLIYASNISQPSIDFRSAALDLIVVYGTVFRLTYEQAVRHMKQYENRTGVNAQRILPNSQTFFVADAFPHHERPGTFAVRVLSGTCSLFCEKMITEVLQCPRYPGNSCGRFANGEVSVNLQAPVRGDDVFVVQSMVALESE…	99.8811	FALSE
NE	LDBPK_080540	Protein kinase	C	A	0/1	213034	MRAAAHHHHLPPLLCASTFHITRIRSPAAQHTPLRNAVRRGTRTNSTAAAVNVSAYSFAAPPLTNPYAYAASPSPSSAPSMRTVGVAAAAAAMSTVHAASVTNSGAAAHTWTNGGRGGHGAAHALTNSGRDVSLVLLTVACTLLVVTIVLLIVGVRLLKRFAAAVAAAEGARGQDILSNNLSAGEAAAYISVGIVDDDDEAALHTDNGDSRTQLVEYADEREPLLHHVRGRGGGAGRHRRSASRQHQQPGRRTTLAVFEALSILLGVSSTPPTADASSHGAAAAPRRRSRSCQAGSSAVPTPENQPALRSSPQQQRHAGRRAVPDALAADENSRGAFRSGPQLTWHSNGSLSRSGAARKCDEAAVAPASASPAPASHPAAAPGSSAAPATADHGATPPS…	MRAAAHHHHLPHLLCASTFHITRIRSPAAQHTPLRNAVRRGTRTNSTAAAVNVSAYSFAAPPLTNPYAYAASPSPSSAPSMRTVGVAAAAAAMSTVHAASVTNSGAAAHTWTNGGRGGHGAAHALTNSGRDVSLVLLTVACTLLVVTIVLLIVGVRLLKRFAAAVAAAEGARGQDILSNNLSAGEAAAYISVGIVDDDDEAALHTDNGDSRTQLVEYADEREPLLHHVRGRGGGAGRHRRSASRQHQQPGRRTTLAVFEALSILLGVSSTPPTADASSHGAAAAPRRRSRSCQAGSSAVPTPENQPALRSSPQQQRHAGRRAVPDALAADENSRGAFRSGPQLTWHSNGSLSRSGAARKCDEAAVAPASASPAPASHPAAAPGSSAAPATADHGATPPS…	99.9527	FALSE
NE	LDBPK_080540	Protein kinase	A	C	0/1	213138	MRAAAHHHHLPPLLCASTFHITRIRSPAAQHTPLRNAVRRGTRTNSTAAAVNVSAYSFAAPPLTNPYAYAASPSPSSAPSMRTVGVAAAAAAMSTVHAASVTNSGAAAHTWTNGGRGGHGAAHALTNSGRDVSLVLLTVACTLLVVTIVLLIVGVRLLKRFAAAVAAAEGARGQDILSNNLSAGEAAAYISVGIVDDDDEAALHTDNGDSRTQLVEYADEREPLLHHVRGRGGGAGRHRRSASRQHQQPGRRTTLAVFEALSILLGVSSTPPTADASSHGAAAAPRRRSRSCQAGSSAVPTPENQPALRSSPQQQRHAGRRAVPDALAADENSRGAFRSGPQLTWHSNGSLSRSGAARKCDEAAVAPASASPAPASHPAAAPGSSAAPATADHGATPPS…	MRAAAHHHHLPPLLCASTFHITRIRSPAAQHTPLRNAVRRGTRTNSPAAAVNVSAYSFAAPPLTNPYAYAASPSPSSAPSMRTVGVAAAAAAMSTVHAASVTNSGAAAHTWTNGGRGGHGAAHALTNSGRDVSLVLLTVACTLLVVTIVLLIVGVRLLKRFAAAVAAAEGARGQDILSNNLSAGEAAAYISVGIVDDDDEAALHTDNGDSRTQLVEYADEREPLLHHVRGRGGGAGRHRRSASRQHQQPGRRTTLAVFEALSILLGVSSTPPTADASSHGAAAAPRRRSRSCQAGSSAVPTPENQPALRSSPQQQRHAGRRAVPDALAADENSRGAFRSGPQLTWHSNGSLSRSGAARKCDEAAVAPASASPAPASHPAAAPGSSAAPATADHGATPPS…	99.9527	FALSE
NE	LDBPK_080540	Protein kinase	G	A	1/1	214861	MRAAAHHHHLPPLLCASTFHITRIRSPAAQHTPLRNAVRRGTRTNSTAAAVNVSAYSFAAPPLTNPYAYAASPSPSSAPSMRTVGVAAAAAAMSTVHAASVTNSGAAAHTWTNGGRGGHGAAHALTNSGRDVSLVLLTVACTLLVVTIVLLIVGVRLLKRFAAAVAAAEGARGQDILSNNLSAGEAAAYISVGIVDDDDEAALHTDNGDSRTQLVEYADEREPLLHHVRGRGGGAGRHRRSASRQHQQPGRRTTLAVFEALSILLGVSSTPPTADASSHGAAAAPRRRSRSCQAGSSAVPTPENQPALRSSPQQQRHAGRRAVPDALAADENSRGAFRSGPQLTWHSNGSLSRSGAARKCDEAAVAPASASPAPASHPAAAPGSSAAPATADHGATPPS…	MRAAAHHHHLPPLLCASTFHITRIRSPAAQHTPLRNAVRRGTRTNSTAAAVNVSAYSFAAPPLTNPYAYAASPSPSSAPSMRTVGVAAAAAAMSTVHAASVTNSGAAAHTWTNGGRGGHGAAHALTNSGRDVSLVLLTVACTLLVVTIVLLIVGVRLLKRFAAAVAAAEGARGQDILSNNLSAGEAAAYISVGIVDDDDEAALHTDNGDSRTQLVEYADEREPLLHHVRGRGGGAGRHRRSASRQHQQPGRRTTLAVFEALSILLGVSSTPPTADASSHGAAAAPRRRSRSCQAGSSAVPTPENQPALRSSPQQQRHAGRRAVPDALAADENSRGAFRSGPQLTWHSNGSLSRSGAARKCDEAAVAPASASPAPASHPAAAPGSSAAPATADHGATPPS…	99.9527	FALSE
NE	LDBPK_080540	Protein kinase	C	T	1/1	215571	MRAAAHHHHLPPLLCASTFHITRIRSPAAQHTPLRNAVRRGTRTNSTAAAVNVSAYSFAAPPLTNPYAYAASPSPSSAPSMRTVGVAAAAAAMSTVHAASVTNSGAAAHTWTNGGRGGHGAAHALTNSGRDVSLVLLTVACTLLVVTIVLLIVGVRLLKRFAAAVAAAEGARGQDILSNNLSAGEAAAYISVGIVDDDDEAALHTDNGDSRTQLVEYADEREPLLHHVRGRGGGAGRHRRSASRQHQQPGRRTTLAVFEALSILLGVSSTPPTADASSHGAAAAPRRRSRSCQAGSSAVPTPENQPALRSSPQQQRHAGRRAVPDALAADENSRGAFRSGPQLTWHSNGSLSRSGAARKCDEAAVAPASASPAPASHPAAAPGSSAAPATADHGATPPS…	MRAAAHHHHLPPLLCASTFHITRIRSPAAQHTPLRNAVRRGTRTNSTAAAVNVSAYSFAAPPLTNPYAYAASPSPSSAPSMRTVGVAAAAAAMSTVHAASVTNSGAAAHTWTNGGRGGHGAAHALTNSGRDVSLVLLTVACTLLVVTIVLLIVGVRLLKRFAAAVAAAEGARGQDILSNNLSAGEAAAYISVGIVDDDDEAALHTDNGDSRTQLVEYADEREPLLHHVRGRGGGAGRHRRSASRQHQQPGRRTTLAVFEALSILLGVSSTPPTADASSHGAAAAPRRRSRSCQAGSSAVPTPENQPALRSSPQQQRHAGRRAVPDALAADENSRGAFRSGPQLTWHSNGSLSRSGAARKCDEAAVAPASASPAPASHPAAAPGSSAAPATADHGATPPS…	99.9527	FALSE
NE	LDBPK_080540	Protein kinase	C	T	1/1	215632	MRAAAHHHHLPPLLCASTFHITRIRSPAAQHTPLRNAVRRGTRTNSTAAAVNVSAYSFAAPPLTNPYAYAASPSPSSAPSMRTVGVAAAAAAMSTVHAASVTNSGAAAHTWTNGGRGGHGAAHALTNSGRDVSLVLLTVACTLLVVTIVLLIVGVRLLKRFAAAVAAAEGARGQDILSNNLSAGEAAAYISVGIVDDDDEAALHTDNGDSRTQLVEYADEREPLLHHVRGRGGGAGRHRRSASRQHQQPGRRTTLAVFEALSILLGVSSTPPTADASSHGAAAAPRRRSRSCQAGSSAVPTPENQPALRSSPQQQRHAGRRAVPDALAADENSRGAFRSGPQLTWHSNGSLSRSGAARKCDEAAVAPASASPAPASHPAAAPGSSAAPATADHGATPPS…	MRAAAHHHHLPPLLCASTFHITRIRSPAAQHTPLRNAVRRGTRTNSTAAAVNVSAYSFAAPPLTNPYAYAASPSPSSAPSMRTVGVAAAAAAMSTVHAASVTNSGAAAHTWTNGGRGGHGAAHALTNSGRDVSLVLLTVACTLLVVTIVLLIVGVRLLKRFAAAVAAAEGARGQDILSNNLSAGEAAAYISVGIVDDDDEAALHTDNGDSRTQLVEYADEREPLLHHVRGRGGGAGRHRRSASRQHQQPGRRTTLAVFEALSILLGVSSTPPTADASSHGAAAAPRRRSRSCQAGSSAVPTPENQPALRSSPQQQRHAGRRAVPDALAADENSRGAFRSGPQLTWHSNGSLSRSGAARKCDEAAVAPASASPAPASHPAAAPGSSAAPATADHGATPPS…	99.9527	FALSE
NE	LDBPK_080540	Protein kinase	C	A	1/1	216595	MRAAAHHHHLPPLLCASTFHITRIRSPAAQHTPLRNAVRRGTRTNSTAAAVNVSAYSFAAPPLTNPYAYAASPSPSSAPSMRTVGVAAAAAAMSTVHAASVTNSGAAAHTWTNGGRGGHGAAHALTNSGRDVSLVLLTVACTLLVVTIVLLIVGVRLLKRFAAAVAAAEGARGQDILSNNLSAGEAAAYISVGIVDDDDEAALHTDNGDSRTQLVEYADEREPLLHHVRGRGGGAGRHRRSASRQHQQPGRRTTLAVFEALSILLGVSSTPPTADASSHGAAAAPRRRSRSCQAGSSAVPTPENQPALRSSPQQQRHAGRRAVPDALAADENSRGAFRSGPQLTWHSNGSLSRSGAARKCDEAAVAPASASPAPASHPAAAPGSSAAPATADHGATPPS…	MRAAAHHHHLPPLLCASTFHITRIRSPAAQHTPLRNAVRRGTRTNSTAAAVNVSAYSFAAPPLTNPYAYAASPSPSSAPSMRTVGVAAAAAAMSTVHAASVTNSGAAAHTWTNGGRGGHGAAHALTNSGRDVSLVLLTVACTLLVVTIVLLIVGVRLLKRFAAAVAAAEGARGQDILSNNLSAGEAAAYISVGIVDDDDEAALHTDNGDSRTQLVEYADEREPLLHHVRGRGGGAGRHRRSASRQHQQPGRRTTLAVFEALSILLGVSSTPPTADASSHGAAAAPRRRSRSCQAGSSAVPTPENQPALRSSPQQQRHAGRRAVPDALAADENSRGAFRSGPQLTWHSNGSLSRSGAARKCDEAAVAPASASPAPASHPAAAPGSSAAPATADHGATPPS…	99.9527	FALSE
NE	LDBPK_080540	Protein kinase	A	G	1/1	217288	MRAAAHHHHLPPLLCASTFHITRIRSPAAQHTPLRNAVRRGTRTNSTAAAVNVSAYSFAAPPLTNPYAYAASPSPSSAPSMRTVGVAAAAAAMSTVHAASVTNSGAAAHTWTNGGRGGHGAAHALTNSGRDVSLVLLTVACTLLVVTIVLLIVGVRLLKRFAAAVAAAEGARGQDILSNNLSAGEAAAYISVGIVDDDDEAALHTDNGDSRTQLVEYADEREPLLHHVRGRGGGAGRHRRSASRQHQQPGRRTTLAVFEALSILLGVSSTPPTADASSHGAAAAPRRRSRSCQAGSSAVPTPENQPALRSSPQQQRHAGRRAVPDALAADENSRGAFRSGPQLTWHSNGSLSRSGAARKCDEAAVAPASASPAPASHPAAAPGSSAAPATADHGATPPS…	MRAAAHHHHLPPLLCASTFHITRIRSPAAQHTPLRNAVRRGTRTNSTAAAVNVSAYSFAAPPLTNPYAYAASPSPSSAPSMRTVGVAAAAAAMSTVHAASVTNSGAAAHTWTNGGRGGHGAAHALTNSGRDVSLVLLTVACTLLVVTIVLLIVGVRLLKRFAAAVAAAEGARGQDILSNNLSAGEAAAYISVGIVDDDDEAALHTDNGDSRTQLVEYADEREPLLHHVRGRGGGAGRHRRSASRQHQQPGRRTTLAVFEALSILLGVSSTPPTADASSHGAAAAPRRRSRSCQAGSSAVPTPENQPALRSSPQQQRHAGRRAVPDALAADENSRGAFRSGPQLTWHSNGSLSRSGAARKCDEAAVAPASASPAPASHPAAAPGSSAAPATADHGATPPS…	99.9527	FALSE
NE	LDBPK_080540	Protein kinase	A	G	1/1	218829	MRAAAHHHHLPPLLCASTFHITRIRSPAAQHTPLRNAVRRGTRTNSTAAAVNVSAYSFAAPPLTNPYAYAASPSPSSAPSMRTVGVAAAAAAMSTVHAASVTNSGAAAHTWTNGGRGGHGAAHALTNSGRDVSLVLLTVACTLLVVTIVLLIVGVRLLKRFAAAVAAAEGARGQDILSNNLSAGEAAAYISVGIVDDDDEAALHTDNGDSRTQLVEYADEREPLLHHVRGRGGGAGRHRRSASRQHQQPGRRTTLAVFEALSILLGVSSTPPTADASSHGAAAAPRRRSRSCQAGSSAVPTPENQPALRSSPQQQRHAGRRAVPDALAADENSRGAFRSGPQLTWHSNGSLSRSGAARKCDEAAVAPASASPAPASHPAAAPGSSAAPATADHGATPPS…	MRAAAHHHHLPPLLCASTFHITRIRSPAAQHTPLRNAVRRGTRTNSTAAAVNVSAYSFAAPPLTNPYAYAASPSPSSAPSMRTVGVAAAAAAMSTVHAASVTNSGAAAHTWTNGGRGGHGAAHALTNSGRDVSLVLLTVACTLLVVTIVLLIVGVRLLKRFAAAVAAAEGARGQDILSNNLSAGEAAAYISVGIVDDDDEAALHTDNGDSRTQLVEYADEREPLLHHVRGRGGGAGRHRRSASRQHQQPGRRTTLAVFEALSILLGVSSTPPTADASSHGAAAAPRRRSRSCQAGSSAVPTPENQPALRSSPQQQRHAGRRAVPDALAADENSRGAFRSGPQLTWHSNGSLSRSGAARKCDEAAVAPASASPAPASHPAAAPGSSAAPATADHGATPPS…	99.9527	FALSE
NE	LDBPK_080560	Cyclopropane-fatty-acyl-phospholipid syntahse	C	A	1/1	224131	MENRPHEDSESKEAAAAALLSRESYESVQRLSKCPSDLPSSENRYEVIAAAMKGDDHGMGGSTSRVVNYGGPHGNGSLFSMSKAEYAKLEKREAKYLRIAQKILSACGITIGGDKPYDMVVHNPMLFRRVIRKGSLGLGEAYMEGWWDTRDFYALDNFFKRILQSGIEYYFPDNAKDMLNIIRAKVHNPQTKSKSRRVGMQHYDIGNEFFRNMLGPRMQYSCAYWEKHVGSAEDHMIKPVETLDEAQELKLHMIGEKLRLRPGMEVLDCGCGWGALAAFLSEKYSVKVTGITISEEQREGAARLVKDDPNVTILNRDYRDATFDRKFDRIVSVGMFEHVGPKNYKTFFKHMRRLLRDDDPEAVLLLHTIGSKTTMSSADQWYLKYIFPGGCLPSISSIG…	MENRPHEDSESKEAAAAALLSRESYESVQRLSKCPSDLPSSENRYEVIAAAMKGDDHGMGGSTSRVVNYGGPHGNGSLFSMSKAEYAKLEKREAKYLRIAQKILSACGITIGGDKPYDMVVHNPMLFRRVIRKGSLGLGEAYMEGWWDTRDFYALDNFFKRILQSGIEYYFPDNAKDMLNIIRAKVHNPQTKSKSRRVGMQHYDIGNEFFRNMLGPSMQYSCAYWEKHVGSAEDHMIKPVETLDEAQELKLHMIGEKLRLRPGMEVLDCGCGWGALAAFLSEKYSVKVTGITISEEQREGAARLVKDDPNVTILNRDYRDATFDRKFDRIVSVGMFEHVGPKNYKTFFKHMRRLLRDDDPEAVLLLHTIGSKTTMSSADQWYLKYIFPGGCLPSISSIG…	99.7955	FALSE
NE	LDBPK_080570	Translation initiation factor-like protein	A	G	1/1	226985	MIREAGRQRRRNADSDESSSEDEQQQTTTTVQETTAAAPPARVRAKAPAAAVVSAPSMTLHADPTATQVTAPSAVSAETTNSEGGSNEDAPSSAAAAAPSNEFSEEMEAIDYDALTYAALLDIMNRASRPAIEELMAQKEQQVESTMQQQQNQRVERFLDVATTSSAAAAEANGSGAEEEAAEGYRYNTMLTRLFEALNRNNEGSAMTERNQLPVPILERMGKKKTVIANFGRICDAFHRPMEDVKDFIEKELSIRGNLDSNNALILKFEIRKQTDFDRVLIKYLDEYVKCNSCHRIDTTLTKDGRRLELRCNVCTATRTVTAAGTATFSAQIEKRSRQRAAMIL*	MIREAGRQRRRNADSDESSSEDEQQQTTTTVQETTAAAPPARVRAKAPAAAVVSAPSMTLHADPTATQVTAPSAVSAEATNSEGGSNEDAPSSAAAAAPSNEFSEEMEAIDYDALTYAALLDIMNRASRPAIEELMAQKEQQVESTMQQQQNQRVERFLDVATTSSAAAAEANGSGAEEEAAEGYRYNTMLTRLFEALNRNNEGSAMTERNQLPVPILERMGKKKTVIANFGRICDAFHRPMEDVKDFIEKELSIRGNLDSNNALILKFEIRKQTDFDRVLIKYLDEYVKCNSCHRIDTTLTKDGRRLELRCNVCTATRTVTAAGTATFSAQIEKRSRQRAAMIL*	99.711	FALSE
NE	LDBPK_080670	Protein kinase	G	A	1/1	282993	MPRHSRHSMGLTLLAAPRATPPMKAAAGVSPMKTPAAHEQEVPMHPPEGRHQPLSSRCSSSPAWLRKVKHVGTAARNVLCRLDICWAVFYFVFLVCVGSVSSSISYRLVSRSLIEAGRSLHENRITTVNKLIDQSMDRVDDMAGGLLTLYMKTQFLMQSEKTLSVLCALLERYDEARNYRAFSVISLEQLEMISCWRGSAEADAGGPLIGAISLNHTVNATYYVNRSNYMLNRPLQVSAVIPEGNGTVAALVSNYAASELIEYTQAYYKGSIDSVDIRLRWLQPSSHPHLIYYNYPAGLIYRSLKLPTNVSITDCTQVHIDGARLALNTIGEAKSGFLLAVFVNQSLADADPLIMSNNWGQQTVHDNIIFPFSEHAPTAYLKSSNVSHPLMREALKHVD…	MPRHSRHSMGLTLLATPRATPPMKAAAGVSPMKTPAAHEQEVPMHPPEGRHQPLSSRCSSSPAWLRKVKHVGTAARNVLCRLDICWAVFYFVFLVCVGSVSSSISYRLVSRSLIEAGRSLHENRITTVNKLIDQSMDRVDDMAGGLLTLYMKTQFLMQSEKTLSVLCALLERYDEARNYRAFSVISLEQLEMISCWRGSAEADAGGPLIGAISLNHTVNATYYVNRSNYMLNRPLQVSAVIPEGNGTVAALVSNYAASELIEYTQAYYKGSIDSVDIRLRWLQPSSHPHLIYYNYPAGLIYRSLKLPTNVSITDCTQVHIDGARLALNTIGEAKSGFLLAVFVNQSLADADPLIMSNNWGQQTVHDNIIFPFSEHAPTAYLKSSNVSHPLMREALKHVD…	99.9265	FALSE
[truncated: 5,314 more rows]
