# Supplementary material for: Genome wide comparison of Ethiopian Leishmania donovani strains reveals differences potentially related to parasite survival
Source: PLoS Genet. 2018 Jan 9;14(1):e1007133. doi: 10.1371/journal.pgen.1007133 (PMC5777657; doi:10.1371/journal.pgen.1007133)
Supplement: S6 Table — (XLSX) [file pgen.1007133.s010.xlsx]

## Sheet: Sheet1
Table S6. Gene ontology enrichment in Leishmania donovani from Ethiopia based on SNPs unique to northern and southern parasite populations
(1) BP=Biological Process, CC=Cellular Component, MF=Molecular Function
(2) north (NE) or south (SE) Ethiopia
(3) Gene Ontology ID
(4) Number of genes with this term in the background
(5) Number of genes with this term related to given population
(6) Of the genes in the background with this term, the percent that are present in one population
(7) the percent of genes with this term in this population divided by the number of genes with this term in the background
(8) Odd ratio statistics from the Fisher's exact test
(9) P-value from Fisher's exact test
(10) The Benjamini- Hochberg false discovery rate (FDR)
(11) Bonferroni adjusted p-value
Enritchment(1)	Population(2)	ID(3)	Term	Bgd count (4)	Result count(5)	Pct of bgd(6)	Fold enrichment(7)	Odds ratio(8)	P-value(9)	Benjamini(10)	Bonferroni(11)
BP	NE	GO:0006520	cellular amino acid metabolic process	70	27	38.6	3.01	3.13	5.37833e-06	6.54364e-05	0.000392618
BP	NE	GO:0044281	small molecule metabolic process	217	52	24	1.87	1.98	5.27747e-05	0.000385256	0.00385256
BP	NE	GO:0006807	nitrogen compound metabolic process	607	109	18	1.4	1.52	0.000334038	0.00187575	0.0243847
BP	NE	GO:0043039	tRNA aminoacylation	24	11	45.8	3.58	3.64	0.00118362	0.00454758	0.0864039
BP	NE	GO:0043038	amino acid activation	24	11	45.8	3.58	3.64	0.00118362	0.00454758	0.0864039
BP	NE	GO:0006418	tRNA aminoacylation for protein translation	24	11	45.8	3.58	3.64	0.00118362	0.00454758	0.0864039
BP	NE	GO:1901564	organonitrogen compound metabolic process	314	61	19.4	1.52	1.59	0.00172218	0.0055947	0.125719
BP	NE	GO:0006139	nucleobase-containing compound metabolic process	389	72	18.5	1.44	1.52	0.00205819	0.0055947	0.150248
BP	NE	GO:0008652	cellular amino acid biosynthetic process	22	10	45.5	3.55	3.6	0.00206927	0.0055947	0.151057
BP	NE	GO:1901607	alpha-amino acid biosynthetic process	22	10	45.5	3.55	3.6	0.00206927	0.0055947	0.151057
BP	NE	GO:0009058	biosynthetic process	439	79	18	1.4	1.48	0.00245898	0.00641052	0.179506
BP	NE	GO:1901576	organic substance biosynthetic process	408	74	18.1	1.42	1.49	0.00285244	0.00694094	0.208228
BP	NE	GO:0009084	glutamine family amino acid biosynthetic process	9	6	66.7	5.2	5.25	0.00424284	0.0087964	0.309728
BP	NE	GO:0034641	cellular nitrogen compound metabolic process	567	96	16.9	1.32	1.4	0.00433795	0.0087964	0.31667
BP	NE	GO:1901566	organonitrogen compound biosynthetic process	255	49	19.2	1.5	1.56	0.00590976	0.0112197	0.431412
BP	NE	GO:0051726	regulation of cell cycle	22	9	40.9	3.19	3.23	0.00593872	0.0112197	0.433526
BP	NE	GO:0000079	regulation of cyclin-dependent protein serine/threonine kinase activity	10	6	60	4.68	4.73	0.00614778	0.0112197	0.448788
BP	NE	GO:1904029	regulation of cyclin-dependent protein kinase activity	10	6	60	4.68	4.73	0.00614778	0.0112197	0.448788
BP	NE	GO:0016070	RNA metabolic process	187	38	20.3	1.59	1.64	0.00690442	0.0117215	0.504022
BP	NE	GO:0006399	tRNA metabolic process	47	14	29.8	2.32	2.36	0.0071143	0.0118033	0.519344
BP	NE	GO:1901605	alpha-amino acid metabolic process	38	12	31.6	2.46	2.5	0.00854278	0.0121483	0.623623
BP	NE	GO:0043549	regulation of kinase activity	11	6	54.5	4.26	4.3	0.00860654	0.0121483	0.628278
BP	NE	GO:0071900	regulation of protein serine/threonine kinase activity	11	6	54.5	4.26	4.3	0.00860654	0.0121483	0.628278
BP	NE	GO:0045859	regulation of protein kinase activity	11	6	54.5	4.26	4.3	0.00860654	0.0121483	0.628278
BP	NE	GO:0051338	regulation of transferase activity	11	6	54.5	4.26	4.3	0.00860654	0.0121483	0.628278
BP	NE	GO:0009064	glutamine family amino acid metabolic process	11	6	54.5	4.26	4.3	0.00860654	0.0121483	0.628278
BP	NE	GO:0034660	ncRNA metabolic process	65	17	26.2	2.04	2.08	0.00934114	0.0126278	0.681903
BP	NE	GO:0044249	cellular biosynthetic process	397	69	17.4	1.36	1.42	0.00957724	0.0127116	0.699139
BP	NE	GO:0001932	regulation of protein phosphorylation	12	6	50	3.9	3.94	0.0116974	0.0149809	0.853912
BP	NE	GO:0042325	regulation of phosphorylation	12	6	50	3.9	3.94	0.0116974	0.0149809	0.853912
BP	NE	GO:0090304	nucleic acid metabolic process	296	53	17.9	1.4	1.45	0.0140607	0.0176971	1
BP	NE	GO:0031399	regulation of protein modification process	13	6	46.2	3.6	3.63	0.0154949	0.0188521	1
BP	NE	GO:0044271	cellular nitrogen compound biosynthetic process	288	51	17.7	1.38	1.43	0.0187994	0.0221348	1
BP	NE	GO:0019220	regulation of phosphate metabolic process	14	6	42.9	3.34	3.37	0.0200678	0.0228898	1
BP	NE	GO:0051174	regulation of phosphorus metabolic process	14	6	42.9	3.34	3.37	0.0200678	0.0228898	1
BP	NE	GO:0050790	regulation of catalytic activity	34	10	29.4	2.29	2.32	0.0228843	0.0257008	1
BP	NE	GO:0065009	regulation of molecular function	35	10	28.6	2.23	2.26	0.0265457	0.0293611	1
BP	NE	GO:0051246	regulation of protein metabolic process	21	7	33.3	2.6	2.62	0.0331048	0.0355389	1
BP	NE	GO:0006817	phosphate ion transport	4	3	75	5.85	5.88	0.0359421	0.0374825	1
BP	NE	GO:0006526	arginine biosynthetic process	4	3	75	5.85	5.88	0.0359421	0.0374825	1
BP	NE	GO:0032268	regulation of cellular protein metabolic process	18	6	33.3	2.6	2.62	0.0472107	0.0485406	1
BP	NE	GO:1901362	organic cyclic compound biosynthetic process	113	22	19.5	1.52	1.54	0.0497354	0.0497354	1
MF	NE	GO:0016874	ligase activity	71	23	32.4	2.53	2.6	0.000235694	0.000491882	0.0113133
MF	NE	GO:0016772	transferase activity, transferring phosphorus-containing groups	372	73	19.6	1.53	1.63	0.000453116	0.000869983	0.0217496
MF	NE	GO:0016818	hydrolase activity, acting on acid anhydrides, in phosphorus-containing anhydrides	241	51	21.2	1.65	1.73	0.000844105	0.00150063	0.040517
MF	NE	GO:0016462	pyrophosphatase activity	239	50	20.9	1.63	1.71	0.00118233	0.0018327	0.0567517
MF	NE	GO:0016875	ligase activity, forming carbon-oxygen bonds	24	11	45.8	3.58	3.64	0.00118362	0.0018327	0.0568135
MF	NE	GO:0016876	ligase activity, forming aminoacyl-tRNA and related compounds	24	11	45.8	3.58	3.64	0.00118362	0.0018327	0.0568135
MF	NE	GO:0004812	aminoacyl-tRNA ligase activity	24	11	45.8	3.58	3.64	0.00118362	0.0018327	0.0568135
MF	NE	GO:0016817	hydrolase activity, acting on acid anhydrides	247	51	20.6	1.61	1.68	0.00135707	0.0020356	0.0651391
MF	NE	GO:0017111	nucleoside-triphosphatase activity	234	47	20.1	1.57	1.63	0.00337037	0.00490236	0.161778
MF	NE	GO:0004672	protein kinase activity	199	41	20.6	1.61	1.66	0.0041335	0.00572515	0.198408
MF	NE	GO:0016879	ligase activity, forming carbon-nitrogen bonds	34	12	35.3	2.75	2.8	0.00417459	0.00572515	0.20038
MF	NE	GO:0016773	phosphotransferase activity, alcohol group as acceptor	247	48	19.4	1.52	1.57	0.00533871	0.00711829	0.256258
MF	NE	GO:0016779	nucleotidyltransferase activity	63	16	25.4	1.98	2.02	0.0143396	0.0186028	0.688302
MF	NE	GO:0019901	protein kinase binding	10	5	50	3.9	3.93	0.021126	0.0260013	1
MF	NE	GO:0019900	kinase binding	10	5	50	3.9	3.93	0.021126	0.0260013	1
MF	NE	GO:0003676	nucleic acid binding	500	81	16.2	1.26	1.32	0.0226004	0.0271205	1
MF	NE	GO:0003924	GTPase activity	46	12	26.1	2.04	2.06	0.0271477	0.0311362	1
MF	NE	GO:0034062	RNA polymerase activity	25	8	32	2.5	2.52	0.0278928	0.0311362	1
MF	NE	GO:0003899	DNA-directed RNA polymerase activity	25	8	32	2.5	2.52	0.0278928	0.0311362	1
MF	NE	GO:0005315	inorganic phosphate transmembrane transporter activity	4	3	75	5.85	5.88	0.0359421	0.0367068	1
MF	NE	GO:0016769	transferase activity, transferring nitrogenous groups	4	3	75	5.85	5.88	0.0359421	0.0367068	1
MF	NE	GO:0008483	transaminase activity	4	3	75	5.85	5.88	0.0359421	0.0367068	1
BP	SE	GO:0098655	cation transmembrane transport	27	8	29.6	3.37	3.42	0.0057074	0.0184747	0.445177
BP	SE	GO:0044765	single-organism transport	211	31	14.7	1.67	1.74	0.00604297	0.0184747	0.471352
BP	SE	GO:0034220	ion transmembrane transport	34	9	26.5	3.01	3.06	0.00637448	0.0184747	0.49721
BP	SE	GO:0006812	cation transport	70	14	20	2.27	2.33	0.00675295	0.0186633	0.52673
BP	SE	GO:1901135	carbohydrate derivative metabolic process	87	16	18.4	2.09	2.14	0.00784363	0.0203934	0.611803
BP	SE	GO:1902600	hydrogen ion transmembrane transport	23	7	30.4	3.46	3.51	0.00850358	0.0210227	0.663279
BP	SE	GO:1902578	single-organism localization	217	31	14.3	1.62	1.69	0.00862471	0.0210227	0.672727
BP	SE	GO:0009205	purine ribonucleoside triphosphate metabolic process	31	8	25.8	2.93	2.98	0.0112339	0.0227852	0.876248
BP	SE	GO:0009199	ribonucleoside triphosphate metabolic process	31	8	25.8	2.93	2.98	0.0112339	0.0227852	0.876248
BP	SE	GO:0009144	purine nucleoside triphosphate metabolic process	31	8	25.8	2.93	2.98	0.0112339	0.0227852	0.876248
BP	SE	GO:0009141	nucleoside triphosphate metabolic process	31	8	25.8	2.93	2.98	0.0112339	0.0227852	0.876248
BP	SE	GO:0098662	inorganic cation transmembrane transport	25	7	28	3.18	3.23	0.0122252	0.0227852	0.953564
BP	SE	GO:0098660	inorganic ion transmembrane transport	25	7	28	3.18	3.23	0.0122252	0.0227852	0.953564
BP	SE	GO:0006818	hydrogen transport	25	7	28	3.18	3.23	0.0122252	0.0227852	0.953564
BP	SE	GO:0015992	proton transport	25	7	28	3.18	3.23	0.0122252	0.0227852	0.953564
BP	SE	GO:0006811	ion transport	92	16	17.4	1.98	2.03	0.012269	0.0227852	0.95698
BP	SE	GO:0009123	nucleoside monophosphate metabolic process	32	8	25	2.84	2.89	0.0130838	0.0231939	1
BP	SE	GO:0055085	transmembrane transport	119	19	16	1.81	1.86	0.0143011	0.0245385	1
BP	SE	GO:0018193	peptidyl-amino acid modification	26	7	26.9	3.06	3.1	0.0144714	0.0245385	1
BP	SE	GO:0019693	ribose phosphate metabolic process	48	10	20.8	2.37	2.41	0.0164812	0.0270574	1
BP	SE	GO:0009069	serine family amino acid metabolic process	9	4	44.4	5.05	5.1	0.0167302	0.0270574	1
BP	SE	GO:0046034	ATP metabolic process	27	7	25.9	2.94	2.99	0.0169976	0.0270574	1
BP	SE	GO:0009116	nucleoside metabolic process	49	10	20.4	2.32	2.36	0.0184692	0.028247	1
BP	SE	GO:1901657	glycosyl compound metabolic process	49	10	20.4	2.32	2.36	0.0184692	0.028247	1
BP	SE	GO:0006163	purine nucleotide metabolic process	43	9	20.9	2.38	2.42	0.0218661	0.0327991	1
BP	SE	GO:0009167	purine ribonucleoside monophosphate metabolic process	29	7	24.1	2.74	2.78	0.0229546	0.0331566	1
BP	SE	GO:0009126	purine nucleoside monophosphate metabolic process	29	7	24.1	2.74	2.78	0.0229546	0.0331566	1
BP	SE	GO:0009117	nucleotide metabolic process	67	12	17.9	2.03	2.07	0.0235552	0.0334056	1
BP	SE	GO:0055086	nucleobase-containing small molecule metabolic process	84	14	16.7	1.89	1.93	0.0247874	0.0345253	1
BP	SE	GO:0015672	monovalent inorganic cation transport	30	7	23.3	2.65	2.69	0.0264153	0.034922	1
BP	SE	GO:0009161	ribonucleoside monophosphate metabolic process	30	7	23.3	2.65	2.69	0.0264153	0.034922	1
BP	SE	GO:0032787	monocarboxylic acid metabolic process	31	7	22.6	2.56	2.6	0.0302158	0.0390577	1
BP	SE	GO:0009150	purine ribonucleotide metabolic process	39	8	20.5	2.33	2.36	0.0326968	0.0404817	1
BP	SE	GO:0009070	serine family amino acid biosynthetic process	2	2	100	11.36	11.42	0.0350973	0.0424341	1
BP	SE	GO:0006810	transport	343	41	12	1.36	1.41	0.0353618	0.0424341	1
BP	SE	GO:0006753	nucleoside phosphate metabolic process	72	12	16.7	1.89	1.93	0.0361805	0.0425919	1
BP	SE	GO:0009259	ribonucleotide metabolic process	40	8	20	2.27	2.3	0.0365853	0.0425919	1
BP	SE	GO:0015988	energy coupled proton transmembrane transport, against electrochemical gradient	19	5	26.3	2.99	3.02	0.0397457	0.0430358	1
BP	SE	GO:0090662	ATP hydrolysis coupled transmembrane transport	19	5	26.3	2.99	3.02	0.0397457	0.0430358	1
BP	SE	GO:0015991	ATP hydrolysis coupled proton transport	19	5	26.3	2.99	3.02	0.0397457	0.0430358	1
BP	SE	GO:0046128	purine ribonucleoside metabolic process	41	8	19.5	2.22	2.25	0.0407741	0.0430358	1
BP	SE	GO:0042278	purine nucleoside metabolic process	41	8	19.5	2.22	2.25	0.0407741	0.0430358	1
BP	SE	GO:0051234	establishment of localization	347	41	11.8	1.34	1.39	0.0408843	0.0430358	1
BP	SE	GO:0072521	purine-containing compound metabolic process	49	9	18.4	2.09	2.12	0.0413806	0.0430358	1
BP	SE	GO:0048193	Golgi vesicle transport	13	4	30.8	3.49	3.53	0.0430952	0.0436549	1
BP	SE	GO:0071103	DNA conformation change	13	4	30.8	3.49	3.53	0.0430952	0.0436549	1
CC	SE	GO:0016469	proton-transporting two-sector ATPase complex	23	7	30.4	3.46	3.51	0.00850358	0.0287346	0.0850358
CC	SE	GO:0097165	nuclear stress granule	3	3	100	11.36	11.45	0.00872862	0.0287346	0.0872862
CC	SE	GO:0030127	COPII vesicle coat	4	3	75	8.52	8.59	0.0143673	0.0287346	0.143673
CC	SE	GO:0030134	ER to Golgi transport vesicle	4	3	75	8.52	8.59	0.0143673	0.0287346	0.143673
CC	SE	GO:0012507	ER to Golgi transport vesicle membrane	4	3	75	8.52	8.59	0.0143673	0.0287346	0.143673
CC	SE	GO:0033178	proton-transporting two-sector ATPase complex, catalytic domain	11	4	36.4	4.13	4.17	0.0280849	0.0381624	0.280849
CC	SE	GO:0030658	transport vesicle membrane	6	3	50	5.68	5.72	0.0305299	0.0381624	0.305299
CC	SE	GO:0030133	transport vesicle	6	3	50	5.68	5.72	0.0305299	0.0381624	0.305299
CC	SE	GO:0000932	cytoplasmic mRNA processing body	2	2	100	11.36	11.42	0.0350973	0.038997	0.350973
CC	SE	GO:0005730	nucleolus	7	3	42.9	4.87	4.9	0.0410562	0.0410562	0.410562
MF	SE	GO:1901265	nucleoside phosphate binding	753	99	13.1	1.49	1.71	2.88741e-05	0.000262956	0.0016747
MF	SE	GO:0022891	substrate-specific transmembrane transporter activity	90	19	21.1	2.4	2.48	0.000983235	0.00300145	0.0570276
MF	SE	GO:0022892	substrate-specific transporter activity	101	20	19.8	2.25	2.33	0.00144627	0.00364712	0.0838837
MF	SE	GO:0008324	cation transmembrane transporter activity	63	14	22.2	2.52	2.59	0.00299961	0.00724906	0.173977
MF	SE	GO:0005215	transporter activity	134	23	17.2	1.95	2.02	0.0033981	0.00776706	0.19709
MF	SE	GO:0022857	transmembrane transporter activity	118	21	17.8	2.02	2.09	0.00348179	0.00776706	0.201944
MF	SE	GO:0016491	oxidoreductase activity	222	33	14.9	1.69	1.77	0.00396341	0.008514	0.229878
MF	SE	GO:0015075	ion transmembrane transporter activity	76	15	19.7	2.24	2.3	0.00569834	0.0118037	0.330504
MF	SE	GO:0048037	cofactor binding	86	16	18.6	2.11	2.17	0.00713608	0.0142722	0.413893
MF	SE	GO:0019829	cation-transporting ATPase activity	24	7	29.2	3.31	3.36	0.0102418	0.0185633	0.594024
MF	SE	GO:0042625	ATPase activity, coupled to transmembrane movement of ions	24	7	29.2	3.31	3.36	0.0102418	0.0185633	0.594024
MF	SE	GO:0015078	hydrogen ion transmembrane transporter activity	26	7	26.9	3.06	3.1	0.0144714	0.0241859	0.839342
MF	SE	GO:0004672	protein kinase activity	199	28	14.1	1.6	1.65	0.0145949	0.0241859	0.846506
MF	SE	GO:0042626	ATPase activity, coupled to transmembrane movement of substances	41	9	22	2.49	2.54	0.0171681	0.0266143	0.995747
MF	SE	GO:0008135	translation factor activity, RNA binding	34	8	23.5	2.67	2.71	0.017437	0.0266143	1
MF	SE	GO:0032403	protein complex binding	57	11	19.3	2.19	2.23	0.0192172	0.0281507	1
MF	SE	GO:0043492	ATPase activity, coupled to movement of substances	42	9	21.4	2.43	2.47	0.0194143	0.0281507	1
MF	SE	GO:0019213	deacetylase activity	5	3	60	6.82	6.87	0.0216274	0.0288235	1
MF	SE	GO:0015399	primary active transmembrane transporter activity	43	9	20.9	2.38	2.42	0.0218661	0.0288235	1
MF	SE	GO:0016820	hydrolase activity, acting on acid anhydrides, catalyzing transmembrane movement of substances	43	9	20.9	2.38	2.42	0.0218661	0.0288235	1
MF	SE	GO:0015405	P-P-bond-hydrolysis-driven transmembrane transporter activity	43	9	20.9	2.38	2.42	0.0218661	0.0288235	1
MF	SE	GO:0015077	monovalent inorganic cation transmembrane transporter activity	30	7	23.3	2.65	2.69	0.0264153	0.0333063	1
MF	SE	GO:0050662	coenzyme binding	69	12	17.4	1.98	2.01	0.0281386	0.0347242	1
MF	SE	GO:0000339	RNA cap binding	6	3	50	5.68	5.72	0.0305299	0.0368903	1
MF	SE	GO:0016741	transferase activity, transferring one-carbon groups	63	11	17.5	1.98	2.02	0.0339967	0.0389503	1
MF	SE	GO:0008017	microtubule binding	55	10	18.2	2.07	2.1	0.0342494	0.0389503	1
MF	SE	GO:0022890	inorganic cation transmembrane transporter activity	40	8	20	2.27	2.3	0.0365853	0.0408067	1
MF	SE	GO:0015631	tubulin binding	56	10	17.9	2.03	2.06	0.0375868	0.0411327	1
MF	SE	GO:0016881	acid-amino acid ligase activity	19	5	26.3	2.99	3.02	0.0397457	0.0426898	1
MF	SE	GO:0016811	hydrolase activity, acting on carbon-nitrogen (but not peptide) bonds, in linear amides	7	3	42.9	4.87	4.9	0.0410562	0.0432956	1
MF	SE	GO:0030170	pyridoxal phosphate binding	13	4	30.8	3.49	3.53	0.0430952	0.0446343	1
MF	SE	GO:0003743	translation initiation factor activity	20	5	25	2.84	2.87	0.046512	0.047328	1
MF	SE	GO:0044877	macromolecular complex binding	67	11	16.4	1.86	1.89	0.0474829	0.0474829	1
