# Supplementary material for: Genome wide comparison of Ethiopian Leishmania donovani strains reveals differences potentially related to parasite survival
Source: PLoS Genet. 2018 Jan 9;14(1):e1007133. doi: 10.1371/journal.pgen.1007133 (PMC5777657; doi:10.1371/journal.pgen.1007133)
Supplement: S7 Table — (XLSX) [file pgen.1007133.s011.xlsx]

## Sheet: Sheet1
	Table S7 REVIGO analysis of GO ontology terms for unique SNPs in northern and southern Ethiopian Leishmania donovani populations
	Northern Ethiopian (NE) L. donovani
	Biological processes. Allowed similarity cutoff = 0.7
	term_ID	description	frequency	plot_X	plot_Y	plot_size	log10 p-value	uniqueness	dispensability
1	GO:0006418	tRNA aminoacylation for protein translation	0.011	2.243	1.829	5.149	-2.9268	0.423	0
	GO:0006399	tRNA metabolic process	0.025	null	null	5.505	-2.1479	0.633	0.796
	GO:0043039	tRNA aminoacylation	0.0112	null	null	5.159	-2.9268	0.482	0.986
2	GO:0006817	phosphate ion transport	0.0024	-4.388	-5.26	4.492	-1.4444	0.952	0
3	GO:0006807	nitrogen compound metabolic process	0.3874	-2.183	-6.735	6.696	-3.4762	0.909	0.025
4	GO:0009058	biosynthetic process	0.3161	0.499	-7.725	6.608	-2.6092	0.909	0.066
5	GO:1901564	organonitrogen compound metabolic process	0.1789	6.215	2.268	6.361	-2.7639	0.71	0.186
6	GO:0051726	regulation of cell cycle	0.0055	-3.081	4.232	4.846	-2.2263	0.645	0.192
7	GO:0051338	regulation of transferase activity	0.0037	-5.26	3.278	4.674	-2.0652	0.673	0.233
	GO:0050790	regulation of catalytic activity	0.0158	null	null	5.306	-1.6405	0.645	0.818
8	GO:0044281	small molecule metabolic process	0.1514	1.791	7.699	6.288	-4.2774	0.792	0.245
9	GO:0051174	regulation of phosphorus metabolic process	0.0058	-5.532	0.657	4.872	-1.6975	0.672	0.262
10	GO:0065009	regulation of molecular function	0.0173	-5.75	1.732	5.345	-1.576	0.772	0.274
11	GO:1901576	organic substance biosynthetic process	0.3037	5.368	-3.631	6.591	-2.5448	0.707	0.276
12	GO:0006139	nucleobase-containing compound metabolic process	0.2655	5.094	-0.051	6.532	-2.6865	0.615	0.381
13	GO:0034660	ncRNA metabolic process	0.0341	2.321	-0.458	5.641	-2.0296	0.655	0.391
14	GO:0051246	regulation of protein metabolic process	0.0155	-3.906	0.848	5.299	-1.4801	0.624	0.402
15	GO:0034641	cellular nitrogen compound metabolic process	0.3414	5.798	1.817	6.641	-2.3627	0.664	0.484
16	GO:1901566	organonitrogen compound biosynthetic process	0.1406	5.362	0.477	6.256	-2.2284	0.564	0.5
17	GO:0016070	RNA metabolic process	0.1595	3.28	0.07	6.311	-2.1609	0.591	0.541
18	GO:1901362	organic cyclic compound biosynthetic process	0.1787	4.473	-2.725	6.36	-1.3033	0.654	0.545
19	GO:0044271	cellular nitrogen compound biosynthetic process	0.225	5.285	-0.745	6.46	-1.7259	0.595	0.587
20	GO:0090304	nucleic acid metabolic process	0.2145	3.854	0.009	6.44	-1.852	0.596	0.597
21	GO:0043038	amino acid activation	0.0112	3.191	4.729	5.159	-2.9268	0.567	0.605
22	GO:0000079	regulation of cyclin-dependent protein serine/threonine kinase activity	0.0006	-3.211	3.057	3.909	-2.2113	0.46	0.63
	GO:0042325	regulation of phosphorylation	0.0047	null	null	4.779	-1.9319	0.528	0.947
	GO:0019220	regulation of phosphate metabolic process	0.0058	null	null	4.871	-1.6975	0.522	0.974
	GO:0043549	regulation of kinase activity	0.0032	null	null	4.612	-2.0652	0.492	0.965
	GO:0045859	regulation of protein kinase activity	0.003	null	null	4.579	-2.0652	0.435	0.947
	GO:0001932	regulation of protein phosphorylation	0.0043	null	null	4.742	-1.9319	0.463	0.836
	GO:1904029	regulation of cyclin-dependent protein kinase activity	0.0007	null	null	3.926	-2.2113	0.437	0.79
	GO:0071900	regulation of protein serine/threonine kinase activity	0.0018	null	null	4.362	-2.0652	0.452	0.907
23	GO:0044249	cellular biosynthetic process	0.3005	5.496	-2.637	6.586	-2.0188	0.672	0.658
24	GO:0031399	regulation of protein modification process	0.0057	-3.743	1.594	4.86	-1.8098	0.545	0.663
	GO:0032268	regulation of cellular protein metabolic process	0.0147	null	null	5.277	-1.326	0.513	0.873
25	GO:1901607	alpha-amino acid biosynthetic process	0.0256	3.746	2.677	5.516	-2.6842	0.488	0.668
	GO:0009084	glutamine family amino acid biosynthetic process	0.0061	null	null	4.892	-2.3723	0.545	0.781
	GO:0006526	arginine biosynthetic process	0.0031	null	null	4.597	-1.4444	0.569	0.81
	GO:1901605	alpha-amino acid metabolic process	0.0363	null	null	5.668	-2.0684	0.515	0.78
	GO:0008652	cellular amino acid biosynthetic process	0.0293	null	null	5.575	-2.6842	0.49	0.847
	GO:0009064	glutamine family amino acid metabolic process	0.0116	null	null	5.172	-2.0652	0.555	0.787
26	GO:0006520	cellular amino acid metabolic process	0.0559	3.438	3.821	5.856	-5.2692	0.531	0.676
	Northern Ethiopian (NE) L. donovani
	Molecular functions. Allowed similarity cutoff = 0.7
	term_ID	description	frequency	plot_X	plot_Y	plot_size	log10 p-value	uniqueness	dispensability
	GO:0005315	inorganic phosphate transmembrane transporter activity	0.0014	5.667	0.373	4.302	-1.4444	0.907	0
	GO:0016874	ligase activity	0.0354	-5.086	-5.285	5.698	-3.6277	0.849	0
	GO:0019901	protein kinase binding	0.0015	4.178	-2.562	4.321	-1.6752	0.832	0
	GO:0019900	kinase binding	0.0016	null	null	4.364	-1.6752	0.832	0.782
	GO:0004812	aminoacyl-tRNA ligase activity	0.0106	-1.326	-5.727	5.174	-2.9268	0.662	0.036
	GO:0016879	ligase activity, forming carbon-nitrogen bonds	0.0141	null	null	5.296	-2.3794	0.679	0.732
	GO:0016875	ligase activity, forming carbon-oxygen bonds	0.0107	null	null	5.177	-2.9268	0.684	0.709
	GO:0016876	ligase activity, forming aminoacyl-tRNA and related compounds	0.0107	null	null	5.177	-2.9268	0.662	0.989
	GO:0003924	GTPase activity	0.0114	2.522	6.604	5.204	-1.5663	0.67	0.037
	GO:0016773	phosphotransferase activity, alcohol group as acceptor	0.047	-5.715	2.374	5.821	-2.2726	0.59	0.045
	GO:0004672	protein kinase activity	0.0339	null	null	5.679	-2.3837	0.599	0.7
	GO:0003676	nucleic acid binding	0.2123	1.892	-4.816	6.475	-1.6459	0.915	0.064
	GO:0008483	transaminase activity	0.0074	-4.098	2.529	5.016	-1.4444	0.712	0.309
	GO:0016769	transferase activity, transferring nitrogenous groups	0.0076	-5.152	4.752	5.027	-1.4444	0.712	0.31
	GO:0016817	hydrolase activity, acting on acid anhydrides	0.0722	3.516	5.309	6.007	-2.8674	0.724	0.328
	GO:0016772	transferase activity, transferring phosphorus-containing groups	0.085	-5.492	3.528	6.078	-3.3438	0.66	0.446
	GO:0003899	DNA-directed 5'-3' RNA polymerase activity	0.0047	-6.11	1.371	4.817	-1.5545	0.607	0.535
	GO:0034062	5'-3' RNA polymerase activity	0.0049	null	null	4.838	-1.5545	0.606	0.991
	GO:0016779	nucleotidyltransferase activity	0.0195	-6.31	2.418	5.439	-1.8435	0.614	0.645
	GO:0016462	pyrophosphatase activity	0.0713	2.929	6.123	6.002	-2.9273	0.621	0.686
	GO:0016818	hydrolase activity, acting on acid anhydrides, in phosphorus-containing anhydrides	0.0719	null	null	6.005	-3.0736	0.621	0.925
	GO:0017111	nucleoside-triphosphatase activity	0.0677	null	null	5.979	-2.4723	0.622	0.916
	Southern Ethiopian (NE) L. donovani
	Biological processes. Allowed similarity cutoff = 0.7
	term_ID	description	frequency	plot_X	plot_Y	plot_size	log10 p-value	uniqueness	dispensability
1	GO:0009141	nucleoside triphosphate metabolic process	0.01605	4.178	3.14	5.314	-1.9495	0.401	0
	GO:0009144	purine nucleoside triphosphate metabolic process	0.01401	null	null	5.255	-1.9495	0.388	0.957
	GO:0046128	purine ribonucleoside metabolic process	0.01996	null	null	5.408	-1.3896	0.362	0.924
	GO:0009150	purine ribonucleotide metabolic process	0.02353	null	null	5.48	-1.4855	0.344	0.945
	GO:0009161	ribonucleoside monophosphate metabolic process	0.02267	null	null	5.464	-1.5781	0.37	0.944
	GO:0042278	purine nucleoside metabolic process	0.02005	null	null	5.41	-1.3896	0.364	0.925
	GO:0009205	purine ribonucleoside triphosphate metabolic process	0.01366	null	null	5.244	-1.9495	0.388	0.971
	GO:0009167	purine ribonucleoside monophosphate metabolic process	0.01915	null	null	5.39	-1.6391	0.377	0.788
	GO:0009116	nucleoside metabolic process	0.02917	null	null	5.573	-1.7336	0.354	0.787
	GO:0009117	nucleotide metabolic process	0.04166	null	null	5.728	-1.6279	0.348	0.877
	GO:0006753	nucleoside phosphate metabolic process	0.04207	null	null	5.732	-1.4415	0.362	0.903
	GO:0009259	ribonucleotide metabolic process	0.02752	null	null	5.548	-1.4367	0.353	0.897
	GO:0009123	nucleoside monophosphate metabolic process	0.02367	null	null	5.482	-1.8833	0.38	0.771
	GO:0009126	purine nucleoside monophosphate metabolic process	0.01916	null	null	5.391	-1.6391	0.379	0.924
	GO:0046034	ATP metabolic process	0.01263	null	null	5.21	-1.7696	0.339	0.932
	GO:0006163	purine nucleotide metabolic process	0.02435	null	null	5.495	-1.6602	0.358	0.881
	GO:0009199	ribonucleoside triphosphate metabolic process	0.01458	null	null	5.272	-1.9495	0.386	0.946
2	GO:0034220	ion transmembrane transport	0.03528	-5.395	2.928	5.656	-2.1956	0.551	0
	GO:0015992	proton transport	0.01148	null	null	5.168	-1.9127	0.468	0.975
	GO:0098662	inorganic cation transmembrane transport	0.01858	null	null	5.377	-1.9127	0.542	0.855
	GO:0098655	cation transmembrane transport	0.0229	null	null	5.468	-2.2434	0.541	0.779
	GO:0098660	inorganic ion transmembrane transport	0.02317	null	null	5.473	-1.9127	0.552	0.856
	GO:0015672	monovalent inorganic cation transport	0.01824	null	null	5.369	-1.5781	0.56	0.853
	GO:1902600	hydrogen ion transmembrane transport	0.01015	null	null	5.115	-2.0704	0.463	0.861
	GO:0006812	cation transport	0.03242	null	null	5.619	-2.1705	0.561	0.819
3	GO:0071103	DNA conformation change	0.0108	-3.432	-4.966	5.142	-1.3656	0.917	0.038
4	GO:1901135	carbohydrate derivative metabolic process	0.06319	-0.317	-4.922	5.909	-2.1055	0.887	0.065
5	GO:0018193	peptidyl-amino acid modification	0.01495	2.484	-4.227	5.283	-1.8395	0.878	0.071
6	GO:0072521	purine-containing compound metabolic process	0.02673	5.531	3.04	5.535	-1.3832	0.711	0.221
7	GO:0048193	Golgi vesicle transport	0.00297	-4.837	1.455	4.581	-1.3656	0.734	0.312
8	GO:0009069	serine family amino acid metabolic process	0.00544	4.34	5.68	4.844	-1.7765	0.612	0.343
9	GO:0006818	hydrogen transport	0.01149	-5.083	5.163	5.168	-1.9127	0.577	0.366
	GO:0044765	single-organism transport	0.05708	null	null	5.865	-2.2187	0.506	0.726
10	GO:1902578	single-organism localization	0.05919	-3.936	4.448	5.881	-2.0643	0.563	0.446
11	GO:0055086	nucleobase-containing small molecule metabolic process	0.04917	3.427	5.865	5.8	-1.6058	0.547	0.448
12	GO:0006811	ion transport	0.05344	-4.742	3.646	5.836	-1.9112	0.65	0.478
13	GO:0032787	monocarboxylic acid metabolic process	0.02485	3.171	7.089	5.504	-1.5198	0.573	0.497
14	GO:0055085	transmembrane transport	0.08916	-5.4	4.342	6.058	-1.8446	0.629	0.535
15	GO:0090662	ATP hydrolysis coupled transmembrane transport	0.01001	-6.084	3.276	5.109	-1.4007	0.661	0.554
16	GO:0015991	ATP hydrolysis coupled proton transport	0.00163	-6.037	2.311	4.321	-1.4007	0.533	0.568
	GO:0015988	energy coupled proton transmembrane transport, against electrochemical gradient	0.0017	null	null	4.339	-1.4007	0.532	0.71
17	GO:0009070	serine family amino acid biosynthetic process	0.00324	4.502	5.232	4.618	-1.4547	0.628	0.584
18	GO:0006810	transport	0.17616	-5.232	3.885	6.354	-1.4515	0.6	0.684
	GO:0051234	establishment of localization	0.17756	null	null	6.358	-1.3884	0.608	0.794
19	GO:0019693	ribose phosphate metabolic process	0.03032	4.528	-1.454	5.59	-1.783	0.462	0.686
	GO:1901657	glycosyl compound metabolic process	0.02961	null	null	5.58	-1.7336	0.605	0.738
	Molecular Functions. Allowed similarity cutoff = 0.7
	GO:0004672	protein kinase activity	0.0339	5.191	3.021	5.679	-1.8358	0.899	0
	GO:0005215	transporter activity	0.0849	-0.639	-1.73	6.078	-2.4688	0.944	0
	GO:0008135	translation factor activity, RNA binding	0.0091	-6.539	0.992	5.107	-1.7585	0.845	0
	GO:0022891	substrate-specific transmembrane transporter activity	0.0454	2.572	-6.989	5.805	-3.0073	0.436	0
	GO:0022857	transmembrane transporter activity	0.0587	null	null	5.917	-2.4582	0.492	0.775
	GO:0015405	P-P-bond-hydrolysis-driven transmembrane transporter activity	0.0169	null	null	5.377	-1.6602	0.44	0.972
	GO:0016820	hydrolase activity, acting on acid anhydrides, catalyzing transmembrane movement of substances	0.0163	null	null	5.361	-1.6602	0.407	0.78
	GO:0008324	cation transmembrane transporter activity	0.0243	null	null	5.535	-2.5229	0.448	0.833
	GO:0015399	primary active transmembrane transporter activity	0.0169	null	null	5.377	-1.6602	0.455	0.845
	GO:0043492	ATPase activity, coupled to movement of substances	0.0159	null	null	5.349	-1.7119	0.731	0.807
	GO:0022892	substrate-specific transporter activity	0.0505	null	null	5.852	-2.8398	0.499	0.742
	GO:0022890	inorganic cation transmembrane transporter activity	0.019	null	null	5.428	-1.4367	0.446	0.839
	GO:0015075	ion transmembrane transporter activity	0.0373	null	null	5.72	-2.2443	0.439	0.889
	GO:0042626	ATPase activity, coupled to transmembrane movement of substances	0.0154	null	null	5.336	-1.7653	0.383	0.912
	GO:0042625	ATPase coupled ion transmembrane transporter activity	0.0085	null	null	5.079	-1.9896	0.384	0.722
	GO:0019829	cation-transporting ATPase activity	0.0061	null	null	4.933	-1.9896	0.387	0.941
	GO:0015078	hydrogen ion transmembrane transporter activity	0.0093	null	null	5.115	-1.8395	0.475	0.729
	GO:0015077	monovalent inorganic cation transmembrane transporter activity	0.0139	null	null	5.293	-1.5781	0.458	0.881
	GO:0019213	deacetylase activity	0.0012	5.823	-2.734	4.212	-1.665	0.858	0.028
	GO:0016881	acid-amino acid ligase activity	0.004	2.65	-4.104	4.747	-1.4007	0.921	0.032
	GO:0032403	protein complex binding	0.0027	-2.819	6.386	4.585	-1.7163	0.854	0.049
	GO:0016491	oxidoreductase activity	0.1278	1.893	6.569	6.255	-2.4019	0.92	0.053
	GO:0044877	macromolecular complex binding	0.0074	0.463	2.401	5.018	-1.3235	0.906	0.054
	GO:0050662	coenzyme binding	0.0347	-2.081	-6.752	5.689	-1.5507	0.864	0.064
	GO:0048037	cofactor binding	0.056	-6.49	-4.986	5.897	-2.1465	0.9	0.083
	GO:1901265	nucleoside phosphate binding	0.2019	-5.922	-2.235	6.454	-4.5391	0.885	0.166
	GO:0016811	hydrolase activity, acting on carbon-nitrogen (but not peptide) bonds, in linear amides	0.0072	5.983	-1.229	5.004	-1.3866	0.846	0.199
	GO:0016741	transferase activity, transferring one-carbon groups	0.0304	4.778	3.688	5.632	-1.4686	0.899	0.358
	GO:0000339	RNA cap binding	0.0003	-6.564	2.534	3.554	-1.5153	0.864	0.429
	GO:0008017	microtubule binding	0.0026	-2.258	6.476	4.557	-1.4653	0.835	0.503
	GO:0015631	tubulin binding	0.0033	null	null	4.663	-1.425	0.834	0.841
	GO:0003743	translation initiation factor activity	0.0041	-6.646	1.558	4.762	-1.3324	0.849	0.546
	GO:0030170	pyridoxal phosphate binding	0.0116	-2.854	-5.936	5.212	-1.3656	0.854	0.696
