# Supplementary material for: Genome wide comparison of Ethiopian Leishmania donovani strains reveals differences potentially related to parasite survival
Source: PLoS Genet. 2018 Jan 9;14(1):e1007133. doi: 10.1371/journal.pgen.1007133 (PMC5777657; doi:10.1371/journal.pgen.1007133)
Supplement: S9 Table — (XLSX) [file pgen.1007133.s013.xlsx]

## Sheet: CNVsupp
Table S9. Summary of genes showing differences in copy number variation between northern or southern Ethiopian Leishmania donovani populations
(1) Gene ID
(2) The mean gene copy number variation over all north Ethiopian strains and clones
(3) The mean gene copy number variation over all south Ethiopian strains and clones
(4) The percentage of north Ethiopian strains that show the given gene copy number variation
(4) The percentage of south Ethiopian strains that show the given gene copy number variation
chromosome	start	end	ID(1)	Gene name	meanCNV_NE(2)	meanCNV_SE(3)	% CNV_NE(4)	% CNV_SE(5)	p-value
4	51206	52510	LDBPK_040150	Putative uncharacterized protein	2.10714	2.69231	0.1	0.692308	0.000165049
4	53006	54583	LDBPK_040160	Putative uncharacterized protein	2.10714	2.69231	0.1	0.692308	0.000165049
4	57483	58529	LDBPK_040170	Surface antigen-like protein (Fragment)	2.14286	3	0.133333	0.923077	2.32907e-06
8	338970	339551	LDBPK_080780	Amastin-like protein	1.71429	2.30769	0.8	0.307692	0.024476
8	340014	340298	LDBPK_080790	Amastin-like protein	1.71429	2.30769	0.8	0.307692	0.024476
9	369224	369463	LDBPK_090950	Polyubiquitin (Fragment)	2.03571	2.38462	0.0333333	0.384615	0.00394775
9	370617	371177	LDBPK_090960	Ef-hand protein 5	2.03571	2.38462	0.0333333	0.384615	0.00394775
9	372847	373296	LDBPK_090970	Calmodulin	2.03571	2.38462	0.0333333	0.384615	0.00394775
10	162754	163668	LDBPK_100390	Folate/biopterin transporter	2.60714	1.23077	0.533333	0.769231	1.54461e-05
10	170745	171935	LDBPK_100400	Folate/biopterin transporter	2.60714	1	0.533333	1	7.90912e-07
10	178404	179465	LDBPK_100410	Folate/biopterin transporter	2.60714	1	0.533333	1	7.90912e-07
10	205475	205726	LDBPK_100480	Putative uncharacterized protein	2.03571	2.46154	0.0333333	0.461538	0.000935922
10	213241	213495	LDBPK_100510	GP63	2.03571	2.46154	0.0333333	0.461538	0.000935922
10	220588	220848	LDBPK_100520	GP63	2.03571	2.46154	0.0333333	0.461538	0.000935922
10	224849	225082	LDBPK_100521	Putative uncharacterized protein	2.03571	2.46154	0.0333333	0.461538	0.000935922
11	501882	502019	LDBPK_111220	ABC transporter-like protein (Fragment)	1.92857	1.53846	0.0666667	0.461538	0.00401842
11	505709	509374	LDBPK_111230	ATP-binding cassette protein subfamily A	1.92857	1.53846	0.0666667	0.461538	0.00401842
12	410501	411088	LDBPK_120667	Putative uncharacterized protein LDBPK 120667	2.03571	1.38462	0.0333333	0.615385	8.98953e-06
14	132416	132526	LDBPK_140390	Putative uncharacterized protein	1.89286	2.69231	0.166667	0.384615	0.00256036
14	135623	136555	LDBPK_140400	Putative uncharacterized protein	1.89286	2.69231	0.166667	0.384615	0.00256036
16	389204	390091	LDBPK_161060	Putative uncharacterized protein (Fragment)	2	2.23077	0	0.153846	0.0390406
16	391228	391707	LDBPK_161070	Putative uncharacterized protein (Fragment)	2	2.23077	0	0.153846	0.0390406
19	572975	574054	LDBPK_191340	Glycerol uptake protein	2.03571	2.92308	0.0333333	0.923077	2.20878e-08
19	572975	574051	LDBPK_191350	Glycerol uptake protein	2.03571	2.92308	0.0333333	0.923077	2.20878e-08
19	727135	727818	LDBPK_191690	Putative uncharacterized protein (Fragment)	2.14286	2.69231	0.1	0.461538	0.0110972
22	666638	666850	LDBPK_221550	Putative uncharacterized protein	2.53571	1.46154	0.566667	0.538462	2.74604e-05
23	91285	95325	LDBPK_230290	ABC-thiol transporter (Fragment)	2	1.76923	0	0.230769	0.00996781
23	96936	98192	LDBPK_230300	Argininosuccinate synthase	2.57143	1.76923	0.266667	0.230769	0.00322047
23	435473	436495	LDBPK_231050	Quinone oxidoreductase-like protein	2.03571	3.07692	0.0333333	0.692308	5.87604e-06
23	508143	508202	LDBPK_231240	Hydrophilic acylated surface protein a (Fragment)	2.03571	2.84615	0.0333333	0.846154	1.74714e-07
27	798359	799840	LDBPK_271940	D-lactate dehydrogenase-like protein	1.92857	1.15385	0.0666667	0.846154	1.04793e-06
27	803591	804793	LDBPK_271950	Branched-chain amino acid aminotransferase	1.92857	1.15385	0.0666667	0.846154	1.04793e-06
28	756654	756995	LDBPK_282040	Putative uncharacterized protein	1.78571	2.92308	0.266667	0.923077	4.17132e-07
28	760309	761703	LDBPK_282050	Zinc transporter	1.78571	2.92308	0.266667	0.923077	4.17132e-07
29	713073	714938	LDBPK_291610	Putative uncharacterized protein	2.64286	2	0.3	0	0.0234574
29	715106	715465	LDBPK_291620	Putative uncharacterized protein (Fragment)	3	1.61538	0.633333	0.384615	1.77619e-05
29	721206	721553	LDBPK_291630	Putative uncharacterized protein	3	1.61538	0.633333	0.384615	1.77619e-05
30	572069	575023	LDBPK_301630	Ferric reductase	3.25	2.38462	0.6	0.538462	0.00767058
30	578031	580121	LDBPK_301640	Putative uncharacterized protein	3.21429	1.92308	0.566667	0.0769231	0.000191463
30	581219	581605	LDBPK_301650	Putative uncharacterized protein	3.21429	1.92308	0.566667	0.0769231	0.000191463
30	582895	583347	LDBPK_301660	Putative uncharacterized protein	3.21429	1.92308	0.566667	0.0769231	0.000191463
30	1181585	1182820	LDBPK_303210	Putative uncharacterized protein	2	3.69231	0	0.846154	2.11615e-08
30	1185565	1185990	LDBPK_303220	Putative uncharacterized protein	2	3.69231	0	0.846154	2.11615e-08
30	1188152	1189456	LDBPK_303230	3-hydroxy-3-methylglutaryl-CoA reductase	2	3.69231	0	0.846154	2.11615e-08
31	670326	670781	LDBPK_311470	Putative uncharacterized protein	2	1.07692	0.0666667	0.923077	4.36995e-08
31	771427	773862	LDBPK_311630	Putative uncharacterized protein	2.03571	2.92308	0.0333333	0.923077	2.20878e-08
31	774133	774948	LDBPK_311640	Diphthine synthase-like protein	2.03571	2.92308	0.0333333	0.923077	2.20878e-08
31	775217	775756	LDBPK_311650	Putative uncharacterized protein	2.03571	2.92308	0.0333333	0.923077	2.20878e-08
31	778270	778329	LDBPK_311660	Putative 3-ketoacyl-coa thiolase-like protein	2.03571	2.92308	0.0333333	0.923077	2.20878e-08
31	873599	873946	LDBPK_311860	Amino acid permease (Fragment)	2.28571	2	0.266667	0	0.0356034
31	930420	932993	LDBPK_311920	Mannosyltransferase-like protein	2.03571	2.53846	0.0333333	0.598462	0.000204652
31	937932	938318	LDBPK_311930	Ubiquitin-fusion protein	2.03571	2.53846	0.0333333	0.598462	0.000204652
33	1380390	1380647	LDBPK_333230	Putative uncharacterized protein (Fragment)	2	1.61538	0	0.384615	0.000593746
34	418436	419071	LDBPK_341010	Amastin-like surface protein	2.03571	2.46154	0.0333333	0.461538	0.000935922
34	425622	426134	LDBPK_341020	Amastin-like surface protein	2.10714	2.46154	0.0666667	0.461538	0.00601062
34	728956	729774	LDBPK_341700	Amastin-like surface protein	1.42857	2.46154	0.633333	0.384615	0.000357044
34	1155486	1155740	LDBPK_342650	Amastin-like surface protein	2.46429	1.15385	0.266667	0.846154	1.78403e-06
34	1160118	1160435	LDBPK_342660	Amastin-like surface protein	2.57143	1.15385	0.366667	0.846154	2.42556e-06
36	1571715	1572758	LDBPK_364270	Phosphoglycerate mutase family member 5	2.25	1.53846	0.3	0.461538	0.000590452
36	2526888	2527169	LDBPK_366740	Tartrate-sensitive acid phosphatase acp-3.2	2.03571	1.15385	0.1	0.846154	4.98715e-07
36	2528652	2530061	LDBPK_366750	Putative uncharacterized protein	2.03571	1.15385	0.1	0.846154	4.98715e-07
36	2531707	2532783	LDBPK_366760	Mitogen activated protein kinase homologue	2.03571	1	0.1	1	1.04324e-08
